# Supplementary material for: Comparison of per- and polyfluoroalkyl substance (PFAS) soil extractions and instrumental analysis: large-volume injection liquid chromatography-mass spectrometry, EPA Method 1633, and commercial lab results for 40 PFAS in various soils
Source: Environ Monit Assess. 2025 May 27;197(6):686. doi: 10.1007/s10661-025-14138-8 (PMC12116665; doi:10.1007/s10661-025-14138-8)
Supplement: Supplementary file 2 — (XLSX 9.95 MB) [file 10661_2025_14138_MOESM2_ESM.xlsx]

## Sheet: Cal Curve Check
Cal Curve Check:
guelfo compared to EPA
			PFBA	PFPeA	PFBS	PFHxA	PFHpA	PFOA	PFNA	PFOSA	PFDA	PFUdA	PFDoA	PFTeDA	PFOS	PFHxS	PFPeS	PFHpS	PFNS	PFDS	PFTrDA	4:2 FTS	6:2 FTS	8:2 FTS	N-EtFOSAA	N-MeFOSAA
	EPA BL1C		0	4.87369	0	0	0	0.508827	0	0.244764	0	0.138117	4.60353	0.744538	0.915257	0.495138	0	0	0	8.43508	0.33322	0	0.570585	0.877598	0	0.979171
	24-1A	1	3.67345	8.20685	0	4.79572	2.08087	4.82941	2.25025	0.387527	0	1.27461	6.93534	0	0.929924	0.510804	0.920811	1.00065	0.422158	0.650426	0.841215	1.71176	1.76545	1.53227	1.60461	1.98504
	24-1B	1	3.62698	6.06817	0	2.88772	3.4509	3.43361	0	0.525283	0	0.636629	0	0	1.06195	0.19835	0.995797	1.02337	1.06459	0.959428	0.21099	1.40461	1.98369	1.79027	1.31533	2.9158
	24-1C	1	3.82421	10.3407	0	2.64708	2.70979	2.98334	0.604192	0.751366	0	0	2.42432	0.0482344	0.989044	0.361284	0.990345	1.02837	0.868454	0.430719	0.0528493	1.25447	2.41703	1.80297	0.935128	2.12541
	24-10A	10	15.3304	14.3839	0	10.5141	10.9596	10.1112	7.6708	8.84293	4.41766	6.88838	12.7486	7.37222	9.91123	9.50346	9.29075	9.67193	11.9278	6.47092	6.1946	11.9353	8.2767	10.4825	6.68714	8.83991
	24-10B	10	14.7741	17.4528	0	7.55099	10.9608	10.7469	4.23338	8.93667	5.40379	3.92445	12.2877	8.83307	11.2361	7.82685	9.78519	10.7192	14.2667	8.94003	6.20524	8.857	12.3698	9.35628	7.32466	10.6069
	24-10C	10	9.91598	18.3053	0	9.93104	11.948	9.32054	5.26426	8.01034	3.00287	3.88579	13.8081	7.19525	8.89531	9.51888	10.2067	9.77109	11.7905	7.07032	6.56631	11.3326	9.41624	10.7906	7.13294	11.3789
	24-100A	100	103.493	109.543	78.6609	98.9112	103.996	106.389	90.2273	98.6284	87.9499	76.0379	95.519	99.0813	109.87	94.4876	108.435	124.751	229.243	118.264	75.5132	109.084	82.6605	92.0454	78.7158	94.1048
	24-100B	100	97.4949	105.136	77.626	95.2058	104.522	100.485	94.3596	93.7265	91.3787	90.0234	100.333	97.8658	94.6835	87.4075	103.556	100.783	86.4005	69.3968	66.1018	88.8721	94.9149	117.212	77.9296	91.5541
	24-100C	100	100.547	108.553	69.896	100.739	104.031	105.226	89.428	98.506	96.7522	86.0325	114.702	101.976	96.0077	93.4302	95.5963	104.166	78.9847	70.7324	63.3523	111.444	77.5987	115.356	88.5265	95.2445
	24-1000A	1000	931.518	986.161	934.341	984.354	941.275	969.4	880.719	972.76	956.459	830.307	924.525	985.422	1017.48	906.763	982.504	1083.79	1607.08	878.992	679.192	1026.54	721.732	0	868.475	909.471
	24-1000B	1000	969.791	938.587	953.548	1057.71	976.795	1005.74	947.249	968.444	966.118	872.586	971.481	975.689	1053.66	889.673	1067.36	1196.14	1982.61	1097.42	806.998	1001.5	748.664	928.292	751.654	917.447
	24-1000C	1000	985.047	936.496	909.758	1000.16	915.558	999.819	960.234	969.263	947.475	1054.96	942.72	989.141	1029.77	852.428	1067.53	1145.04	2323.36	1307.56	809.873	1194.31	883.351	1327.83	782.872	911.154
		1	3.67345	8.20685	0	4.79572	2.08087	4.82941	2.25025	0.387527	0	1.27461	6.93534	0	0.929924	0.510804	0.920811	1.00065	0.422158	0.650426	0.841215	1.71176	1.76545	1.53227	1.60461	1.98504
		1	3.62698	6.06817	0	2.88772	3.4509	3.43361	0	0.525283	0	0.636629	0	0	1.06195	0.19835	0.995797	1.02337	1.06459	0.959428	0.21099	1.40461	1.98369	1.79027	1.31533	2.9158
		1	3.82421	10.3407	0	2.64708	2.70979	2.98334	0.604192	0.751366	0	0	2.42432	0.0482344	0.989044	0.361284	0.990345	1.02837	0.868454	0.430719	0.0528493	1.25447	2.41703	1.80297	0.935128	2.12541
		10	1.53304	1.43839	0	1.05141	1.09596	1.01112	0.76708	0.884293	0.441766	0.688838	1.27486	0.737222	0.991123	0.950346	0.929075	0.967193	1.19278	0.647092	0.61946	1.19353	0.82767	1.04825	0.668714	0.883991
		10	1.47741	1.74528	0	0.755099	1.09608	1.07469	0.423338	0.893667	0.540379	0.392445	1.22877	0.883307	1.12361	0.782685	0.978519	1.07192	1.42667	0.894003	0.620524	0.8857	1.23698	0.935628	0.732466	1.06069
		10	0.991598	1.83053	0	0.993104	1.1948	0.932054	0.526426	0.801034	0.300287	0.388579	1.38081	0.719525	0.889531	0.951888	1.02067	0.977109	1.17905	0.707032	0.656631	1.13326	0.941624	1.07906	0.713294	1.13789
		100	1.03493	1.09543	0.786609	0.989112	1.03996	1.06389	0.902273	0.986284	0.879499	0.760379	0.95519	0.990813	1.0987	0.944876	1.08435	1.24751	2.29243	1.18264	0.755132	1.09084	0.826605	0.920454	0.787158	0.941048
		100	0.974949	1.05136	0.77626	0.952058	1.04522	1.00485	0.943596	0.937265	0.913787	0.900234	1.00333	0.978658	0.946835	0.874075	1.03556	1.00783	0.864005	0.693968	0.661018	0.888721	0.949149	1.17212	0.779296	0.915541
		100	1.00547	1.08553	0.69896	1.00739	1.04031	1.05226	0.89428	0.98506	0.967522	0.860325	1.14702	1.01976	0.960077	0.934302	0.955963	1.04166	0.789847	0.707324	0.633523	1.11444	0.775987	1.15356	0.885265	0.952445
		1000	0.931518	0.986161	0.934341	0.984354	0.941275	0.9694	0.880719	0.97276	0.956459	0.830307	0.924525	0.985422	1.01748	0.906763	0.982504	1.08379	1.60708	0.878992	0.679192	1.02654	0.721732	0	0.868475	0.909471
		1000	0.969791	0.938587	0.953548	1.05771	0.976795	1.00574	0.947249	0.968444	0.966118	0.872586	0.971481	0.975689	1.05366	0.889673	1.06736	1.19614	1.98261	1.09742	0.806998	1.0015	0.748664	0.928292	0.751654	0.917447
		1000	0.985047	0.936496	0.909758	1.00016	0.915558	0.999819	0.960234	0.969263	0.947475	1.05496	0.94272	0.989141	1.02977	0.852428	1.06753	1.14504	2.32336	1.30756	0.809873	1.19431	0.883351	1.32783	0.782872	0.911154
	Averages:	1	3.70821	8.20525	0	3.4435	2.74718	3.74879	0.95148	0.554725	0	0.637079	3.11989	0.0160781	0.99364	0.356813	0.968984	1.01746	0.785067	0.680191	0.368351	1.45695	2.05539	1.70851	1.28502	2.34208
		10	1.33402	1.6714	0	0.933205	1.12895	1.00595	0.572282	0.859665	0.427477	0.489954	1.29481	0.780018	1.00142	0.894973	0.976086	1.00541	1.26617	0.749376	0.632205	1.07083	1.00209	1.02098	0.704825	1.02752
		100	1.00512	1.07744	0.753943	0.982854	1.04183	1.04033	0.913383	0.969536	0.920269	0.840313	1.03518	0.996412	1.00187	0.917751	1.02529	1.099	1.31543	0.861312	0.683224	1.03133	0.85058	1.08204	0.81724	0.936345
		1000	0.962119	0.953748	0.932549	1.01408	0.944543	0.991653	0.929401	0.970155	0.956684	0.919285	0.946242	0.983417	1.03364	0.882954	1.03913	1.14166	1.97102	1.09466	0.765354	1.07412	0.784582	0.752042	0.801	0.912691

## Sheet: R-O-C
2022-11-16
	updated EtFOSE IS and linked IS to cal curve for 9/19
	updated CRM cal curves on Dr. Guelfos data to be linera regressions and give estimated values
	removed outlier for PFNA on Guelfo EPA 1:4 CRm sample (8k, 15k, and 25k, the 25k was removed)
2022-11-18
	updated EtFOSE IS for 9/6/22
	updated flags (Y,E,J)
2022-11-23	Added in reporting limit (RL) aka LOQ for AXSYS data

## Sheet: Final Comparison
		(1) Where applicable, custom lab flags have been used on this report:
		U = not detected at RL
		B = analyte found in the associated blank andconcentration in sample is less than 10X the concentration in the associated blank
		J = concentration less than limit of quantification
		(2) Reporting Limit (Code):
		S = sample detection limit
		M = method detection limit
		L = lowest calibration level equivalent
		Q = minimum reporting level
		J	<LOQ
		Y	Unreportable (calibration curve < 7 points
		E	Overange
		X	IS Recovery failed
							5		6	46	7		8	48	9		10	47	11		12	49	13		14	51	15		16	50	17	17	18		19	20		21	52	22		23	53	24		25	54	26
				Concentration Reported-Willow Grove Soil																												Concentration Reported-Sand
				ASYXS			Guelfo Instrument												Jackson instrument														ASYXS			Guelfo Instrument								Jackson instrument
		NOTES	COMPOUND	flag	RL (LOQ)	Asyxs	flag	IS Fail	Guelfo	STD	flag	IS Fail	EPA 1:4	STD	flag	IS Fail	EPA	STD	flag	IS Fail	Guelfo	STD	flag	IS Fail	EPA 1:4	STD	flag	IS Fail	EPA	STD		NOTES	flag	RL (LOQ)	Asyxs	flag	IS Fail	Guelfo	STD	flag	IS Fail	EPA	STD	flag	IS Fail	Guelfo	STD	flag	IS Fail
		Good	PFBA	J		3.39	-		1.94991	0.192699	-		2.05273	0.0421886	-		1.99833	0.0588299	-		1.91204	0.128373	-		1.89977	0.0658358	-		1.90081	0.0537923					<0.157	-		0.07654	0.0427675	-		0.017595	0.00967877	J		0.0886728	0.00691931	-
		Good	PFPeA	J		2.99	-		2.71843	0.0168712	-		2.86335	0.109231	-		2.90423	0.0480525	-		2.71912	0.198078	-		2.90692	0.0690012	-		2.8702	0.0593572					<0.0785	-		0.109487	0.012101	J		0.00751833	0.000869256	J		0.13969	0.0312473	J
		Good	PFHxA	B		3.59	-		3.39501	0.0637832	-		3.59211	0.130988	-		3.36345	0.0471587	-		3.12046	0.160878	-		3.19382	0.0939029	Y		3.37277	0.12065					<0.0392	J		0.0481133	0.00815765	-		0.0152467	0.00266409	J		0.0856779	0.0282974	Y
		Good	PFHpA	J		1.65	-		1.20862	0.120044	-		1.30273	0.0806208	-		1.40024	0.0733446	-		1.35019	0.056827	-		1.39401	0.0340829	-		1.21081	0.0339154					<0.0392	-		0.0574467	0.0108594	J		0.00516833	0.00157302	-		0.076476	0.0177935	J
		CRM EPA method issue, doesn’t show up at all on Dr. G MS, our 1:4 had problems	PFOA			3.45	-		2.4792	0.0374813	-		3.0328	0.0940203	-		2.96462	0.10085	-		3.00648	0.0957377	-		3.07054	0.144533	-		2.85713	0.109627					<0.0392	J		0.04936	0.0241366	J		0.003975	0.0027822	J		0.0720108	0.0193043	J
		Good (CRM EPA 1:4 on Guelfo instrument high)	PFNA	J		1.4	-		1.33064	0.120787	-		1.36829	0.224925	-	X	1.58882	0.209425	-		1.22093	0.0557189	-		1.41456	0.108454	-		1.31691	0.046608					<0.0392	J		0.0184133	0.0132337	J		0.001435	0.0020294	J		0.0406168	0.044392	J
		Good (CRM EPA 1:4 on Guelfo instrument high)	PFDA	J		1.34	-		1.29725	0.138404	-		1.02553	0.0628961	-		1.13225	0.0562165	-		0.99699	0.101421	-		1.20991	0.0579176	-		1.09673	0.0273006					<0.0392	J		0.02358	0.0169889	J		0.000473333	0.000669394	J		0.0158304	0.0134531	J
		Good (CRM EPA 1:4 on Guelfo instrument high)	PFUnA			1.99	-		1.75132	0.0570507	-		2.08728	0.274307	-		2.1779	0.266352	-		1.63304	0.191219	-		1.93318	0.5015	-		1.62666	0.221384					<0.0392	J		0	0	J		0	0	J		0	0	J
		Good (CRM EPA 1:4 on Guelfo instrument high) CRM Guelfo method on Jackson method patched perfectly	PFDoA	J		0.695	-		0.821273	0.160853	-		0.65513	0.0517876	-		0.658127	0.0725679	-		0.901477	0.104766	-		1.03608	0.146675	-		0.856158	0.0667198					<0.0314	J	X	0	0	J		0	0	J		0.00849632	0.00990971	-
		Too high on G-G	PFTrDA	U		<0.493	-		2.07902	1.03471	-		0.42127	0.0315073	-		0.276507	0.00900587	Y		0.227938	0.0891977	Y		0.259938	0.0670106	-		0.192246	0.0310956					<0.0392	J	X	0	0	J		0	0	Y		0.0515636	0.00496369	-
		Good	PFTeDA	U		<0.493	J	X	0	0	-		0.20306	0.0419762	-		0.191027	0.0246282	-		0.300002	0.0333063	-		0.31223	0.03549	-		0.237765	0.0284439					<0.0392	J	X	0	0	J	X	0	0	J		0.0210943	0.00942257	J
		Good	PFBS	J		1.59	-		1.55504	0.208223	-		0.951318	0.13962	-		0.945932	0.0613208	-		1.69582	0.25399	-		0.892709	0.046661	-		1.29956	0.0254657					<0.0392	J		0.0503667	0.0712292	J		0	0	-		0.185648	0.196425	J
		Good (CRM issues with Guelfo Method)	PFPeS	J		1.8	-		2.46022	0.153152	-		2.00017	0.144073	-		2.08629	0.104922	-		2.03632	0.221989	-		2.11154	0.152813	-		2.45374	0.190608					<0.0394	J		0	0	J		0	0	J		0	0	J
		Good	PFHxS			18.5	-		19.6187	1.15176	E		19.1423	0.443762	E		18.6538	1.04131	-		20.3083	1.24619	E		20.6131	0.733083	E		21.1811	0.478801					<0.0392	J		0.00705333	0.00511316	J		0.00141	0.00122183	J		0.0122336	0.00278338	J
		Bad	PFHpS	J		1.96	-		7.33745	0.726617	E		9.26247	0.966159	E	X	22.7497	3.94061	-		5.78046	0.591404	-		5.01837	0.490993	E		8.95637	0.960942					<0.0392	J		0	0	J		0	0	J		0	0	J
		Bad-overrange, this was the reason we diltued EPA 1:4 to get good N-IS recovery (we did)	PFOS			521	E		342.672	10.2335	E		350.328	28.2054	E	X	279.543	21.5267	E		535.758	12.2962	E		546.72	26.6801	E		563.635	13.3968					<0.0392	J		0.0239267	0.0338374	-		0.0721667	0.00491759	J		0.04991	0.0353543	J
fixed		Bad-overrange and inconcistent	PFNS			7.4	E		102.441	4.47334	E		111.802	6.24066	E	X	153.688	13.4293	E		61.0631	9.05733	E		61.3009	5.25417	Y		127.295	6.2654					<0.0392	J		0	0	J		0	0	J		0	0	Y
fixed		Bad-overrange and inconcistent	PFDS			4.42	E		83.3998	2.15175	E		94.415	7.32089	E	X	133.513	11.9067	E		53.9265	6.94485	E		54.9682	2.3396	E		81.513	6.34058					<0.0392	J		0	0	J		0	0	J		0.00234821	0.00332086	-
		Bad-overrange and inconcistent	PFDoS	J		1.5	Y		0	0	Y		0	0	Y	X	0	0	E		27.8911	3.13342	E		24.8488	1.55407	Y		51.8746	5.46695					<0.0392	Y		0	0	Y		0	0	J		0	0	Y
		Good- Guelfo on CRM was too low but no by much	4:2 FTS	U		<1.97	J		0.0970733	0.00772386	J		0.0308933	0.0224423	J		0.052355	0.000816527	J		0.0563539	0.0100841	-		0.0390804	0.00642727	-		0.0364925	0.00365912					<0.157	J		0	0	J		0	0	J		0	0	J
		showed double than what we found and also they had 0.142 in the sand blank and we didn’t (not enough to account for difference. CRM good	6:2 FTS	J		4.68	-	X	2.21527	0.225242	-	X	1.85812	0.179115	-		1.59027	0.108992	-	X	1.94216	0.149658	-	X	1.5559	0.212805	-	X	1.56179	0.123079			J		0.142	J	X	0.0233667	0.0193143	-		0.704855	0.0081569	J		0.0525185	0.00557398	-
		Guelfo method on Guelfo instrument measured it closest	8:2 FTS	J		2.17	Y		2.53146	0.245475	Y		1.29384	0.0681263	Y		1.08844	0.0708978	-		1.39531	0.156123	-		0.710929	0.104568	-		0.68134	0.0729679					<0.133	Y		0	0	Y		0	0	J		0.00586452	0.00829368	J
		Good- Guelfo best on WG. Jackson on CRM	PFOSA			3.59	-		3.27972	0.144598	-		2.90628	0.0241211	-		2.96031	0.144981	-		3.30827	0.291347	-		2.87019	0.589738	-		2.96371	0.337975					<0.0392	J		0.0183267	0.0259178	J		0	0	J		0.0153951	0.00376432	J
		Good, ND	N-MeFOSA	U		<0.493	J	X	0	0	J	X	0	0	J	X	0	0	Y	X	0	0	Y	X	0	0	J	X	0	0					<0.0392	J	X	0	0	J		0	0	Y	X	0	0	J	X
		Good, ND	N-EtFOSA	U		<1.38	J	X	0	0	J		0	0	J	X	0	0	Y	X	0.0645476	0.121445	Y		0.0462383	0.054014	Y	X	0.0612203	0.0250315					<0.11	J	X	0	0	J		0	0	Y	X	0	0	Y	X
		Good, ND	MeFOSAA	U		<0.493	J		0	0	J		0	0	J		0	0	J		0.0378271	0.0103264	J		0.00456509	0.00894518	J		0.0195492	0.00482813					<0.0392	J		0	0	J		0	0	J		0.0174436	0.0137486	J
		Good, ND	EtFOSAA	U		<0.493	J		0.10144	0.0263846	J		0	0	J		0.01971	0.0278741	-		0.0142949	0.0145284	-		0.0267932	0.0169187	-		0.019878	0.00551919					<0.0392	J		0.0452667	0.0640167	J		0.00371	0.00524673	J		0	0	J
		Good, ND	N-MeFOSE	U		<4.93	Y		0	0	Y		0	0	Y		0	0	Y		0.255255	0.222799	Y		0.193197	0.327441	Y		0.4598	0.302401					<0.392	Y		0	0	Y	X	0	0	Y		0	0	Y	X
		Good, ND	N-EtFOSE	U		<4.93	Y		0	0	Y		0	0	Y		0	0	Y	X	0.148747	0.226527	Y	X	0.289278	0.380413	-		0.244882	0.0668373					<0.392	Y		0	0	Y	X	0	0	Y		0	0	J	X
		Jackson CRM fail- out by 1 ng/g	HFPO-DA	U		<1.97	J		0	0	J		0	0	J		0	0	J		0.0160068	0.00466143	J		0.0119987	0.00461456	J		9.8173e-06	2.77675e-05					<0.157	J		0	0	J		0	0	J		0.00805495	0.00204007	J
		Had trouble with CZRM on jacksons machine, IS was OK, will check peaks	ADONA	U		<1.97	J		0	0	J		0	0	J		0	0	J		0.000228786	0.000647106	J		0.00193181	0.00258954	J		3.59648e-05	0.000101724					<0.157	J		0.00704	0.00995606	J		0.00743667	0.00162053	J		0	0	J
		only passed CRM on J-EPA 1:4, not out by a lot for most other ones	9Cl-PF3ONS	U		<1.98	J		0	0	J		0	0	J		0	0	J		0	0	J		0.00112877	0.00135516	J		0	0					<0.157	J		0.00925333	0.0130862	J		0.003755	0.00531037	J		0	0	J
		mostly good, some CRM had issues	11Cl-PF3OUdS	U		<1.97	J		0	0	J		0	0	J		0	0	J		0.000117026	0.000331	J		0.00536019	0.00575663	J		0	0					<0.157	J		0	0	J		0	0	J		0	0	J
		Good, ND	3:3 FTCA	U		<1.97	Y		0	0	Y		0	0	Y		0	0	J		0.0365755	0.068428	J		0.0186431	0.0349115	-		0.0454044	0.00888827					<0.157	Y		0	0	Y		0	0	J		0	0	J
		Good, ND	5:3 FTCA	U		<12.3	J		0	0	-		0.372662	0.076197	-		0.348763	0.0106705	J		0.0390538	0.0283091	-		0.410062	0.0331316	-		0.354978	0.0489943					<0.981	J		0	0	J		0	0	J		0.0241392	0.017369	J
		Good, ND	7:3 FTCA	U		<12.3	J		0.127613	0.106104	-		0.71444	0.100541	-		0.610588	0.0493689	-		0.129002	0.0973507	-		0.787909	0.115371	-		0.798954	0.142773					<0.981	J		0	0	J		0	0	J		0.0043712	0.00618182	J
		Good, ND	PFEESA	U		<0.493	J		0	0	J		0	0	J		0	0	J		0	0	J		0.00144639	0.00273535	J		0.00204578	0.00153297					<0.0392	J		0	0	J		0	0	J		0	0	J
		Good, ND	PFMPA	U		<0.986	J		0	0	J		0	0	J		0	0	J		0.0115112	0.00884847	J		0.00796663	0.00502675	J		0.00702809	0.00146632					<0.0785	J		0	0	J		0	0	J		0.0121703	0.00330531	J
		Good, ND	PFMBA	U		<0.493	J		0	0	J		0	0	J		0.00262333	0.00370995	J		0.0182053	0.0085363	J		0.0031317	0.00467625	J		0.00597311	0.000974995					<0.0392	J		0.01092	0.00834622	J		0.00312833	0.00227532	J		0.0043007	0.0060821	J
		Good, ND	NFDHA	U		<0.986	J		0	0	J		0	0	J		0	0	J		0.00164408	0.00465016	J		0.000781673	0.0022109	J		0.000358437	0.000655316					<0.0785	J		0	0	J		0	0	J		0	0	J
For reference: acceptable IS recoveries (min: max)
	0.03	1.5	13C4-PFBA	0.932		0.932	0.452954		0.452954		1.00778		1.00778		0.739868		0.739868		0.429292		0.429292		0.555494		0.555494		0.540444		0.540444				0.939		0.939	0.634889		0.634889		0.761996		0.761996		0.866591		0.866591		0.550273
	0.28	1.5	13C5-PFPeA	1.1		1.1	0.518749		0.518749		1.03418		1.03418		0.701675		0.701675		0.501142		0.501142		0.921532		0.921532		0.992377		0.992377				1.07		1.07	0.607365		0.607365		0.679563		0.679563		0.813066		0.813066		0.921415
	0.2	1.5	13C5-PFHxA	0.962		0.962	0.583688		0.583688		0.939837		0.939837		0.668207		0.668207		0.572377		0.572377		0.976883		0.976883		0.988834		0.988834				0.94		0.94	0.830776		0.830776		0.783784		0.783784		0.864878		0.864878		0.910515
	0.2	1.5	13C4-PFHpA	0.916		0.916	0.6415		0.6415		0.927127		0.927127		0.549297		0.549297		0.713625		0.713625		1.15915		1.15915		1.18944		1.18944				0.915		0.915	0.831781		0.831781		0.766273		0.766273		1.03855		1.03855		1.13818
	0.2	1.5	13C8-PFOA	0.968		0.968	0.737418		0.737418		0.9993		0.9993		0.693307		0.693307		0.616511		0.616511		0.855156		0.855156		0.880503		0.880503				0.966		0.966	0.827137		0.827137		0.796829		0.796829		0.738721		0.738721		1.10662
	0.2	1.5	13C9-PFNA	0.896		0.896	0.279852		0.279852		0.331424		0.331424		X		0.154144		0.425659		0.425659		0.492977		0.492977		0.34695		0.34695				0.935		0.935	0.79887		0.79887		0.772153		0.772153		0.728431		0.728431		1.07866
	0.2	1.5	13C6-PFDA	0.834		0.834	0.740587		0.740587		0.940509		0.940509		0.518037		0.518037		0.797609		0.797609		0.71839		0.71839		0.669413		0.669413				0.869		0.869	0.53564		0.53564		0.844471		0.844471		0.89259		0.89259		0.64852
	0.2	1.5	13C7-PFUnA	0.844		0.844	0.668551		0.668551		0.685346		0.685346		0.433298		0.433298		0.746242		0.746242		0.73935		0.73935		1.02549		1.02549				0.82		0.82	0.274313		0.274313		0.716254		0.716254		1.01801		1.01801		0.707097
	0.2	1.5	13C2-PFDoA	0.973		0.973	0.706941		0.706941		0.711723		0.711723		0.440733		0.440733		0.817903		0.817903		0.682603		0.682603		0.814538		0.814538				0.97		0.97	X		0.082086		0.440362		0.440362		0.997594		0.997594		1.05753
	0.18	1.5	13C2-PFTeDA	0.97		0.97	X		0.0571185		0.344925		0.344925		0.442229		0.442229		0.879899		0.879899		0.750447		0.750447		0.807506		0.807506				0.945		0.945	X		0.00677833		X		0.0902863		0.659001		0.659001		0.71741
	0.2	1.5	13C3-PFBS	0.917		0.917	1.11634		1.11634		1.05337		1.05337		0.797481		0.797481		0.980513		0.980513		0.907166		0.907166		0.968014		0.968014				0.922		0.922	0.903367		0.903367		0.719066		0.719066		0.844059		0.844059		0.822561
	0.2	1.5	13C3-PFHxS	1.24		1.24	1.03011		1.03011		0.936656		0.936656		0.596699		0.596699		1.03967		1.03967		0.927176		0.927176		0.874991		0.874991				1.21		1.21	0.86694		0.86694		0.761808		0.761808		0.876472		0.876472		1.00915
	0.2	1.5	13C8-PFOS	0.981		0.981	0.396389		0.396389		0.366572		0.366572		X		0.174722		0.404032		0.404032		0.411064		0.411064		0.245296		0.245296				0.973		0.973	0.692939		0.692939		0.782354		0.782354		0.783964		0.783964		0.816807
	0.2	2.48	13C2-4:2 FTS	0.944		0.944	1.23171		1.23171		1.16191		1.16191		0.767038		0.767038		1.26798		1.26798		1.13073		1.13073		1.97475		1.97475				0.953		0.953	0.693646		0.693646		0.60519		0.60519		0.735239		0.735239		1.07181
	0.2	1.5	13C2-6:2 FTS	0.843		0.843	X		2.02315		X		1.95102		1.48094		1.48094		X		1.75544		X		1.74801		X		1.88915				0.834		0.834	X		1.60382		1.28376		1.28376		1.01794		1.01794		1.32229
	0.2	1.5	13C2-8:2 FTS	1.1		1.1	1.34633		1.34633		1.48617		1.48617		1.13789		1.13789		1.05695		1.05695		1.14576		1.14576		0.897394		0.897394				1.03		1.03	0.859403		0.859403		1.15368		1.15368		0.651017		0.651017		0.958293
	0.2	1.5	13C8-PFOSA	0.88		0.88	0.261279		0.261279		0.537446		0.537446		0.316876		0.316876		0.226113		0.226113		0.55515		0.55515		0.417288		0.417288				0.933		0.933	0.758962		0.758962		0.735758		0.735758		0.941061		0.941061		0.568341
	0.2	1.5	D3-N-MeFOSA	1.44		1.44	X		0.176412		X		0.179787		X		0.145973		X		0.0746006		X		0.151497		X		0.0986663				1.03		1.03	X		0.103352		0.205225		0.205225		X		0.131479		X
	0.2	1.5	D5-N-EtFOSA	0.875		0.875	X		0.170179		0.253423		0.253423		X		0.11726		X		0.104504		0.311579		0.311579		X		0.123688				0.871		0.871	X		0.115526		0.241633		0.241633		X		0.165631		X
	0.2	1.5	D3-MeFOSAA	0.614		0.614	0.790528		0.790528		0.812244		0.812244		0.534292		0.534292		0.61463		0.61463		0.687757		0.687757		0.580603		0.580603				0.502		0.502	0.497026		0.497026		0.79974		0.79974		0.653954		0.653954		0.674055
	0.2	1.5	D5-EtFOSAA	1.09		1.09	0.674599		0.674599		0.723109		0.723109		0.436801		0.436801		0.544646		0.544646		0.529735		0.529735		0.78964		0.78964				0.675		0.675	0.407277		0.407277		0.738569		0.738569		0.788653		0.788653		0.654194
	0.13	1.5	d7-NMe-FOSE	1.14		1.14	0.364665		0.364665		0.317036		0.317036		0.216985		0.216985		0.187089		0.187089		0.175163		0.175163		0.201735		0.201735				0.874		0.874	0.218577		0.218577		X		0.0795826		0.25641		0.25641		X
	0.16	1.5	d9-NEt-FOSE	0.922		0.922	0.3795		0.3795		0.276619		0.276619		0.175257		0.175257		X		0.104504		X		0.0778947		0.183492		0.183492				0.822		0.822	0.201652		0.201652		X		0.0453675		0.165631		0.165631		X
	0.2	1.5	13C3-HFPO-DA	0.795		0.795	0.588112		0.588112		1.0967		1.0967		0.690392		0.690392		0.492928		0.492928		0.855371		0.855371		0.906991		0.906991				0.814		0.814	0.809067		0.809067		0.737617		0.737617		0.840346		0.840346		1.02474
			13C3 PFBA				1.47731		1.47731		X		1.56961		1.14415		1.14415		1.04471		1.04471		0.604715		0.604715		0.541986		0.541986							1.27126		1.27126		1.29923		1.29923		1.06972		1.06972		0.563751
			13C2 PFHxA				0.83855		0.83855		0.9977		0.9977		0.675746		0.675746		1.01318		1.01318		0.971239		0.971239		1.09169		1.09169							0.739979		0.739979		0.71048		0.71048		0.962585		0.962585		0.99882
			13C4 PFOA				1.04809		1.04809		1.19935		1.19935		0.751491		0.751491		0.889986		0.889986		0.868621		0.868621		0.770628		0.770628							0.85209		0.85209		0.908318		0.908318		0.838768		0.838768		0.914686
			13C5 PFNA				0.373014		0.373014		X		0.296266		X		0.157616		0.598993		0.598993		0.473069		0.473069		0.326674		0.326674							0.78253		0.78253		0.793759		0.793759		0.768848		0.768848		0.709746
			13C2 PFDA				0.864694		0.864694		0.860724		0.860724		0.538433		0.538433		0.975557		0.975557		0.991293		0.991293		0.892549		0.892549							0.533652		0.533652		0.825376		0.825376		1.3436		1.3436		0.753661
		Sporadic peaks found, ratio <20 Guelfo instrument	18O2 PFHxS				#DIV/0!		#DIV/0!		#DIV/0!		#DIV/0!		#DIV/0!		#DIV/0!		1.03308		1.03308		1.08022		1.08022		0.976072		0.976072							#DIV/0!		#DIV/0!		#DIV/0!		#DIV/0!		1.17388		1.17388		0.879605
		Sporadic peaks found, ratio <20 Guelfo instrument	13C4 PFOS				#DIV/0!		#DIV/0!		#DIV/0!		#DIV/0!		#DIV/0!		#DIV/0!		0.422845		0.422845		0.426897		0.426897		X		0.213891							#DIV/0!		#DIV/0!		#DIV/0!		#DIV/0!		1.3077		1.3077		0.588926
			avg. 13C2-PFTeDA and 13C2-PFDoA	0.9715		0.9715	0.38203		0.38203		0.528324		0.528324		0.441481		0.441481		0.848901		0.848901		0.716525		0.716525		0.811022		0.811022				0.9575		0.9575	X		0.0444322		0.265324		0.265324		0.828297		0.828297		0.887469
			Column Ref #	1	2	3	4	5	6	7	8	9	10	11	12	13	14	15	16	17	18	19	20	21	22	23	24	25	26	27	28	29	30	31	32	33	34	35	36	37	38	39	40	41	42	43	44	45	46
[truncated: 90 more columns]

## Sheet: 1633 & QSM
Table 5. Single-Laboratory Validation Performance Summary for Target Compounds and Extracted Internal Standards
Solid Matrices	IPR Rec (%)		RSD (%)	OPR Rec (%)
Target Compounds	Min	Max		Min	Max
PFBA	95	99	1	92	108				In addition to the requirements of EPA Draft Method 1633, the following must be met:
PFPeA	92	105	3.4	94	115				EIS
PFHxA	93	101	2.2	89	107				1) Isotopically labeled analogs of analytes must be used when they are commercially available.
PFHpA	94	102	2.2	89	107				2) QC samples and field samples must recover within in-house limits if project limits are not provided; otherwise, project limits must be met. Preliminary inhouse acceptance criteria of 20-150% must be used until inhouse limits are generated in accordance with Sections 9.4.1 and 9.4.2 of EPA Draft Method 1633.
PFOA	92	100	2	90	106				3) The lower limit of inhouse acceptance criteria cannot be < 20%.
PFNA	91	102	2.7	88	112				NIS
PFDA	97	103	1.5	89	118				1) NIS areas must be greater than 30% of the average area of the calibration standards in undliuted sample extracts and sample extracts that required additional NIS to be added.
PFUnA	91	107	4	92	111				2) NIS areas corrected for the dilution factor must be greater than 30% of the average area of the calibration standards in diluted samples when additional NIS was not added post dilution of the extract.
PFDoA	73	120	12.1	88	119				Matrix Duplicate (MD)
PFTrDA	91	112	5.2	89	125				1) RPD ≤ 30% (between sample and MD)
PFTeDA	94	104	2.5	92	110				Laboratory Control Sample (LCS)
PFBS	91	103	3.2	91	111				1) Analyte recoveries must be within in-house limits if project limits are not provided; otherwise, project limits must be met. Preliminary inhouse acceptance criteria of 40-150% must be used until inhouse limits are generated in accordance with Section 14.5.4 of EPA Draft Method 1633.
PFPeS	87	103	4.3	89	112				Matrix Spike (MS) and Matrix Spike Duplicate (MSD)
PFHxS	98	106	2	96	113				1) Analyte recoveries must be within in-house LCS limits if project limits are not provided; otherwise, project limits must be met. RPD ≤ 30% (between MS and MSD)
PFHpS	87	104	4.4	88	104				Instrument Blank (IB)
PFOS	95	108	3.4	94	115				1) Concentration of each analyte must be ≤ ½ the LOQ.
PFNS	98	111	3	76	117
PFDS	83	102	5.2	84	107
PFDoS	76	99	6.5	77	100
4:2FTS	98	100	0.5	87	113
6:2FTS	94	123	6.5	60	166
8:2FTS	109	128	3.8	104	127
PFOSA	92	106	3.4	94	114
NMeFOSA	87	104	4.4	91	117
NEtFOSA	98	102	1	96	115
NMeFOSAA	91	107	4	90	113
NEtFOSAA	102	108	1.6	87	117
NMeFOSE	98	103	1.3	94	112
NEtFOSE	97	104	1.9	96	115
HFPO-DA	83	105	5.9	80	120
ADONA	85	96	3.2	76	124
PFMPA	91	98	1.8	85	117
PFMBA	88	97	2.6	85	120
NFDHA	53	103	16.2	58	136
9CI-PF3ONS	84	100	4.4	79	131
11Cl-PF3OUdS	84	96	3.3	77	127
PFEESA	80	93	3.8	89	109
3:3FTCA	86	98	3.3	76	116
5:3FTCA	83	94	3.1	80	101
7:3FTCA	90	106	4.1	75	104
Extracted Internal Standard (EIS)				Updated to be Table 9 from 1633, above 20% replaced with 20% and below 150% replaced with 150% per QSM 5.4 (Updated- ME)
13C4-PFBA	0.92	0.99	0.016	0.03	1.5
13C5-PFPeA	0.86	1.06	0.053	0.28	1.5
13C5-PFHxA	0.83	1.01	0.048	0.2	1.5
13C4- PFHpA	0.87	1.02	0.041	0.2	1.5
13C8-PFOA	0.89	1.01	0.032	0.2	1.5
13C9-PFNA	0.86	1.01	0.041	0.2	1.5
13C6-PFDA	0.79	1.01	0.06	0.2	1.5
13C7-PFUnA	0.84	1.04	0.054	0.2	1.5
13C2-PFDoA	0.7	0.93	0.071	0.2	1.5
13C2- PFTeDA	0.83	0.88	0.015	0.18	1.5
13C3-PFBS	0.97	1.05	0.018	0.2	1.5
13C3-PFHxS	0.92	0.97	0.014	0.2	1.5
13C8-PFOS	0.87	1.07	0.049	0.2	1.5
13C2-4:2FTS	1.32	1.35	0.006	0.2	2.48
13C2-6:2FTS	1.18	1.29	0.023	0.2	1.5
13C2-8:2FTS	0.96	1.22	0.061	0.2	1.5
13C8-PFOSA	0.69	0.86	0.054	0.2	1.5
D3- NMeFOSA	0.47	0.59	0.054	0.2	1.5
D3-NEtFOSA	0.43	0.51	0.045	0.2	1.5
D3- NMeFOSAA	0.98	1.07	0.021	0.2	1.5
D5-NEtFOSAA	0.98	1.04	0.013	0.2	1.5
D7-NMeFOSE	0.5	0.61	0.051	0.13	1.5
D9-NEtFOSE	0.46	0.57	0.055	0.16	1.5
13C3-HFPO-DA	0.98	1.08	0.024	0.2	1.5
13C3-PFBA	0.54	0.89	0.064	0.3	1.5	NIS areas must be greater than 30% of the average area of the calibration standards in undiluted sample extracts
13C2-PFHxA	0.52	0.9	0.074	0.3	1.5	and sample extracts that required additional NIS to be added.
13C4-PFOA	0.54	0.89	0.064	0.3	1.5		**I picked 150 for the upper limit, I'm not sure there is an actual upper limit in the QSM and the max in 1633 is below 100
13C5-PFNA	0.59	0.94	0.071	0.3	1.5
13C2-PFDA	0.55	0.91	0.086	0.3	1.5
18O2-PFHxS	0.53	0.87	0.071	0.3	1.5
13C4-PFOS	0.58	0.86	0.07	0.3	1.5
PFBA	13C4-PFBA
PFPeA	13C5-PFPeA
PFHxA	13C5-PFHxA
PFHpA	13C4-PFHpA
PFOA	13C8-PFOA
PFNA	13C9-PFNA
PFDA	13C6-PFDA
PFUnA	13C7-PFUnA
PFDoA	13C2-PFDoA
PFTrDA	avg. 13C2-PFTeDA and 13C2-PFDoA
PFTeDA	13C2-PFTeDA
PFBS	13C3-PFBS
PFPeS	13C3-PFHxS
PFHxS	13C3-PFHxS
PFHpS	13C8-PFOS
PFOS	13C8-PFOS
PFNS	13C8-PFOS
PFDS	13C8-PFOS
PFDoS	13C8-PFOS
4:2 FTS	13C2-4:2 FTS
6:2 FTS	13C2-6:2 FTS
8:2 FTS	13C2-8:2 FTS
PFOSA	13C8-PFOSA
N-MeFOSA	D3-N-MeFOSA
N-EtFOSA	D5-N-EtFOSA
MeFOSAA	D3-MeFOSAA
EtFOSAA	D5-EtFOSAA
N-MeFOSE	D7-NMe-FOSE
N-EtFOSE	D9-NEt-FOSE
HFPO-DA	13C3-HFPO-DA
ADONA	13C3-HFPO-DA
9Cl-PF3ONS	13C3-HFPO-DA
11Cl-PF3OUdS	13C3-HFPO-DA
3:3 FTCA	13C5-PFPeA
5:3 FTCA	13C5-PFHxA
7:3 FTCA	13C5-PFHxA
PFEESA	13C5-PFHxA
PFMPA	13C5-PFPeA
PFMBA	13C5-PFPeA
NFDHA	13C5-PFHxA

## Sheet: High cal guelfo
	Concentrations in ng/L
	Accetpable ranges for QCs
	20	14	26																									background color'
	500	350	650																								5	#NAME?
	blanks	50																									6
	dupes	0.7	1.3
	Standard Curve
	value	1	2	5	10	20	50	100	200	500	1000	2000	5000
	0.7	0.7	1.4	3.5	7	14	35	70	140	350	700	1400	3500
	1.3	1.3	2.6	6.5	13	26	65	130	260	650	1300	2600	6500
		PFBA	PFPeA	PFBS	PFHxA	PFHpA	PFOA	PFNA	PFOSA	PFDA	PFUdA	PFDoA	PFTeDA	PFOS	PFHxS	PFPeS	PFHpS	PFNS	PFDS	PFTrDA	4:2 FTS	6:2 FTS	8:2 FTS	N-EtFOSAA	N-MeFOSAA	HPFO-DA	NaDONA	9Cl-PF3ONS	11Cl-PF3OUdS	EtFOSE	N-EtFOSA-M	N-MeFOSA-M	MeFOSE	3:3 FTCA	5:3 FTCA	7:3 FTCA	PF4OPeA	PF5OHxA	3,6-OPFHpA	PFEESA	PFDoS
	Measured Concentration, Calibration Curve
1	1	0.868	no root	< 0	no root	0.32	0.251	0.385	N/A	N/A	N/A	N/A	N/A	no root	0.875	N/A	N/A	N/A	N/A	N/A	N/A	< 0	N/A	0.75	N/A	N/A	1.044	no root	N/A	N/A	N/A	N/A	N/A	N/A	N/A	N/A	N/A	1.076	N/A	0.405	N/A
2	2	2.284	1.39	< 0	0.744	0.305	1.211	0.296	N/A	2.751	N/A	N/A	N/A	0.691	< 0	N/A	N/A	N/A	N/A	N/A	N/A	< 0	N/A	3.345	N/A	N/A	1.927	no root	N/A	N/A	N/A	N/A	N/A	N/A	N/A	N/A	N/A	1.735	N/A	1.991	N/A
3	5	4.115	3.075	< 0	1.317	1.117	1.623	1.229	1.945	3.139	1.287	4.49	1.989	no root	1.18	N/A	N/A	< 0	N/A	1.037	N/A	< 0	N/A	2.723	N/A	N/A	5.097	no root	no root	N/A	N/A	N/A	N/A	N/A	N/A	4.583	N/A	4.155	N/A	4.982	N/A
4	10	12.005	6.309	< 0	3.108	2.923	2.929	2.767	2.902	4.111	3.168	5.639	2.09	2.541	1.544	1.977	N/A	2.877	N/A	2.531	11.19	< 0	no root	5.185	N/A	16.34	11.138	8.362	11.981	N/A	N/A	N/A	N/A	N/A	17.741	12.189	11.34	12.015	N/A	13.221	N/A
5	20	20.83	10.464	20.157	6.29	5.547	4.665	4.223	3.584	6.007	4.181	6.707	5.989	4.623	4.26	3.306	5.176	4.597	4.71	5.195	20.818	< 0	22.113	4.761	2.267	13.757	19.446	20.306	25.478	N/A	N/A	N/A	N/A	N/A	21.995	22.579	21.304	19.868	26.776	23.225	N/A
6	50	44.3	24.869	8.995	14.586	12.967	10.72	11.671	8.718	8.382	11.457	13.342	13.615	14.681	10.687	9.004	13.505	11.079	12.133	16.738	49.624	< 0	67.378	12.177	11.3	36.722	39.556	38.175	56.757	N/A	N/A	N/A	N/A	N/A	43.421	43.847	41.007	47.992	36.089	48.839	N/A
7	100	102.745	53.578	24.65	32.251	22.341	30.27	22.774	22.127	19.141	22.674	20.103	23.613	23.31	19.039	25.656	21.764	22.421	23.516	21.462	82.226	< 0	149.779	27.521	23.651	111.138	107.104	98.37	107.624	N/A	8.393	11.354	N/A	N/A	92.161	107.709	91.884	111.775	77.282	108.368	N/A
8	200	202.192	97.306	62.435	50.272	51.73	43.054	54.746	51.583	35.6	48.575	46.581	41.953	48.572	41.005	47.091	51.061	45.151	51.352	43.076	191.448	< 0	242.007	51.571	46.935	160.334	191.631	199.571	193.541	N/A	23.121	17.691	198.679	51.685	154.151	140.646	206.733	197.589	206.721	207.29	N/A
9	500	486.605	236.675	118.384	102.93	110.923	118.166	128.04	113.603	103.588	137.468	104.959	139.337	119.669	106.857	131.283	114.033	128.01	130.953	131.778	484.407	443.749	444.629	110.288	115.1	469.533	541.12	501.505	463.511	507.237	51.376	46.024	174.672	91.022	362.057	453.718	493.218	464.529	548.503	428.479	N/A
10	1000	1030.08	504.286	275.125	244.643	282.219	323.965	245.946	253.601	274.994	246.714	239.311	245.294	273.603	259.361	279.95	285.564	302.23	273.251	254.579	1199.96	1056.99	927.212	267.4	277.312	1120.06	1015.44	1008.69	1050.1	949.546	108.885	115.057	1016.17	157.453	829.419	1103.2	1087.54	1025.61	1159.5	1040.03	N/A
11	2000	1974.33	1017.06	516.472	529.898	477.439	510.195	498.634	515.795	552.228	494.376	504.737	497.339	485.823	487.488	561.408	466.32	504.484	501.485	493.166	1771.99	2185.53	2237.87	493.105	502.497	1993.75	1884.46	1978.71	1975.27	2095.32	170.604	176.403	1964.15	380.372	1800.01	2228.23	1897.24	2024	1692.3	2084.96	N/A
12	5000	5008.94	2485.24	1206.44	1234.94	1254.24	1099.78	1251.35	1247.39	1215.95	1251.38	812.55	1250.72	1236.56	1289.83	1242.39	1262.31	1197.7	1220.1	1251.77	5080.02	4813.73	4519.01	1250.58	1216.2	4961.16	5109.44	5027.55	5002.69	4855.58	517.62	513.471	5026.69	1059.47	5559.04	4768.3	5031.83	4962.85	5150.51	4857.18	N/A
14	1-LOQ	5.035	0.428	< 0	1.872	1.23	0.74	0.784	N/A	N/A	N/A	N/A	N/A	0.024	N/A	N/A	N/A	N/A	N/A	N/A	N/A	< 0	N/A	3.742	N/A	N/A	1.163	N/A	N/A	N/A	N/A	N/A	N/A	N/A	N/A	N/A	N/A	0.822	N/A	N/A	N/A
15	2-LOQ	5.694	3.112	8.835	N/A	0.972	0.605	0.568	N/A	N/A	N/A	N/A	1.9	0.653	0.638	N/A	N/A	N/A	N/A	N/A	4.865	< 0	N/A	2.748	N/A	N/A	3.114	no root	no root	N/A	N/A	N/A	N/A	N/A	N/A	N/A	N/A	2.694	N/A	1.59	N/A
16	5-LOQ	8.904	2.953	4.204	1.389	0.957	0.756	1.156	N/A	N/A	N/A	N/A	N/A	2.549	1.464	N/A	N/A	N/A	N/A	N/A	N/A	< 0	no root	6.118	N/A	N/A	3.176	no root	0.657	N/A	N/A	N/A	N/A	N/A	N/A	N/A	N/A	4.47	N/A	4.166	N/A
17	10-LOQ	12.785	7.086	< 0	5.422	3.016	3.121	2.299	3.452	3.886	1.987	5.977	N/A	3.17	0.054	2.505	N/A	N/A	N/A	2.359	11.601	< 0	no root	5.221	N/A	N/A	11.028	10.581	10.246	N/A	N/A	N/A	N/A	N/A	N/A	11.54	9.186	10.679	N/A	13.239	N/A
18	20-LOQ	21.124	11.196	25.433	6.893	6.013	4.521	5.577	5.618	7.69	4.962	6.982	N/A	7.103	3.819	3.713	4.94	1.198	N/A	6.144	22.855	< 0	45.121	6.906	N/A	15.429	24.184	20.037	30.108	N/A	N/A	N/A	N/A	N/A	21.836	19.742	18.895	21.67	N/A	21.781	N/A
19	1000-QC-1	1019.68	493.807	279.579	268.615	249.606	261.55	313.303	246.18	260.224	291.836	288.872	272.221	271.252	250.583	286.801	253.42	284.461	282.935	249.764	933.814	898.83	1072.3	266.872	226.919	1376.61	1134.9	1197.5	1143.5	966.738	94.162	109.867	757.251	189.071	907.792	1293.14	1085.53	1187.28	1390.65	1097.75	N/A
	Theoretical Concentration
	1	1	0.5	0.25	0.25	0.25	0.25	0.25	0.25	0.25	0.25	0.25	0.25	0.25	0.25	0.25	0.25	0.25	0.25	0.25	1	1	1	0.25	0.25	1	1	1	1	1	0.1	0.1	1	0.2	1	1	1	1	1	1	0.25
	2	2	1	0.5	0.5	0.5	0.5	0.5	0.5	0.5	0.5	0.5	0.5	0.5	0.5	0.5	0.5	0.5	0.5	0.5	2	2	2	0.5	0.5	2	2	2	2	2	0.2	0.2	2	0.4	2	2	2	2	2	2	0.5
	5	5	2.5	1.25	1.25	1.25	1.25	1.25	1.25	1.25	1.25	1.25	1.25	1.25	1.25	1.25	1.25	1.25	1.25	1.25	5	5	5	1.25	1.25	5	5	5	5	5	0.5	0.5	5	1	5	5	5	5	5	5	1.25
	10	10	5	2.5	2.5	2.5	2.5	2.5	2.5	2.5	2.5	2.5	2.5	2.5	2.5	2.5	2.5	2.5	2.5	2.5	10	10	10	2.5	2.5	10	10	10	10	10	1	1	10	2	10	10	10	10	10	10	2.5
	20	20	10	5	5	5	5	5	5	5	5	5	5	5	5	5	5	5	5	5	20	20	20	5	5	20	20	20	20	20	2	2	20	4	20	20	20	20	20	20	5
	50	50	25	12.5	12.5	12.5	12.5	12.5	12.5	12.5	12.5	12.5	12.5	12.5	12.5	12.5	12.5	12.5	12.5	12.5	50	50	50	12.5	12.5	50	50	50	50	50	5	5	50	10	50	50	50	50	50	50	12.5
	100	100	50	25	25	25	25	25	25	25	25	25	25	25	25	25	25	25	25	25	100	100	100	25	25	100	100	100	100	100	10	10	100	20	100	100	100	100	100	100	25
	200	200	100	50	50	50	50	50	50	50	50	50	50	50	50	50	50	50	50	50	200	200	200	50	50	200	200	200	200	200	20	20	200	40	200	200	200	200	200	200	50
	500	500	250	125	125	125	125	125	125	125	125	125	125	125	125	125	125	125	125	125	500	500	500	125	125	500	500	500	500	500	50	50	500	100	500	500	500	500	500	500	125
	1000	1000	500	250	250	250	250	250	250	250	250	250	250	250	250	250	250	250	250	250	1000	1000	1000	250	250	1000	1000	1000	1000	1000	100	100	1000	200	1000	1000	1000	1000	1000	1000	250
	2000	2000	1000	500	500	500	500	500	500	500	500	500	500	500	500	500	500	500	500	500	2000	2000	2000	500	500	2000	2000	2000	2000	2000	200	200	2000	400	2000	2000	2000	2000	2000	2000	500
	5000	5000	2500	1250	1250	1250	1250	1250	1250	1250	1250	1250	1250	1250	1250	1250	1250	1250	1250	1250	5000	5000	5000	1250	1250	5000	5000	5000	5000	5000	500	500	5000	1000	5000	5000	5000	5000	5000	5000	1250
	1-LOQ	1	0.5	0.25	0.25	0.25	0.25	0.25	0.25	0.25	0.25	0.25	0.25	0.25	0.25	0.25	0.25	0.25	0.25	0.25	1	1	1	0.25	0.25	1	1	1	1	1	0.1	0.1	1	0.2	1	1	1	1	1	1	0.25
	2-LOQ	2	1	0.5	0.5	0.5	0.5	0.5	0.5	0.5	0.5	0.5	0.5	0.5	0.5	0.5	0.5	0.5	0.5	0.5	2	2	2	0.5	0.5	2	2	2	2	2	0.2	0.2	2	0.4	2	2	2	2	2	2	0.5
	5-LOQ	5	2.5	1.25	1.25	1.25	1.25	1.25	1.25	1.25	1.25	1.25	1.25	1.25	1.25	1.25	1.25	1.25	1.25	1.25	5	5	5	1.25	1.25	5	5	5	5	5	0.5	0.5	5	1	5	5	5	5	5	5	1.25
	10-LOQ	10	5	2.5	2.5	2.5	2.5	2.5	2.5	2.5	2.5	2.5	2.5	2.5	2.5	2.5	2.5	2.5	2.5	2.5	10	10	10	2.5	2.5	10	10	10	10	10	1	1	10	2	10	10	10	10	10	10	2.5
	20-LOQ	20	10	5	5	5	5	5	5	5	5	5	5	5	5	5	5	5	5	5	20	20	20	5	5	20	20	20	20	20	2	2	20	4	20	20	20	20	20	20	5
	% accuracy Concentrations
	1	0.868	0	0	0	1.28	1.004	1.54	0	0	0	0	0	0	3.5	0	0	0	0	0	0	0	0	3	0	0	1.044	0	0	0	0	0	0	0	0	0	0	1.076	0	0.405	0
	2	1.142	1.39	0	1.488	0.61	2.422	0.592	0	5.502	0	0	0	1.382	0	0	0	0	0	0	0	0	0	6.69	0	0	0.9635	0	0	0	0	0	0	0	0	0	0	0.8675	0	0.9955	0
	5	0.823	1.23	0	1.0536	0.8936	1.2984	0.9832	1.556	2.5112	1.0296	3.592	1.5912	0	0.944	0	0	0	0	0.8296	0	0	0	2.1784	0	0	1.0194	0	0	0	0	0	0	0	0	0.9166	0	0.831	0	0.9964	0
	10	1.2005	1.2618	0	1.2432	1.1692	1.1716	1.1068	1.1608	1.6444	1.2672	2.2556	0.836	1.0164	0.6176	0.7908	0	1.1508	0	1.0124	1.119	0	0	2.074	0	1.634	1.1138	0.8362	1.1981	0	0	0	0	0	1.7741	1.2189	1.134	1.2015	0	1.3221	0
	20	1.0415	1.0464	4.0314	1.258	1.1094	0.933	0.8446	0.7168	1.2014	0.8362	1.3414	1.1978	0.9246	0.852	0.6612	1.0352	0.9194	0.942	1.039	1.0409	0	1.10565	0.9522	0.4534	0.68785	0.9723	1.0153	1.2739	0	0	0	0	0	1.09975	1.12895	1.0652	0.9934	1.3388	1.16125	0
	50	0.886	0.99476	0.7196	1.16688	1.03736	0.8576	0.93368	0.69744	0.67056	0.91656	1.06736	1.0892	1.17448	0.85496	0.72032	1.0804	0.88632	0.97064	1.33904	0.99248	0	1.34756	0.97416	0.904	0.73444	0.79112	0.7635	1.13514	0	0	0	0	0	0.86842	0.87694	0.82014	0.95984	0.72178	0.97678	0
	100	1.02745	1.07156	0.986	1.29004	0.89364	1.2108	0.91096	0.88508	0.76564	0.90696	0.80412	0.94452	0.9324	0.76156	1.02624	0.87056	0.89684	0.94064	0.85848	0.82226	0	1.49779	1.10084	0.94604	1.11138	1.07104	0.9837	1.07624	0	0.8393	1.1354	0	0	0.92161	1.07709	0.91884	1.11775	0.77282	1.08368	0
	200	1.01096	0.97306	1.2487	1.00544	1.0346	0.86108	1.09492	1.03166	0.712	0.9715	0.93162	0.83906	0.97144	0.8201	0.94182	1.02122	0.90302	1.02704	0.86152	0.95724	0	1.21003	1.03142	0.9387	0.80167	0.958155	0.997855	0.967705	0	1.15605	0.88455	0.993395	1.29212	0.770755	0.70323	1.03367	0.987945	1.03361	1.03645	0
	500	0.97321	0.9467	0.947072	0.82344	0.887384	0.945328	1.02432	0.908824	0.828704	1.09974	0.839672	1.1147	0.957352	0.854856	1.05026	0.912264	1.02408	1.04762	1.05422	0.968814	0.887498	0.889258	0.882304	0.9208	0.939066	1.08224	1.00301	0.927022	1.01447	1.02752	0.92048	0.349344	0.91022	0.724114	0.907436	0.986436	0.929058	1.09701	0.856958	0
	1000	1.03008	1.00857	1.1005	0.978572	1.12888	1.29586	0.983784	1.0144	1.09998	0.986856	0.957244	0.981176	1.09441	1.03744	1.1198	1.14226	1.20892	1.093	1.01832	1.19996	1.05699	0.927212	1.0696	1.10925	1.12006	1.01544	1.00869	1.0501	0.949546	1.08885	1.15057	1.01617	0.787265	0.829419	1.1032	1.08754	1.02561	1.1595	1.04003	0
	2000	0.987166	1.01706	1.03294	1.0598	0.954878	1.02039	0.997268	1.03159	1.10446	0.988752	1.00947	0.994678	0.971646	0.974976	1.12282	0.93264	1.00897	1.00297	0.986332	0.885995	1.09276	1.11894	0.98621	1.00499	0.996873	0.942231	0.989354	0.987634	1.04766	0.85302	0.882015	0.982074	0.95093	0.900006	1.11412	0.948619	1.012	0.84615	1.04248	0
	5000	1.00179	0.994094	0.96515	0.987955	1.00339	0.879827	1.00108	0.997914	0.972758	1.0011	0.65004	1.00058	0.989247	1.03186	0.993916	1.00985	0.958163	0.97608	1.00141	1.016	0.962746	0.903802	1.00047	0.97296	0.992233	1.02189	1.00551	1.00054	0.971116	1.03524	1.02694	1.00534	1.05947	1.11181	0.95366	1.00637	0.99257	1.0301	0.971437	0
	# of usable datapoints	12	10	7	10	11	11	10	8	7	10	6	9	9	9	8	8	9	8	9	9	4	6	8	7	7	12	9	9	4	6	6	4	5	8	10	9	12	7	10	0
																															LINEAR	LINEAR
	RELEVANT CALIBRATION CURVE POINTS	1	N/A	N/A	N/A	1	1	N/A	N/A	N/A	N/A	N/A	N/A	N/A	N/A	N/A	N/A	N/A	N/A	N/A	N/A	N/A	N/A	N/A	N/A	N/A	1	N/A	N/A	N/A	N/A	N/A	N/A	N/A	N/A	N/A	N/A	1	N/A	N/A	N/A
		2	N/A	N/A	N/A	N/A	N/A	N/A	N/A	N/A	N/A	N/A	N/A	N/A	N/A	N/A	N/A	N/A	N/A	N/A	N/A	N/A	N/A	N/A	N/A	N/A	2	N/A	N/A	N/A	N/A	N/A	N/A	N/A	N/A	N/A	N/A	2	N/A	2	N/A
		5	5	N/A	5	5	5	5	N/A	N/A	5	N/A	N/A	N/A	5	N/A	N/A	N/A	N/A	5	N/A	N/A	N/A	N/A	N/A	N/A	5	N/A	N/A	N/A	N/A	N/A	N/A	N/A	N/A	5	N/A	5	N/A	5	N/A
		10	10	N/A	10	10	10	10	10	N/A	10	N/A	10	10	N/A	10	N/A	10	N/A	10	10	N/A	N/A	N/A	N/A	N/A	10	10	10	N/A	N/A	N/A	N/A	N/A	N/A	10	10	10	N/A	N/A	N/A
		20	20	N/A	20	20	20	20	20	20	20	N/A	20	20	20	N/A	20	20	20	20	20	N/A	20	20	N/A	N/A	20	20	20	N/A	N/A	N/A	N/A	N/A	20	20	20	20	N/A	20	N/A
		50	50	50	50	50	50	50	N/A	N/A	50	50	50	50	50	50	50	50	50	N/A	50	N/A	N/A	50	50	50	50	50	50	N/A	N/A	N/A	N/A	N/A	50	50	50	50	50	50	N/A
		100	100	100	100	100	100	100	100	100	100	100	100	100	100	100	100	100	100	100	100	N/A	N/A	100	100	100	100	100	100	N/A	100	100	N/A	N/A	100	100	100	100	100	100	N/A
		200	200	200	200	200	200	200	200	200	200	200	200	200	200	200	200	200	200	200	200	N/A	200	200	200	200	200	200	200	N/A	200	200	200	200	200	200	200	200	200	200	N/A
		500	500	500	500	500	500	500	500	500	500	500	500	500	500	500	500	500	500	500	500	500	500	500	500	500	500	500	500	500	500	500	N/A	500	500	500	500	500	500	500	N/A
		1000	1000	1000	1000	1000	1000	1000	1000	1000	1000	1000	1000	1000	1000	1000	1000	1000	1000	1000	1000	1000	1000	1000	1000	1000	1000	1000	1000	1000	1000	1000	1000	1000	1000	1000	1000	1000	1000	1000	N/A
		2000	2000	2000	2000	2000	2000	2000	2000	2000	2000	2000	2000	2000	2000	2000	2000	2000	2000	2000	2000	2000	2000	2000	2000	2000	2000	2000	2000	2000	2000	2000	2000	2000	2000	2000	2000	2000	2000	2000	N/A
		5000	5000	5000	5000	5000	5000	5000	5000	5000	5000	N/A	5000	5000	5000	5000	5000	5000	5000	5000	5000	5000	5000	5000	5000	5000	5000	5000	5000	5000	5000	5000	5000	5000	5000	5000	5000	5000	5000	5000	N/A
		2	10	100	10	5	5	10	20	100	10	UNREPORTABLE	20	20	20	50	50	20	50	10	20	UNREPORTABLE	UNREPORTABLE	50	100	100	2	20	20	UNREPORTABLE	200	200	UNREPORTABLE	UNREPORTABLE	50	10	20	2	100	5	UNREPORTABLE
	Official LOQ:	2	5	25	2.5	1.25	1.25	2.5	5	25	2.5	YUNREPORTABLE	5	5	5	12.5	12.5	5	12.5	2.5	20	YUNREPORTABLE	YUNREPORTABLE	12.5	25	100	2	20	20	YUNREPORTABLE	20	20	YUNREPORTABLE	YUNREPORTABLE	50	10	20	2	100	5	YUNREPORTABLE
	Sample Concentration
														11.6287
WGA EPA	WGA EPA-1	413.275	569.215	206.888	675.452	261.768	630.63	296.487	643.772	221.364	508.763	145.577	44.473	58143.4	4461.96	503.169	5358.49	33038.9	28320.1	52.938	10.67	213.677	201.169	0	0	0	0	0	0	0	0	0	0	0	71.748	121.765	0	0	0	0	0
WGB EPA	WGB EPA-1	401.156	580.571	185.736	660.007	280.692	600.175	280.527	571.582	224.919	383.501	108.705	32.439	49886.2	3946.96	453.674	3481.29	26970	23335.7	55.66	10.27	151.722	235.793	0	0	0	0	0	0	0	0	0	0	0	70.716	134.383	0	0	0	0	0
WGC EPA	WGC EPA-1	384.57	592.751	216.942	682.609	297.682	643.162	376.277	618.974	251.818	414.479	117.302	37.704	59696	4575.34	453.783	4810.05	32204	28452	57.306	10.473	157.73	216.103	11.826	0	0	0	0	0	0	0	0	0	0	66.794	110.205	0	1.574	0	0	0
CRM EPA	CRM EPA-1	6.163	3.894	5453.32	11.263	6.973	2989.62	15112.4	4118.11	2710.38	2607.24	2464.31	0	9559.44	8019.46	4881.59	0	11205	10720.3	6.826	4451.25	5856.85	24.705	21.601	5.003	6171.47	10590.2	7898.7	8350.11	0	0	0	0	0	0	0	0	2.973	0	0	0
CRM EPA	CRM EPA-2	5.343	3.412	5646.99	12.441	6.834	2748.41	8922.38	4216.87	2696.55	2877	2619.5	2.334	8383.29	7640.62	5092.19	0	9160.29	8300.46	6.621	4537.43	5774.83	17.473	18.176	2.219	7306.4	12572.5	8561.9	10047.6	0	0	0	0	0	0	0	0	2.657	0	0	0
CRM EPA	CRM EPA-3	9.744	1.584	5975.16	14.859	8.994	3925.94		5917.93	3569.07	3216.76	2786.62	0	8069.82	9652.41	6053.53	0	8576.36	8574.72	7.04	8601.19	7014.87	0	17.831	6.715	6283.79	16428.4	23184.6	10358.7	0	0	0	0	0	0	0	0	2.194	0	0	0
LOQ EPA	LOQ EPA-1	78.434	38.235	0	25.791	18.763	14.547	21.416	22.24	15.746	21.416	19.908	22.532	26.314	17.36	17.499	20.088	20.025	23.33	39.769	74.17	0	118.681	16.908	17.47	84.177	94.67	83.316	101.301	0	0	0	0	0	60.555	68.221	72.75	86.336	128.058	78.064	0
LOQ EPA	LOQ EPA-2	80.855	36.561	0	22.2	22.935	20.099	17.197	19.379	17.946	22.449	16.696	18.055	27.154	14.743	18.712	21.369	18.415	20.906	34.372	52.562	0	135.358	23.235	18.082	89.733	104.825	88.117	105.177	0	0	0	0	0	63.734	70.462	73.251	83.891	101.856	90.234	0
LOQ EPA	LOQ EPA-3	74.504	39.156	0	19.684	17.679	15.76	16.833	21.854	19.53	18.518	21.538	23.597	21.614	17.512	18.843	14.008	20.323	19.79	40.763	79.815	0	119.003	24.809	21.724	72.408	86.435	70.881	84.712	0	0	0	0	0	63.407	58.344	76.015	74.702	156.041	87.931	0
MR EPA	MR EPA-1	2098.7	973.457	411.105	492.338	500.927	556.995	499.668	476.559	406.631	601.254	427.785	636.264	581.949	517.581	540.847	578.598	611.894	497.887	1316.23	2197.59	3039.4	1603.58	446.292	543.553	2010.15	1578.06	1902.69	1844.14	1586.4	75.215	215.466	2752.62	438.147	1854.39	2113.16	2049.89	1398.57	1660.96	1976.23	0
MR EPA	MR EPA-2	2151.22	949.022	359.101	468.676	525.934	446.532	590.875	539.325	411.185	628.436	462.557	554.599	567.471	539.966	558.61	524.707	541.337	437.564	1551.73	2046.77	3383.4	2004.35	463.406	524.817	2100.38	1865.66	2976.54	2310.03	1226.89	134.135	198.903	1163.26	488.321	1824.37	2246.6	1977.96	1520.61	1611.35	1800.91	0
MR EPA	MR EPA-3	2182.45	1034.42	423.948	521.17	524.66	456.462	596.015	511.031	533.706	567.929	469.561	554.32	509.575	487.471	568.961	561.745	527.616	442.208	1148.43	2385.24	4009.6	2330.18	548.089	587.878	2501.49	3667.7	3114.19	2254.42	1527.38	143.751	138.423	2277.85	397.207	1593.47	2075.9	1908.18	1654.16	1736.06	2371.8	0
EXT BL EPA	EXT BL EPA-1	2.888	3.14	0	6.781	2.052	3.394	1.034	0	2.675	2.546	0	0	170.427	8.323	0	0	17.392	12.96	0	22.284	3211.05	0	3.523	0	0	0	0	0	0	0	0	0	0	0	10.271	0	0	0	0	0
EXT BL EPA	EXT BL EPA-2	4.224	3.928	0	7.134	1.818	1.72	0.713	0	2.637	2.506	0	0	159.071	7.248	0	0	14.37	11.28	0	19.739	4271.14	0	1.576	0	0	0	0	0	0	0	0	0	0	0	0	0	0	0	0	0
EXT BL EPA	EXT BL EPA-3	3.197	1.005	0	7.71	1.681	4.318	1.378	0	0	3.103	0	0	190.71	6.225	0	0	17.572	0	0	17.289	4578.98	0	4.597	0	0	0	0	0	0	0	0	0	0	0	0	0	0	0	0	0
SAND EPA	SAND EPA-1	2.493	1.635	0	3.802	1.436	0.575	0.861	0	0	0	0	0	14.375	0.443	0	0	0	0	0	0	0	0	0	0	0	1.058	0	0	0	0	0	0	0	0	0	0	1.069	0	0	0
SAND EPA	SAND EPA-2	1.834	1.618	0	2.704	0.668	1.529	0	0	2.942	0	0	0	15.666	0.693	0	0	0	0	0	0	0	0	2.226	0	0	1.563	0	0	0	0	0	0	0	0	0	0	0.808	0	0	0
SAND EPA	SAND EPA-3	6.23	1.258	0	2.642	0.997	0.871	0	0	0	0	0	0	13.259	0	0	0	0	0	0	0	0	0	0	0	0	1.841	0	0	0	0	0	0	0	0	0	0	0	0	0	0
WGA EPA 1:4	WGA EPA 1:4 -1	105.487	142.677	60.206	178.913	70.019	164.613	58.196	149.023	56.432	122.705	31.526	12.739	17703.4	1131.72	123.591	448.827	5545.25	4806.12	23.211	2.632	57.375	69.221	0	0	0	0	0	0	0	0	0	0	0	22.916	33.281	0	0	0	0	0
WGB EPA 1:4	WGB EPA 1:4 -1	100.449	136.737	50.879	171.953	65.243	158.42	62.969	151.837	47.206	89.727	27.06	7.598	19142.6	1137.59	110.236	528.127	5992.7	5120.24	19.477	2.002	48.68	61.005	0	0	0	0	0	0	0	0	0	0	0	19.324	42.725	0	0	0	0	0
WGC EPA 1:4	WGC EPA 1:4 -1	101.974	150.088	42.094	187.951	60.147	154.549	84.078	149.403	51.636	100.66	33.808	10.123	15703.3	1072.57	104.338	412.417	5232.34	4235.89	20.503	0	76.221	63.851	0	0	0	0	0	0	0	0	0	0	0	13.66	31.16	0	0	0	0	0
CRM EPA 1:4	CRM EPA 1:4 -1	3.049	1.363	1950.68	3.27	1.399	1091.64	12353.8	1740.65	955.444	903.796	1004.11	0	2183.62	2270.19	1933.55	0	2492.61	2450.62	0	2131.56	2031.41	11.35	0	0	1998.35	6021.12	0	15462.7	0	0	0	0	0	0	0	0	0	0	0	0
WGC EPA SPIKE 1000	WGC EPA SPIKE 1000 -1	1512.06	1205.09	508.485	866.195	715.807	774.253	551.474	1048.96	528.58	621.072	486.062	432.985	53595.7	4289.32	740.009	52579.9	28009.5	27443.4	415.02	1119.56	1327.96	849.061	335.878	363.234	1264.79	1522.29	1137.7	1205.76	13869.3	260.56	469.177	8562.26	285.939	1002.13	990.118	1075.15	1331.13	1337.03	990.997	0
WGC EPA SPIKE 1000	WGC EPA SPIKE 1000 -2	1565.08	1044.98	456.182	832.017	515.078	789.584	607.702	1111.74	519.705	883.64	415.793	476.11	51457.9	4345.69	833.082	22234.6	28536.6	25307.8	429.273	1092.85	1663.81	1209.31	361.143	368.385	1194.84	1314.49	1175.52	1169.51	0	213.122	463.687	6115.87	280.137	1127.48	967.108	1068.94	1277.62	869.975	1192.86	0
WGC EPA SPIKE 1000	WGC EPA SPIKE 1000 -3	1500.6	1058.9	498.986	921.728	503.32	837.794	642.033	1099.81	480.94	825.954	436.004	441.659	60241.8	5148.39	715.546	9838.19	25418.5	23882.8	672.633	1029.57	1670.72	1293.98	338.387	366.29	1187.65	1575.45	1130.06	1117.1	10618.1	272.923	647.58	8343.9	189.451	937.74	880.916	1123.19	1180.29	2748.52	1062.71	0
0 (EPA BL1)	0 (EPA BL1)-2	0	1.421	0	0	0	0.918	0	0	0	0	0	0	2.341	0	0	0	0	0	0	0	0	0	4.379	0	0	0	0	0	0	0	0	0	0	0	6.489	0	0	0	0	0
1000 -QC	1000 -QC -2	1039.44	560.878	260.064	256.344	295.532	302.14	284.488	243.663	250.494	284.345	268.119	259.495	242.627	243.633	293.472	243.273	307.134	267.947	247.985	1010.01	1282.38	969.844	251.151	278.361	1102.87	987.505	1180	1149.68	1295.69	111.733	106.138	979.13	255.164	954.704	1339.81	1069.95	1111.24	725.648	1151.14	0
WGA GUELFO	WGA GUELFO -1	84.029	134.764	76.973	168.213	52.343	133.731	63.771	159.283	58.953	90.833	26.572	0	17070.8	929.139	128.15	349.615	4923.43	4180.38	173.112	4.555	0	141.094	4.096	0	0	0	0	0	0	0	0	0	0	0	12.989	0	0	0	0	0
WGB GUELFO	WGB GUELFO -1	102.428	136.75	99.106	174.191	62.244	139.023	60.913	152.318	51.539	83.883	28.103	0	17789.3	1082.94	142.527	417.412	5434.58	4296.26	90.044	4.607	0	111.077	4.183	0	0	0	0	0	0	0	0	0	0	0	0	0	0	0	0	0
WGC GUELFO	WGC GUELFO -1	106.029	136.251	73.243	166.847	66.706	135.892	74.912	170.657	42.821	87.982	42.316	0	16540.7	996.829	121.244	333.59	5008.21	4033.34	48.697	5.399	0	127.548	6.937	0	0	0	0	0	0	0	0	0	0	0	6.153	0	0	0	0	0
CRM GUELFO	CRM GUELFO -1	1.416	3.799	0	2.364	2.395	1.322	1.274	0	2.803	0	3.99	0	0	0.162	0	0	0	0	0	0	0	0	2.01	0	0	0	0	0	0	0	0	0	0	0	0	0	0	0	0	0
CRM GUELFO	CRM GUELFO -2	0.951	4.186	0	1.602	1.773	1.255	0.326	0	0	0	4.853	0	1.07	0.085	0	0	0	0	0	0	0	0	3.582	0	0	0	0	0	0	0	0	0	0	0	0	0	0	0	0	0
CRM GUELFO	CRM GUELFO -3	0.201	4.146	0	2.972	1.746	0.337	1.022	0	0	0	3.747	0	3.296	0	0	0	0	0	0	0	0	0	0	0	0	0	0	0	0	0	0	0	0	0	0	0	0	0	0	0
LOQ GUELFO	LOQ GUELFO -1	93.397	45.23	0	19.1	21.146	19.43	18.852	16.995	19.968	31.897	17.657	0	20.119	18.517	16.021	18.475	16.167	14.965	268.144	67.169	0	111.116	25.045	23.95	74.56	92.822	79.204	67.575	0	0	0	0	0	67.481	46.307	106.83	82.432	72.764	76.948	0
LOQ GUELFO	LOQ GUELFO -2	89.509	48.618	0	24.043	21.47	21.541	23.095	21.592	18.604	18.93	18.979	0	20.716	17.759	18.245	15.706	18.432	13.198	274.223	62.05	0	128.355	24.597	19.009	81.941	82.938	74.445	52.596	0	0	0	0	0	62.827	46.657	113.28	80.675	99.529	83.206	0
LOQ GUELFO	LOQ GUELFO -3	71	40.111	18.801	28.916	23.644	12.585	16.74	16.218	16.276	26.18	24.664	0	26.321	15.144	22.774	15.605	15.603	11.79	0	68.567	0	112.015	25.481	16.383	71.572	65.165	66.464	37.381	0	0	0	0	0	57.883	43.246	85.338	87.837	113.771	80.897	0
MR GUELFO	MR GUELFO -1	1871.25	868.442	473.672	464.616	519.967	483.377	578.252	448.934	475.571	535.269	435.728	436.458	477.792	468.425	509.595	438.456	409.136	319.59	7470.08	1350.32	1948.55	2086.53	459.36	561.706	1828.25	1456.11	1452.52	961.475	2477.85	0	0	938.12	573.276	1697.24	1264.13	2093.82	1097.47	1265.02	1561.98	0
MR GUELFO	MR GUELFO -2	1872.85	969.559	553.301	496.672	529.107	411.349	490.647	457.195	452.693	453.947	558.719	0	497.969	511.417	550.17	581.247	425.353	325.528	12198.2	1799.33	1864.49	1865.15	532.064	493.527	2109.06	1776.82	1976.75	1004.11	1408.8	0	0	2487.53	601.821	1683.95	1091.18	2280.8	1241.15	2380.09	1494.35	0
MR GUELFO	MR GUELFO -3	0	976.18	469.57	463.34	566.405	373.706	457.624	477.73	539.502	474.784	469.416	0	496.576	442.249	571.696	493.485	402.999	224.048	2522.89	1480.13	2065.75	1685.39	489.783	585.591	2072.23	2175.07	2088.81	688.782	2040.5	0	122.602	2429.86	467.354	1604.38	1029.82	2100.49	1461.98	7218.81	2081.03	0
EXT BL GUELFO	EXT BL GUELFO -1	2.88	6.264	2474.75	4.99	5.934	1281.82	3014.44	2832.74	1120.55	1464.79	2025.32	0	3139.25	3319.97	2460.54	0	2996.96	2851.18	0	1783.15	2369.54	0	9.721	0	2531.92	3510.89	1889.46	1730.04	0	0	0	0	0	0	0	0	1.191	0	0	0
EXT BL GUELFO	EXT BL GUELFO -2	3.747	7.155	2193.25	5.809	5.147	1207.45	2280.01	2394.96	1193.12	1719.9	1876.73	0	2934.93	2839.72	2648.93	0	2872.16	2418.57	0	2230.39	2002.62	0	7.245	0	2777.9	3314	1751.41	1419.67	0	0	0	0	0	0	0	0	0.888	0	0	0
EXT BL GUELFO	EXT BL GUELFO -3	8.449	6.034	2384.02	5.684	5.589	1488.16	3886.2	2525.95	1700.28	1903.9	2901.71	0	2692.26	3237.16	2596.74	0	2645.99	2155.12	0	2434.93	2860.39	0	0	0	2217.51	3735.16	1650.79	1051.06	0	0	0	0	0	0	0	0	0	0	0	0
SAND GUELFO	SAND GUELFO -1	2.414	5.989	0	2.936	3.461	0.996	1.236	2.831	3.273	0	0	0	0	0	0	0	0	0	0	0	0	0	6.79	0	0	1.056	0	0	0	0	0	0	0	0	0	0	1.013	0	0	0
SAND GUELFO	SAND GUELFO -2	2.218	5.809	0	1.944	3.005	3.286	1.526	0	3.401	0	0	0	0	0.594	0	0	0	0	0	0	0	0	0	0	0	0	0	0	0	0	0	0	0	0	0	0	0.625	0	0	0
SAND GUELFO	SAND GUELFO -3	6.849	4.625	4.672	2.337	2.151	2.617	0	0	0	0	0	0	3.589	0.694	0	0	0	0	0	0	0	0	0	0	0	0	0	0	0	0	0	0	0	0	0	0	0	0	0	0
WGC GUELFO SPIKE 1000	WGC GUELFO SPIKE 1000 -1	2539.92	1099.32	318.982	576.363	439.471	451.491	438.582	1146.16	314.438	315.983	254.779	297.886	18501.8	1499.8	361.206	1245.46	5833.19	4765.5	2879.45	607.139	677.441	659.08	245.144	280.091	1958.57	2377.28	2445.63	1559.39	3024.81	167.899	535.904	4598.02	404.587	1304.77	1044.3	2481.06	1525.09	7472.77	717.159	0
WGC GUELFO SPIKE 1000	WGC GUELFO SPIKE 1000 -2	2472.93	1144.51	288.819	564.175	438.507	443.874	302.442	1048.94	260.089	390.364	291.587	263.813	21460.3	1469.38	356.085	1490.37	5941.08	4894.83	2747.85	718.668	931.044	841.482	234.643	238.468	2135.22	2731.49	2804	1431.18	2101.52	182.708	266.339	4703.52	465.915	1271.82	962.105	2434.74	1334.71	1454.57	704.781	0
WGC GUELFO SPIKE 1000	WGC GUELFO SPIKE 1000 -3	2520.58	1174.15	291.798	611.627	418.761	456.029	507.243	1146.62	268.476	304.602	241.141	0	21703.8	1287.69	365.217	670.722	3395.75	2117.45	2066.21	876.739	1132.19	896.66	176.68	258.613	1455.02	1961.47	1097.05	442.644	0	0	0	1762.56	295.512	1144.14	980.952	2294.17	1975.13	1253.46	819.334	0
QC2 1000 (GUELFO SAMPLE	QC2 1000 (GUELFO SAMPLES)	831.057	418.303	211.46	205.441	248.316	214.938	228.829	199.814	221.398	199.847	197.963	216.661	214.986	211.361	234.956	173.153	214.607	193.375	452.247	758.232	872.048	824.863	187.964	215.345	976.261	759.036	2205.09	1615.95	885.33	73.878	119.523	785.236	166.295	720.378	1933.89	898.328	750.746	730.477	796.375	0
DDI H	DDI H2O	2.459	15.964	52.351	0	0	0.401	0.576	0	0	0	0	0.502	0	0	0	0	0	0	0	0	0	0	0.135	0	0	0	0	0	0	4.241	0	0	0	0	6.176	0	0	0	0	0
HRPP ME	HRPP MEOH	204.939	2271.38	55.839	11.649	57.244	10.484	0.73	0	0	1.073	0	0	0	0.107	0	0	0	0	0	0	0	0	0.83	0	0	0	0	0	0	0	0	0	0	0	0	0	0	0	0	0
BULK	BULK -1	49.001	530.955	48.579	2.485	19.383	6.067	0.529	0	0	1.25	0	0	0	0	0	0	0	0	0	0	0	0	1.039	0	0	0	0	0	0	0	0	0	0	0	0	0	0	0	0	0
BULK	BULK -2	9.952	104.685	41.67	0.753	3.726	0.656	0.5	0	0	0	0	0.399	0	0.517	0	0	0	0	0	0	0	0	1.33	0	0	0	0	0	0	0	0	0	0	0	0	0	0	0	0	0
BULK	BULK -3	42.555	440.609	47.405	2.284	16.711	3.384	0.945	0	0	0	0	0	0	0	0	0	0	0	0	0	0	0	0	0	0	0	0	0	0	0	0	0	0	0	0	0	0	0	0	0
FC 1	FC 1	0.625	12.864	40.199	0	0.875	1.768	2.789	5.585	0	1.36	3.773	0	0	1.337	0	0	0	0	0	0	0	0	1.444	0	0	0	0	0	0	0	0	0	0	0	0	0	0	0	0	0
FC 2	FC 2	62.2	718.145	56.482	4.83	28.07	9.047	3.17	5.132	2.742	1.844	0	0.55	0	0.022	0	0	0	0	0	0	0	0	2.692	0	0	0	0	0	0	0	0	0	0	0	0	0	0	0	0	0
FC 3	FC 3	36.065	389.855	64.811	2.511	15.222	5.976	1.91	4.248	2.764	1.519	4.557	0.843	1.125	0	0	0	0	0	0	0	0	0	3.18	0	0	0	0	0	0	0	0	0	0	0	0	0	0	0	0	0
FC 4	FC 4	54.81	624.359	31.209	4.295	19.372	7.302	0.87	5.156	3.941	5.404	0	0.446	1.78	0	0	0	0	0	0	0	0	0	1.638	0	0	0	0	0	0	0	0	0	0	0	0	0	0	0	0	0
FC 5	FC 5	34.414	360.402	33.526	3.604	13.7	5.591	2.113	4.277	3.797	3.51	0	0.406	0	0.851	0	0	0	0	0	0	0	0	2.718	0	0	0	0	0	0	0	0	0	0	0	0	0	0	0	0	0
FC 6	FC 6	11.182	96.205	34.885	0.573	4.619	2.055	1.581	4.191	3.903	1.922	0	0.72	0	1.22	0	0	0	0	0	0	0	0	0.968	0	0	0	0	0	0	6.364	0	0	0	0	0	0	0	0	0	0
FC 7	FC 7	55.05	701.322	43.187	5.739	27.272	8.17	1.067	3.262	3.219	3.268	4.574	0	0.132	2.389	0	0	0	0	0	0	0	0	2.118	0	0	0	0	0	0	0	0	0	0	0	0	0	0	0	0	0
FC 8	FC 8	4.038	0.814	48.302	1.601	2.459	1.918	2.279	4.929	3.58	2.272	4.54	0	0	0	0	0	0	0	0	0	0	0	3.305	0	0	0	0	0	0	0	0	0	0	0	0	0	0	0	0	0
FC 9	FC 9	0.187	1.484	38.742	1.104	1.133	1.284	2.025	2.694	0	1.041	0	0	0.777	0.565	0	0	0	0	0	0	0	0	2.997	0	0	0	0	0	0	4.914	0	0	0	0	0	0	0	0	0	0
									4.386
Averages
	WG EPA	399.667	580.846	203.189	672.689	280.047	624.656	317.764	611.443	232.7	435.581	123.861	38.2053	55908.5	4328.09	470.209	4549.94	30737.6	26702.6	55.3013	10.471	174.376	217.688	3.942	0	0	0	0	0	0	0	0	0	0	69.7527	122.118	0	0.524667	0	0	0
	CRM EPA	7.08333	2.96333	5691.83	12.8543	7.60033	3221.33	12017.4	4750.97	2992	2900.34	2623.48	0.778	8670.85	8437.5	5342.44	0	9647.21	9198.48	6.829	5863.29	6215.52	14.0593	19.2027	4.64567	6587.22	13197	13215.1	9585.49	0	0	0	0	0	0	0	0	2.608	0	0	0
	LOQ EPA	77.931	37.984	0	22.5583	19.7923	16.802	18.482	21.1577	17.7407	20.7943	19.3807	21.3947	25.0273	16.5383	18.3513	18.4883	19.5877	21.342	38.3013	68.849	0	124.347	21.6507	19.092	82.106	95.31	80.7713	97.0633	0	0	0	0	0	62.5653	65.6757	74.0053	81.643	128.652	85.4097	0
	MR EPA	2144.12	985.633	398.051	494.061	517.174	486.663	562.186	508.972	450.507	599.206	453.301	581.728	552.998	515.006	556.139	555.017	560.282	459.22	1338.79	2209.86	3477.47	1979.37	485.929	552.083	2204.01	2370.48	2664.48	2136.2	1446.89	117.7	184.264	2064.58	441.225	1757.41	2145.22	1978.67	1524.45	1669.45	2049.65	0
	EXT BL EPA	3.43633	2.691	0	7.20833	1.85033	3.144	1.04167	0	1.77067	2.71833	0	0	173.403	7.26533	0	0	16.4447	8.08	0	19.7707	4020.39	0	3.232	0	0	0	0	0	0	0	0	0	0	0	3.42367	0	0	0	0	0
	SAND EPA	3.519	1.50367	0	3.04933	1.03367	0.991667	0.287	0	0.980667	0	0	0	14.4333	0.378667	0	0	0	0	0	0	0	0	0.742	0	0	1.48733	0	0	0	0	0	0	0	0	0	0	0.625667	0	0	0
	WG EPA 1:4	102.637	143.167	51.0597	179.606	65.1363	159.194	68.4143	150.088	51.758	104.364	30.798	10.1533	17516.4	1113.96	112.722	463.124	5590.1	4720.75	21.0637	1.54467	60.7587	64.6923	0	0	0	0	0	0	0	0	0	0	0	18.6333	35.722	0	0	0	0	0
	CRM EPA 1:4	3.049	1.363	1950.68	3.27	1.399	1091.64	12353.8	1740.65	955.444	903.796	1004.11	0	2183.62	2270.19	1933.55	0	2492.61	2450.62	0	2131.56	2031.41	11.35	0	0	1998.35	6021.12	0	15462.7	0	0	0	0	0	0	0	0	0	0	0	0
	WGC EPA SPIKE 1000	1525.91	1102.99	487.884	873.313	578.068	800.544	600.403	1086.83	509.742	776.889	445.953	450.251	55098.5	4594.47	762.879	28217.6	27321.5	25544.7	505.642	1080.66	1554.16	1117.45	345.136	365.97	1215.76	1470.75	1147.76	1164.12	8162.48	248.868	526.815	7674.01	251.842	1022.45	946.047	1089.09	1263.01	1651.84	1082.19	0
	WGGUELFO	97.4953	135.922	83.1073	169.75	60.431	136.215	66.532	160.753	51.1043	87.566	32.3303	0	17133.6	1002.97	130.64	366.872	5122.07	4169.99	103.951	4.85367	0	126.573	5.072	0	0	0	0	0	0	0	0	0	0	0	6.38067	0	0	0	0	0
	CRM GUELFO	0.856	4.04367	0	2.31267	1.97133	0.971333	0.874	0	0.934333	0	4.19667	0	1.45533	0.0823333	0	0	0	0	0	0	0	0	1.864	0	0	0	0	0	0	0	0	0	0	0	0	0	0	0	0	0
	LOQ GUELFO	84.6353	44.653	6.267	24.0197	22.0867	17.852	19.5623	18.2683	18.2827	25.669	20.4333	0	22.3853	17.14	19.0133	16.5953	16.734	13.3177	180.789	65.9287	0	117.162	25.041	19.7807	76.0243	80.3083	73.371	52.5173	0	0	0	0	0	62.7303	45.4033	101.816	83.648	95.3547	80.3503	0
	MR GUELFO	1248.03	938.06	498.848	474.876	538.493	422.811	508.841	461.286	489.255	488	487.954	145.486	490.779	474.03	543.82	504.396	412.496	289.722	7397.07	1543.26	1959.6	1879.02	493.736	546.941	2003.18	1802.67	1839.36	884.79	1975.72	0	40.8673	1951.84	547.484	1661.86	1128.38	2158.37	1266.87	3621.31	1712.45	0
	EXT BL GUELFO	5.02533	6.48433	2350.67	5.49433	5.55667	1325.81	3060.21	2584.55	1337.98	1696.2	2267.92	0	2922.15	3132.28	2568.74	0	2838.37	2474.96	0	2149.49	2410.85	0	5.65533	0	2509.11	3520.02	1763.88	1400.26	0	0	0	0	0	0	0	0	0.693	0	0	0
	SAND GUELFO	3.827	5.47433	1.55733	2.40567	2.87233	2.29967	0.920667	0.943667	2.22467	0	0	0	1.19633	0.429333	0	0	0	0	0	0	0	0	2.26333	0	0	0.352	0	0	0	0	0	0	0	0	0	0	0.546	0	0	0
	WGC GUELFO SPIKE 1000	2511.14	1139.32	299.866	584.055	432.246	450.465	416.089	1113.91	281.001	336.983	262.502	187.233	20555.3	1418.96	360.836	1135.52	5056.67	3925.93	2564.5	734.182	913.558	799.074	218.822	259.057	1849.61	2356.75	2115.56	1144.41	1708.78	116.869	267.414	3688.03	388.671	1240.24	995.785	2403.32	1611.65	3393.6	747.091	0
	DDI H2O	2.459	15.964	52.351	0	0	0.401	0.576	0	0	0	0	0.502	0	0	0	0	0	0	0	0	0	0	0.135	0	0	0	0	0	0	4.241	0	0	0	0	6.176	0	0	0	0	0
	HRPP MEOH	204.939	2271.38	55.839	11.649	57.244	10.484	0.73	0	0	1.073	0	0	0	0.107	0	0	0	0	0	0	0	0	0.83	0	0	0	0	0	0	0	0	0	0	0	0	0	0	0	0	0
	Bulk	33.836	358.75	45.8847	1.84067	13.2733	3.369	0.658	0	0	0.416667	0	0.133	0	0.172333	0	0	0	0	0	0	0	0	0.789667	0	0	0	0	0	0	0	0	0	0	0	0	0	0	0	0	0
	FCs	28.7301	322.828	43.4826	2.69522	12.5247	4.79011	1.97822	4.386	2.66067	2.46	1.93822	0.329444	0.423778	0.709333	0	0	0	0	0	0	0	0	2.34	0	0	0	0	0	0	1.25311	0	0	0	0	0	0	0	0	0	0
Flags		5000	2500	1250	1250	1250	1250	1250	1250	1250	1250	1250	1250	1250	1250	1250	1250	1250	1250	1250	5000	5000	5000	1250	1250	5000	5000	5000	5000	5000	500	500	5000	1000	5000	5000	5000	5000	5000	5000	1250
	WG EPA	399.667	580.846	203.189	672.689	280.047	624.656	317.764	611.443	232.7	435.581	YUNREPORTABLE	38.2053	EOVERANGE	EOVERANGE	470.209	EOVERANGE	EOVERANGE	EOVERANGE	55.3013	J<LOQ:20	YUNREPORTABLE	YUNREPORTABLE	J<LOQ:12.5	J<LOQ:25	J<LOQ:100	J<LOQ:2	J<LOQ:20	J<LOQ:20	YUNREPORTABLE	J<LOQ:20	J<LOQ:20	YUNREPORTABLE	YUNREPORTABLE	69.7527	122.118	J<LOQ:20	J<LOQ:2	J<LOQ:100	J<LOQ:5	YUNREPORTABLE
	CRM EPA	7.08333	J<LOQ:5	EOVERANGE	12.8543	7.60033	EOVERANGE	EOVERANGE	EOVERANGE	EOVERANGE	EOVERANGE	YUNREPORTABLE	J<LOQ:5	EOVERANGE	EOVERANGE	EOVERANGE	J<LOQ:12.5	EOVERANGE	EOVERANGE	6.829	EOVERANGE	YUNREPORTABLE	YUNREPORTABLE	19.2027	J<LOQ:25	EOVERANGE	EOVERANGE	EOVERANGE	EOVERANGE	YUNREPORTABLE	J<LOQ:20	J<LOQ:20	YUNREPORTABLE	YUNREPORTABLE	J<LOQ:50	J<LOQ:10	J<LOQ:20	2.608	J<LOQ:100	J<LOQ:5	YUNREPORTABLE
	LOQ EPA	77.931	37.984	J<LOQ:25	22.5583	19.7923	16.802	18.482	21.1577	J<LOQ:25	20.7943	YUNREPORTABLE	21.3947	25.0273	16.5383	18.3513	18.4883	19.5877	21.342	38.3013	68.849	YUNREPORTABLE	YUNREPORTABLE	21.6507	J<LOQ:25	J<LOQ:100	95.31	80.7713	97.0633	YUNREPORTABLE	J<LOQ:20	J<LOQ:20	YUNREPORTABLE	YUNREPORTABLE	62.5653	65.6757	74.0053	81.643	128.652	85.4097	YUNREPORTABLE
	MR EPA	2144.12	985.633	398.051	494.061	517.174	486.663	562.186	508.972	450.507	599.206	YUNREPORTABLE	581.728	552.998	515.006	556.139	555.017	560.282	459.22	EOVERANGE	2209.86	YUNREPORTABLE	YUNREPORTABLE	485.929	552.083	2204.01	2370.48	2664.48	2136.2	YUNREPORTABLE	117.7	184.264	YUNREPORTABLE	YUNREPORTABLE	1757.41	2145.22	1978.67	1524.45	1669.45	2049.65	YUNREPORTABLE
	EXT BL EPA	3.43633	J<LOQ:5	J<LOQ:25	7.20833	1.85033	3.144	J<LOQ:2.5	J<LOQ:5	J<LOQ:25	2.71833	YUNREPORTABLE	J<LOQ:5	173.403	7.26533	J<LOQ:12.5	J<LOQ:12.5	16.4447	J<LOQ:12.5	J<LOQ:2.5	J<LOQ:20	YUNREPORTABLE	YUNREPORTABLE	J<LOQ:12.5	J<LOQ:25	J<LOQ:100	J<LOQ:2	J<LOQ:20	J<LOQ:20	YUNREPORTABLE	J<LOQ:20	J<LOQ:20	YUNREPORTABLE	YUNREPORTABLE	J<LOQ:50	J<LOQ:10	J<LOQ:20	J<LOQ:2	J<LOQ:100	J<LOQ:5	YUNREPORTABLE
	SAND EPA	3.519	J<LOQ:5	J<LOQ:25	3.04933	J<LOQ:1.25	J<LOQ:1.25	J<LOQ:2.5	J<LOQ:5	J<LOQ:25	J<LOQ:2.5	YUNREPORTABLE	J<LOQ:5	14.4333	J<LOQ:5	J<LOQ:12.5	J<LOQ:12.5	J<LOQ:5	J<LOQ:12.5	J<LOQ:2.5	J<LOQ:20	YUNREPORTABLE	YUNREPORTABLE	J<LOQ:12.5	J<LOQ:25	J<LOQ:100	J<LOQ:2	J<LOQ:20	J<LOQ:20	YUNREPORTABLE	J<LOQ:20	J<LOQ:20	YUNREPORTABLE	YUNREPORTABLE	J<LOQ:50	J<LOQ:10	J<LOQ:20	J<LOQ:2	J<LOQ:100	J<LOQ:5	YUNREPORTABLE
	WG EPA 1:4	102.637	143.167	51.0597	179.606	65.1363	159.194	68.4143	150.088	51.758	104.364	YUNREPORTABLE	10.1533	EOVERANGE	1113.96	112.722	463.124	EOVERANGE	EOVERANGE	21.0637	J<LOQ:20	YUNREPORTABLE	YUNREPORTABLE	J<LOQ:12.5	J<LOQ:25	J<LOQ:100	J<LOQ:2	J<LOQ:20	J<LOQ:20	YUNREPORTABLE	J<LOQ:20	J<LOQ:20	YUNREPORTABLE	YUNREPORTABLE	J<LOQ:50	35.722	J<LOQ:20	J<LOQ:2	J<LOQ:100	J<LOQ:5	YUNREPORTABLE
	CRM EPA 1:4	3.049	J<LOQ:5	EOVERANGE	3.27	1.399	1091.64	EOVERANGE	EOVERANGE	955.444	903.796	YUNREPORTABLE	J<LOQ:5	EOVERANGE	EOVERANGE	EOVERANGE	J<LOQ:12.5	EOVERANGE	EOVERANGE	J<LOQ:2.5	2131.56	YUNREPORTABLE	YUNREPORTABLE	J<LOQ:12.5	J<LOQ:25	1998.35	EOVERANGE	J<LOQ:20	EOVERANGE	YUNREPORTABLE	J<LOQ:20	J<LOQ:20	YUNREPORTABLE	YUNREPORTABLE	J<LOQ:50	J<LOQ:10	J<LOQ:20	J<LOQ:2	J<LOQ:100	J<LOQ:5	YUNREPORTABLE
	WGC EPA SPIKE 1000	1525.91	1102.99	487.884	873.313	578.068	800.544	600.403	1086.83	509.742	776.889	YUNREPORTABLE	450.251	EOVERANGE	EOVERANGE	762.879	EOVERANGE	EOVERANGE	EOVERANGE	505.642	1080.66	YUNREPORTABLE	YUNREPORTABLE	345.136	365.97	1215.76	1470.75	1147.76	1164.12	YUNREPORTABLE	248.868	EOVERANGE	YUNREPORTABLE	YUNREPORTABLE	1022.45	946.047	1089.09	1263.01	1651.84	1082.19	YUNREPORTABLE
	WGGUELFO	97.4953	135.922	83.1073	169.75	60.431	136.215	66.532	160.753	51.1043	87.566	YUNREPORTABLE	J<LOQ:5	EOVERANGE	1002.97	130.64	366.872	EOVERANGE	EOVERANGE	103.951	J<LOQ:20	YUNREPORTABLE	YUNREPORTABLE	J<LOQ:12.5	J<LOQ:25	J<LOQ:100	J<LOQ:2	J<LOQ:20	J<LOQ:20	YUNREPORTABLE	J<LOQ:20	J<LOQ:20	YUNREPORTABLE	YUNREPORTABLE	J<LOQ:50	J<LOQ:10	J<LOQ:20	J<LOQ:2	J<LOQ:100	J<LOQ:5	YUNREPORTABLE
	CRM GUELFO	J<LOQ:2	J<LOQ:5	J<LOQ:25	J<LOQ:2.5	1.97133	J<LOQ:1.25	J<LOQ:2.5	J<LOQ:5	J<LOQ:25	J<LOQ:2.5	YUNREPORTABLE	J<LOQ:5	J<LOQ:5	J<LOQ:5	J<LOQ:12.5	J<LOQ:12.5	J<LOQ:5	J<LOQ:12.5	J<LOQ:2.5	J<LOQ:20	YUNREPORTABLE	YUNREPORTABLE	J<LOQ:12.5	J<LOQ:25	J<LOQ:100	J<LOQ:2	J<LOQ:20	J<LOQ:20	YUNREPORTABLE	J<LOQ:20	J<LOQ:20	YUNREPORTABLE	YUNREPORTABLE	J<LOQ:50	J<LOQ:10	J<LOQ:20	J<LOQ:2	J<LOQ:100	J<LOQ:5	YUNREPORTABLE
	LOQ GUELFO	84.6353	44.653	J<LOQ:25	24.0197	22.0867	17.852	19.5623	18.2683	J<LOQ:25	25.669	YUNREPORTABLE	J<LOQ:5	22.3853	17.14	19.0133	16.5953	16.734	13.3177	180.789	65.9287	YUNREPORTABLE	YUNREPORTABLE	25.041	J<LOQ:25	J<LOQ:100	80.3083	73.371	52.5173	YUNREPORTABLE	J<LOQ:20	J<LOQ:20	YUNREPORTABLE	YUNREPORTABLE	62.7303	45.4033	101.816	83.648	J<LOQ:100	80.3503	YUNREPORTABLE
	MR GUELFO	1248.03	938.06	498.848	474.876	538.493	422.811	508.841	461.286	489.255	488	YUNREPORTABLE	145.486	490.779	474.03	543.82	504.396	412.496	289.722	EOVERANGE	1543.26	YUNREPORTABLE	YUNREPORTABLE	493.736	546.941	2003.18	1802.67	1839.36	884.79	YUNREPORTABLE	J<LOQ:20	40.8673	YUNREPORTABLE	YUNREPORTABLE	1661.86	1128.38	2158.37	1266.87	3621.31	1712.45	YUNREPORTABLE
	EXT BL GUELFO	5.02533	6.48433	EOVERANGE	5.49433	5.55667	EOVERANGE	EOVERANGE	EOVERANGE	EOVERANGE	EOVERANGE	YUNREPORTABLE	J<LOQ:5	EOVERANGE	EOVERANGE	EOVERANGE	J<LOQ:12.5	EOVERANGE	EOVERANGE	J<LOQ:2.5	2149.49	YUNREPORTABLE	YUNREPORTABLE	J<LOQ:12.5	J<LOQ:25	2509.11	3520.02	1763.88	1400.26	YUNREPORTABLE	J<LOQ:20	J<LOQ:20	YUNREPORTABLE	YUNREPORTABLE	J<LOQ:50	J<LOQ:10	J<LOQ:20	J<LOQ:2	J<LOQ:100	J<LOQ:5	YUNREPORTABLE
	SAND GUELFO	3.827	5.47433	J<LOQ:25	J<LOQ:2.5	2.87233	2.29967	J<LOQ:2.5	J<LOQ:5	J<LOQ:25	J<LOQ:2.5	YUNREPORTABLE	J<LOQ:5	J<LOQ:5	J<LOQ:5	J<LOQ:12.5	J<LOQ:12.5	J<LOQ:5	J<LOQ:12.5	J<LOQ:2.5	J<LOQ:20	YUNREPORTABLE	YUNREPORTABLE	J<LOQ:12.5	J<LOQ:25	J<LOQ:100	J<LOQ:2	J<LOQ:20	J<LOQ:20	YUNREPORTABLE	J<LOQ:20	J<LOQ:20	YUNREPORTABLE	YUNREPORTABLE	J<LOQ:50	J<LOQ:10	J<LOQ:20	J<LOQ:2	J<LOQ:100	J<LOQ:5	YUNREPORTABLE
	WGC GUELFO SPIKE 1000	2511.14	1139.32	299.866	584.055	432.246	450.465	416.089	1113.91	281.001	336.983	YUNREPORTABLE	187.233	EOVERANGE	EOVERANGE	360.836	1135.52	EOVERANGE	EOVERANGE	EOVERANGE	734.182	YUNREPORTABLE	YUNREPORTABLE	218.822	259.057	1849.61	2356.75	2115.56	1144.41	YUNREPORTABLE	116.869	267.414	YUNREPORTABLE	YUNREPORTABLE	1240.24	995.785	2403.32	1611.65	3393.6	747.091	YUNREPORTABLE
	DDI H2O	2.459	15.964	52.351	J<LOQ:2.5	J<LOQ:1.25	J<LOQ:1.25	J<LOQ:2.5	J<LOQ:5	J<LOQ:25	J<LOQ:2.5	YUNREPORTABLE	J<LOQ:5	J<LOQ:5	J<LOQ:5	J<LOQ:12.5	J<LOQ:12.5	J<LOQ:5	J<LOQ:12.5	J<LOQ:2.5	J<LOQ:20	YUNREPORTABLE	YUNREPORTABLE	J<LOQ:12.5	J<LOQ:25	J<LOQ:100	J<LOQ:2	J<LOQ:20	J<LOQ:20	YUNREPORTABLE	J<LOQ:20	J<LOQ:20	YUNREPORTABLE	YUNREPORTABLE	J<LOQ:50	J<LOQ:10	J<LOQ:20	J<LOQ:2	J<LOQ:100	J<LOQ:5	YUNREPORTABLE
	HRPP MEOH	204.939	2271.38	55.839	11.649	57.244	10.484	J<LOQ:2.5	J<LOQ:5	J<LOQ:25	J<LOQ:2.5	YUNREPORTABLE	J<LOQ:5	J<LOQ:5	J<LOQ:5	J<LOQ:12.5	J<LOQ:12.5	J<LOQ:5	J<LOQ:12.5	J<LOQ:2.5	J<LOQ:20	YUNREPORTABLE	YUNREPORTABLE	J<LOQ:12.5	J<LOQ:25	J<LOQ:100	J<LOQ:2	J<LOQ:20	J<LOQ:20	YUNREPORTABLE	J<LOQ:20	J<LOQ:20	YUNREPORTABLE	YUNREPORTABLE	J<LOQ:50	J<LOQ:10	J<LOQ:20	J<LOQ:2	J<LOQ:100	J<LOQ:5	YUNREPORTABLE
	Bulk	33.836	358.75	45.8847	J<LOQ:2.5	13.2733	3.369	J<LOQ:2.5	J<LOQ:5	J<LOQ:25	J<LOQ:2.5	YUNREPORTABLE	J<LOQ:5	J<LOQ:5	J<LOQ:5	J<LOQ:12.5	J<LOQ:12.5	J<LOQ:5	J<LOQ:12.5	J<LOQ:2.5	J<LOQ:20	YUNREPORTABLE	YUNREPORTABLE	J<LOQ:12.5	J<LOQ:25	J<LOQ:100	J<LOQ:2	J<LOQ:20	J<LOQ:20	YUNREPORTABLE	J<LOQ:20	J<LOQ:20	YUNREPORTABLE	YUNREPORTABLE	J<LOQ:50	J<LOQ:10	J<LOQ:20	J<LOQ:2	J<LOQ:100	J<LOQ:5	YUNREPORTABLE
	FC	28.7301	322.828	43.4826	2.69522	12.5247	4.79011	J<LOQ:2.5	J<LOQ:5	J<LOQ:25	J<LOQ:2.5	YUNREPORTABLE	J<LOQ:5	J<LOQ:5	J<LOQ:5	J<LOQ:12.5	J<LOQ:12.5	J<LOQ:5	J<LOQ:12.5	J<LOQ:2.5	J<LOQ:20	YUNREPORTABLE	YUNREPORTABLE	J<LOQ:12.5	J<LOQ:25	J<LOQ:100	J<LOQ:2	J<LOQ:20	J<LOQ:20	YUNREPORTABLE	J<LOQ:20	J<LOQ:20	YUNREPORTABLE	YUNREPORTABLE	J<LOQ:50	J<LOQ:10	J<LOQ:20	J<LOQ:2	J<LOQ:100	J<LOQ:5	YUNREPORTABLE
	ng/g
	dilution factor	1:4	5	Guelfo	14.2857
	reconstituted volume	0.005	L	0.0007	L		17.5
	mass of soil	0.005	kg	0.0005	kg
1:4 dilutions														107.674	21.3035			67.3407	59.8707
conc	WG EPA	1.99833	2.90423	1.01594	3.36345	1.40024	3.12328	1.58882	3.05721	1.1635	2.1779	0.619307	0.191027	279.543	21.6404	2.35104	22.7497	153.688	133.513	0.276507	0.052355	0.871882	1.08844	0.01971	0	0	0	0	0	0	0	0	0	0	0.348763	0.610588	0	0.00262333	0	0	0
	CRM EPA	0.0354167	0.0148167	28.4591	0.0642717	0.0380017	16.1066	60.0869	23.7549	14.96	14.5017	13.1174	0.00389	43.3542	42.1875	26.7122	0	48.236	45.9924	0.034145	29.3165	31.0776	0.0702967	0.0960133	0.0232283	32.9361	65.9852	66.0754	47.9274	0	0	0	0	0	0	0	0	0.01304	0	0	0
	LOQ EPA	0.389655	0.18992	0	0.112792	0.0989617	0.08401	0.09241	0.105788	0.0887033	0.103972	0.0969033	0.106973	0.125137	0.0826917	0.0917567	0.0924417	0.0979383	0.10671	0.191507	0.344245	0	0.621737	0.108253	0.09546	0.41053	0.47655	0.403857	0.485317	0	0	0	0	0	0.312827	0.328378	0.370027	0.408215	0.643258	0.427048	0
	MR EPA	10.7206	4.92816	1.99026	2.47031	2.58587	2.43331	2.81093	2.54486	2.25254	2.99603	2.2665	2.90864	2.76499	2.57503	2.7807	2.77508	2.80141	2.2961	6.69397	11.0493	17.3873	9.89684	2.42964	2.76041	11.02	11.8524	13.3224	10.681	7.23445	0.588502	0.92132	10.3229	2.20613	8.78704	10.7261	9.89337	7.62223	8.34727	10.2482	0
	EXT BL EPA	0.0171817	0.013455	0	0.0360417	0.00925167	0.01572	0.00520833	0	0.00885333	0.0135917	0	0	0.867013	0.0363267	0	0	0.0822233	0.0404	0	0.0988533	20.1019	0	0.01616	0	0	0	0	0	0	0	0	0	0	0	0.0171183	0	0	0	0	0
	SAND EPA	0.017595	0.00751833	0	0.0152467	0.00516833	0.00495833	0.001435	0	0.00490333	0	0	0	0.0721667	0.00189333	0	0	0	0	0	0	0	0	0.00371	0	0	0.00743667	0	0	0	0	0	0	0	0	0	0	0.00312833	0	0	0
	WG EPA 1:4	0.513183	0.715837	0.255298	0.898028	0.325682	0.79597	0.342072	0.750438	0.25879	0.52182	0.15399	0.0507667	87.5821	5.5698	0.563608	2.31562	27.9505	23.6038	0.105318	0.00772333	0.303793	0.323462	0	0	0	0	0	0	0	0	0	0	0	0.0931667	0.17861	0	0	0	0	0
	CRM EPA 1:4	0.015245	0.006815	9.75341	0.01635	0.006995	5.45822	61.7687	8.70324	4.77722	4.51898	5.02055	0	10.9181	11.351	9.66774	0	12.4631	12.2531	0	10.6578	10.1571	0.05675	0	0	9.99174	30.1056	0	77.3133	0	0	0	0	0	0	0	0	0	0	0	0
	WGC EPA SPIKE 1000	7.62955	5.51497	2.43942	4.36657	2.89034	4.00272	3.00201	5.43417	2.54871	3.88444	2.22976	2.25126	275.492	22.9723	3.81439	141.088	136.608	127.723	2.52821	5.40331	7.77081	5.58725	1.72568	1.82985	6.07879	7.35373	5.7388	5.8206	40.8124	1.24434	2.63407	38.37	1.25921	5.11226	4.73024	5.44547	6.31507	8.25921	5.41095	0
	WGGUELFO	1.94991	2.71843	1.66215	3.39501	1.20862	2.72431	1.33064	3.21505	1.02209	1.75132	0.646607	0	342.672	20.0594	2.61281	7.33745	102.441	83.3998	2.07902	0.0970733	0	2.53146	0.10144	0	0	0	0	0	0	0	0	0	0	0	0.127613	0	0	0	0	0
	CRM GUELFO	0.01712	0.0808733	0	0.0462533	0.0394267	0.0194267	0.01748	0	0.0186867	0	0.0839333	0	0.0291067	0.00164667	0	0	0	0	0	0	0	0	0.03728	0	0	0	0	0	0	0	0	0	0	0	0	0	0	0	0	0
	LOQ GUELFO	1.69271	0.89306	0.12534	0.480393	0.441733	0.35704	0.391247	0.365367	0.365653	0.51338	0.408667	0	0.447707	0.3428	0.380267	0.331907	0.33468	0.266353	3.61578	1.31857	0	2.34324	0.50082	0.395613	1.52049	1.60617	1.46742	1.05035	0	0	0	0	0	1.25461	0.908067	2.03632	1.67296	1.90709	1.60701	0
	MR GUELFO	24.9607	18.7612	9.97695	9.49752	10.7699	8.45621	10.1768	9.22573	9.78511	9.76	9.75909	2.90972	9.81558	9.48061	10.8764	10.0879	8.24992	5.79444	147.941	30.8653	39.1919	37.5805	9.87471	10.9388	40.0636	36.0533	36.7872	17.6958	39.5143	0	0.817347	39.0367	10.9497	33.2372	22.5676	43.1674	25.3373	72.4261	34.2491	0
	EXT BL GUELFO	0.100507	0.129687	47.0135	0.109887	0.111133	26.5162	61.2043	51.691	26.7597	33.9239	45.3584	0	58.443	62.6457	51.3748	0	56.7674	49.4991	0	42.9899	48.217	0	0.113107	0	50.1823	70.4003	35.2777	28.0052	0	0	0	0	0	0	0	0	0.01386	0	0	0
	SAND GUELFO	0.07654	0.109487	0.0311467	0.0481133	0.0574467	0.0459933	0.0184133	0.0188733	0.0444933	0	0	0	0.0239267	0.00858667	0	0	0	0	0	0	0	0	0.0452667	0	0	0.00704	0	0	0	0	0	0	0	0	0	0	0.01092	0	0	0
	WGC GUELFO SPIKE 1000	50.2229	22.7865	5.99733	11.6811	8.64493	9.00929	8.32178	22.2782	5.62002	6.73966	5.25005	3.74466	411.106	28.3791	7.21672	22.7104	101.133	78.5185	51.2901	14.6836	18.2712	15.9815	4.37645	5.18115	36.9921	47.135	42.3112	22.8881	34.1755	2.33738	5.34829	73.7607	7.77343	24.8048	19.9157	48.0665	32.2329	67.872	14.9418	0
Guelfo
	Expected LOQ
	volume	4e-05	L
	mass of soil	0.0005	kg
	stock concentration	20000	10000	5000	5000	5000	5000	5000	5000	5000	5000	5000	5000	5000	5000	5000	5000	5000	5000	5000	20000	20000	20000	5000	5000	20000	20000	20000	20000	20000	2000	2000	20000	4000	20000	20000	20000	20000	20000	20000	5000
	ng/kg	1600	800	400	400	400	400	400	400	400	400	400	400	400	400	400	400	400	400	400	1600	1600	1600	400	400	1600	1600	1600	1600	1600	160	160	1600	320	1600	1600	1600	1600	1600	1600	400
	% recovery	1.05794	1.11633	0.31335	1.20098	1.10433	0.8926	0.978117	0.913417	0.914133	1.28345	1.02167	0	1.11927	0.857	0.950667	0.829767	0.8367	0.665883	9.03945	0.824108	0	1.46452	1.25205	0.989033	0.950304	1.00385	0.917137	0.656467	0	0	0	0	0	0.784129	0.567542	1.2727	1.0456	1.19193	1.00438	0
	Expected Midrange
	volume	0.001	L
	mass of soil	0.0005	kg
	stock concentration	20000	10000	5000	5000	5000	5000	5000	5000	5000	5000	5000	5000	5000	5000	5000	5000	5000	5000	5000	20000	20000	20000	5000	5000	20000	20000	20000	20000	20000	2000	2000	20000	4000	20000	20000	20000	20000	20000	20000	5000
	ng/kg	40000	20000	10000	10000	10000	10000	10000	10000	10000	10000	10000	10000	10000	10000	10000	10000	10000	10000	10000	40000	40000	40000	10000	10000	40000	40000	40000	40000	40000	4000	4000	40000	8000	40000	40000	40000	40000	40000	40000	10000
	% recovery	0.624016	0.93806	0.997695	0.949752	1.07699	0.845621	1.01768	0.922573	0.978511	0.976	0.975909	0.290972	0.981558	0.948061	1.08764	1.00879	0.824992	0.579444	14.7941	0.771632	0.979798	0.939512	0.987471	1.09388	1.00159	0.901333	0.91968	0.442395	0.987858	0	0.204337	0.975918	1.36871	0.830929	0.56419	1.07919	0.633433	1.81065	0.856227	0
Jackson
	Expected LOQ
	volume	4e-05	L
	mass of soil	0.005	kg
	stock concentration	50000	25000	12500	12500	12500	12500	12500	12500	12500	12500	12500	12500	12500	12500	12500	12500	12500	12500	12500	50000	50000	50000	12500	12500	50000	50000	50000	50000	50000	5000	5000	50000	10000	50000	50000	50000	50000	50000	50000	12500
	ng/kg	400	200	100	100	100	100	100	100	100	100	100	100	100	100	100	100	100	100	100	400	400	400	100	100	400	400	400	400	400	40	40	400	80	400	400	400	400	400	400	100
	% recovery	0.974137	0.9496	0	1.12792	0.989617	0.8401	0.9241	1.05788	0.887033	1.03972	0.969033	1.06973	1.25137	0.826917	0.917567	0.924417	0.979383	1.0671	1.91507	0.860613	0	1.55434	1.08253	0.9546	1.02633	1.19138	1.00964	1.21329	0	0	0	0	0	0.782067	0.820946	0.925067	1.02054	1.60815	1.06762	0
	Expected Midrange
	volume	0.001	L
	mass of soil	0.005	kg
	stock concentration	50000	25000	12500	12500	12500	12500	12500	12500	12500	12500	12500	12500	12500	12500	12500	12500	12500	12500	12500	50000	50000	50000	12500	12500	50000	50000	50000	50000	50000	5000	5000	50000	10000	50000	50000	50000	50000	50000	50000	12500
	ng/kg	10000	5000	2500	2500	2500	2500	2500	2500	2500	2500	2500	2500	2500	2500	2500	2500	2500	2500	2500	10000	10000	10000	2500	2500	10000	10000	10000	10000	10000	1000	1000	10000	2000	10000	10000	10000	10000	10000	10000	2500
	% recovery	1.07206	0.985633	0.796103	0.988123	1.03435	0.973326	1.12437	1.01794	0.901015	1.19841	0.906602	1.16346	1.106	1.03001	1.11228	1.11003	1.12056	0.918439	2.67759	1.10493	1.73873	0.989684	0.971858	1.10417	1.102	1.18524	1.33224	1.0681	0.723445	0.588502	0.92132	1.03229	1.10306	0.878704	1.07261	0.989337	0.762223	0.834727	1.02482	0
Standard Deviations
	WGA EPA-1	0.0588299	0.0480525	0.0650279	0.0471587	0.0733446	0.0902534	0.209425	0.149744	0.0679796	0.266352	0.0787565	0.0246282	21.5267	1.36721	0.116533	3.94061	13.4293	11.9067	0.00900587	0.000816527	0.139489	0.0708978	0.0278741	0	0	0	0	0	0	0	0	0	0	0.0106705	0.0493689	0	0.00370995	0	0	0				#DIV/0!	#DIV/0!
	CRM EPA-1	0.00955463	0.00497494	1.07694	0.00748436	0.00493552	2.53939	15.475	4.13075	2.04045	1.24691	0.658067	0.00550129	3.20613	4.36442	2.55057	0	5.63503	5.40939	0.000855346	9.68155	2.8311	0.051853	0.00850858	0.00926397	2.55301	12.1201	35.2737	4.41363	0	0	0	0	0	0	0	0	0.00159954	0	0	0				#DIV/0!	#DIV/0!
	LOQ EPA-1	0.0130853	0.00537084	0	0.0125301	0.0113292	0.0119167	0.0103998	0.00633771	0.0077581	0.0083197	0.010058	0.012006	0.0121892	0.00635504	0.00302529	0.0160547	0.00419039	0.00738859	0.0140397	0.0587248	0	0.0389341	0.0170729	0.009389	0.0361146	0.0376066	0.0363149	0.0443795	0	0	0	0	0	0.00713888	0.0263219	0.00717846	0.0250425	0.110625	0.0263929	0				#DIV/0!	#DIV/0!
	MR EPA-1	0.172797	0.179553	0.140183	0.107326	0.0574995	0.249486	0.221283	0.128327	0.294299	0.123721	0.0913385	0.192816	0.156343	0.107541	0.0580485	0.112547	0.184612	0.137038	0.827084	0.692265	2.00814	1.48578	0.222528	0.132208	1.06778	4.62381	2.70792	1.03879	0.787078	0.151485	0.165561	3.33074	0.186304	0.58283	0.366427	0.289261	0.521897	0.256324	1.19389	0				#DIV/0!	#DIV/0!
	EXT BL EPA-1	0.00285536	0.00617412	0	0.00191444	0.00076588	0.0053763	0.0013577	0	0.00626073	0.00136245	0	0	0.0654341	0.00428296	0	0	0.00734425	0.0287722	0	0.0101966	2.92962	0	0.00625183	0	0	0	0	0	0	0	0	0	0	0	0.024209	0	0	0	0	0				#DIV/0!	#DIV/0!
	SAND EPA-1	0.00967877	0.000869256	0	0.00266409	0.00157302	0.00199353	0.0020294	0	0.00693436	0	0	0	0.00491759	0.00143275	0	0	0	0	0	0	0	0	0.00524673	0	0	0.00162053	0	0	0	0	0	0	0	0	0	0	0.00227532	0	0	0				#DIV/0!	#DIV/0!
	WGA EPA 1:4 -1	0.0105473	0.0273077	0.0369765	0.0327475	0.0201547	0.0207245	0.0562299	0.00623328	0.0188374	0.068578	0.0140127	0.0104946	7.05135	0.146819	0.0402706	0.24154	1.56017	1.83022	0.00787554	0.00561059	0.0574766	0.0170326	0	0	0	0	0	0	0	0	0	0	0	0.0190509	0.025135	0	0	0	0	0				#DIV/0!	#DIV/0!
	WGC EPA SPIKE 1000 -1	0.140436	0.362092	0.113749	0.184843	0.487571	0.135367	0.186645	0.136112	0.103428	0.563339	0.147686	0.0931229	18.7008	1.96178	0.253178	89.7739	6.81373	7.31603	0.591119	0.188679	0.799861	0.964512	0.0568246	0.0105753	0.173962	0.563001	0.0993813	0.181977	29.6119	0.128877	0.427117	5.52686	0.220904	0.393918	0.235015	0.121222	0.312207	3.99283	0.417775	0				#DIV/0!	#DIV/0!
	WGA GUELFO -1	0.192699	0.0168712	0.228296	0.0637832	0.120044	0.0434503	0.120787	0.151173	0.131861	0.0570507	0.141771	0	10.2335	1.25874	0.177308	0.726617	4.47334	2.15175	1.03471	0.00772386	0	0.245475	0.0263846	0	0	0	0	0	0	0	0	0	0	0	0.106104	0	0	0	0	0				#DIV/0!	#DIV/0!
	CRM GUELFO -1	0.010011	0.00347549	0	0.0112095	0.00599561	0.00898749	0.00801838	0	0.0264269	0	0.00949164	0	0.0274579	0.00132326	0	0	0	0	0	0	0	0	0.0293197	0	0	0	0	0	0	0	0	0	0	0	0	0	0	0	0	0				#DIV/0!	#DIV/0!
	LOQ GUELFO -1	0.195428	0.069937	0.177258	0.080148	0.0221823	0.0764549	0.0528518	0.04743	0.0304857	0.106121	0.0607965	0	0.0558718	0.0288982	0.0561985	0.0265953	0.0244509	0.0259789	2.55722	0.0560277	0	0.158463	0.00721805	0.0627407	0.0871585	0.22886	0.105125	0.246535	0	0	0	0	0	0.0783793	0.0306428	0.238911	0.0609537	0.339985	0.0516779	0				#DIV/0!	#DIV/0!
	MR GUELFO -1	17.6499	0.986035	0.770814	0.308418	0.401728	0.910012	1.01798	0.242133	0.734737	0.689795	1.03788	4.11497	0.184016	0.570291	0.514943	1.17605	0.188604	0.930035	79.0057	3.77328	1.65064	3.28112	0.596252	0.780161	2.49216	5.88165	5.54674	2.79374	8.77668	0	1.1559	14.3438	1.15692	0.820033	1.98415	1.73227	2.99838	51.6846	5.24165	0				#DIV/0!	#DIV/0!
	EXT BL GUELFO -1	0.0489327	0.00966879	2.34627	0.007205	0.00644208	2.37492	13.1305	3.66919	5.15779	3.60092	9.04489	0	3.65407	4.19233	1.58836	0	2.90526	5.73891	0	5.44334	7.02791	0	0.082494	0	4.58692	3.44121	1.95673	5.55062	0	0	0	0	0	0	0	0	0.0101079	0	0	0				#DIV/0!	#DIV/0!
	SAND GUELFO -1	0.0427675	0.012101	0.044048	0.00815765	0.0108594	0.0192288	0.0132337	0.0266909	0.0314789	0	0	0	0.0338374	0.00612634	0	0	0	0	0	0	0	0	0.0640167	0	0	0.00995606	0	0	0	0	0	0	0	0	0	0	0.00834622	0	0	0				#DIV/0!	#DIV/0!
	WGC GUELFO SPIKE 1000 -1	0.563032	0.615388	0.271428	0.402425	0.190874	0.100301	1.70218	0.918761	0.477803	0.760619	0.426126	2.66245	29.1088	1.87295	0.0747458	6.87063	23.5055	25.5975	7.1284	2.21218	3.72122	2.03043	0.602118	0.339908	5.76369	6.29386	14.6981	9.97947	25.3143	1.65719	4.37566	27.2439	1.40942	1.38551	0.703133	1.5893	5.37036	57.7115	1.02665	0				#DIV/0!	#DIV/0!

## Sheet: Sheet3
	PFBA	PFPeA	PFBS	PFHxA	PFHpA	PFOA	PFNA	PFOSA	PFDA	PFUdA	PFDoA	PFTeDA	PFOS	PFHxS	PFPeS	PFHpS	PFNS	PFDS	PFTrDA	4:2 FTS	6:2 FTS	8:2 FTS	N-EtFOSAA	N-MeFOSAA	HPFO-DA	NaDONA	9Cl-PF3ONS	11Cl-PF3OUdS	EtFOSE	N-EtFOSA-M	N-MeFOSA-M	MeFOSE	3:3 FTCA	5:3 FTCA	7:3 FTCA	PF4OPeA	PF5OHxA	3,6-OPFHpA	PFEESA	PFDoS
DDI H2O	2.459	15.964	52.351	0	0	0.401	0.576	0	0	0	0	0.502	0	0	0	0	0	0	0	0	0	0	0.135	0	0	0	0	0	0	4.241	0	0	0	0	6.176	0	0	0	0	0
HRPP MEOH	204.939	2271.38	55.839	11.649	57.244	10.484	0.73	0	0	1.073	0	0	0	0.107	0	0	0	0	0	0	0	0	0.83	0	0	0	0	0	0	0	0	0	0	0	0	0	0	0	0	0
BULK -1	49.001	530.955	48.579	2.485	19.383	6.067	0.529	0	0	1.25	0	0	0	0	0	0	0	0	0	0	0	0	1.039	0	0	0	0	0	0	0	0	0	0	0	0	0	0	0	0	0
BULK -2	9.952	104.685	41.67	0.753	3.726	0.656	0.5	0	0	0	0	0.399	0	0.517	0	0	0	0	0	0	0	0	1.33	0	0	0	0	0	0	0	0	0	0	0	0	0	0	0	0	0
BULK -3	42.555	440.609	47.405	2.284	16.711	3.384	0.945	0	0	0	0	0	0	0	0	0	0	0	0	0	0	0	0	0	0	0	0	0	0	0	0	0	0	0	0	0	0	0	0	0
FC 1	0.625	12.864	40.199	0	0.875	1.768	2.789	5.585	0	1.36	3.773	0	0	1.337	0	0	0	0	0	0	0	0	1.444	0	0	0	0	0	0	0	0	0	0	0	0	0	0	0	0	0
FC 2	62.2	718.145	56.482	4.83	28.07	9.047	3.17	5.132	2.742	1.844	0	0.55	0	0.022	0	0	0	0	0	0	0	0	2.692	0	0	0	0	0	0	0	0	0	0	0	0	0	0	0	0	0
FC 3	36.065	389.855	64.811	2.511	15.222	5.976	1.91	4.248	2.764	1.519	4.557	0.843	1.125	0	0	0	0	0	0	0	0	0	3.18	0	0	0	0	0	0	0	0	0	0	0	0	0	0	0	0	0
FC 4	54.81	624.359	31.209	4.295	19.372	7.302	0.87	5.156	3.941	5.404	0	0.446	1.78	0	0	0	0	0	0	0	0	0	1.638	0	0	0	0	0	0	0	0	0	0	0	0	0	0	0	0	0
FC 5	34.414	360.402	33.526	3.604	13.7	5.591	2.113	4.277	3.797	3.51	0	0.406	0	0.851	0	0	0	0	0	0	0	0	2.718	0	0	0	0	0	0	0	0	0	0	0	0	0	0	0	0	0
FC 6	11.182	96.205	34.885	0.573	4.619	2.055	1.581	4.191	3.903	1.922	0	0.72	0	1.22	0	0	0	0	0	0	0	0	0.968	0	0	0	0	0	0	6.364	0	0	0	0	0	0	0	0	0	0
FC 7	55.05	701.322	43.187	5.739	27.272	8.17	1.067	3.262	3.219	3.268	4.574	0	0.132	2.389	0	0	0	0	0	0	0	0	2.118	0	0	0	0	0	0	0	0	0	0	0	0	0	0	0	0	0
FC 8	4.038	0.814	48.302	1.601	2.459	1.918	2.279	4.929	3.58	2.272	4.54	0	0	0	0	0	0	0	0	0	0	0	3.305	0	0	0	0	0	0	0	0	0	0	0	0	0	0	0	0	0
FC 9	0.187	1.484	38.742	1.104	1.133	1.284	2.025	2.694	0	1.041	0	0	0.777	0.565	0	0	0	0	0	0	0	0	2.997	0	0	0	0	0	0	4.914	0	0	0	0	0	0	0	0	0	0

## Sheet: High cal curves- guelfo-raw
1	2	3	4	5	6	7	8	9	10	11	12	13	14
	Index	Sample Name	Sample Type	Acquisition Date & Time	Component Name	Actual Concentration	IS Actual Concentration	Area	IS Area	Retention Time	Calculated Concentration	Precursor Mass	Found At Mass
0PFBA	273	0	Blank	2022-10-05 12:23:11	PFBA	N/A	1600	4980	332.6	4.83	no root	212.9	213.186
013C4_PFBA	274	0	Blank	2022-10-05 12:23:11	13C4_PFBA	1600	N/A	332.6	N/A	4.84	N/A	217	217.004
013C4_PFBA_SUR	275	0	Blank	2022-10-05 12:23:11	13C4_PFBA_SUR	N/A	N/A	332.6	N/A	4.84	256.041	217	217.004
0PFPeA	276	0	Blank	2022-10-05 12:23:11	PFPeA	N/A	800	3219	1423000	5.97	no root	262.9	N/A
013C5_PFPeA	277	0	Blank	2022-10-05 12:23:11	13C5_PFPeA	800	N/A	1423000	N/A	5.96	N/A	267.9	267.992
013C5_PFPeA_SUR	278	0	Blank	2022-10-05 12:23:11	13C5_PFPeA_SUR	N/A	N/A	1423000	N/A	5.96	182.596	267.9	267.992
0PFBS	279	0	Blank	2022-10-05 12:23:11	PFBS	N/A	400	148600	270600	6.04	< 0	298.9	298.94
0PFBS_2	280	0	Blank	2022-10-05 12:23:11	PFBS_2	N/A	400	70430	270600	6.05	degenerate	298.9	298.94
013C3_PFBS	281	0	Blank	2022-10-05 12:23:11	13C3_PFBS	400	N/A	270600	N/A	6.05	N/A	302	301.955
013C3_PFBS_SUR	282	0	Blank	2022-10-05 12:23:11	13C3_PFBS_SUR	N/A	N/A	270600	N/A	6.05	16.438	302	301.955
0PFHxA	283	0	Blank	2022-10-05 12:23:11	PFHxA	N/A	400	2447	747900	6.56	0.868	313	313.119
0PFHxA_2	284	0	Blank	2022-10-05 12:23:11	PFHxA_2	N/A	400	N/A	747900	N/A	N/A	313	N/A
013C5_PFHxA	285	0	Blank	2022-10-05 12:23:11	13C5_PFHxA	400	N/A	747900	N/A	6.54	N/A	318	317.991
013C5_PFHxA_SUR	286	0	Blank	2022-10-05 12:23:11	13C5_PFHxA_SUR	N/A	N/A	747900	N/A	6.54	730.358	318	317.991
04:2 FTS	287	0	Blank	2022-10-05 12:23:11	4:2 FTS	N/A	800	N/A	133200	N/A	N/A	327	N/A
04:2 FTS_2	288	0	Blank	2022-10-05 12:23:11	4:2 FTS_2	N/A	800	2079	133200	6.5	degenerate	327	N/A
013C2-4:2 FTS	289	0	Blank	2022-10-05 12:23:11	13C2-4:2 FTS	800	N/A	133200	N/A	6.48	N/A	329	328.981
013C2-4:2 FTS_SUR	290	0	Blank	2022-10-05 12:23:11	13C2-4:2 FTS_SUR	N/A	N/A	133200	N/A	6.48	520.242	329	328.981
0PFPeS	291	0	Blank	2022-10-05 12:23:11	PFPeS	N/A	400	N/A	270600	N/A	N/A	349	N/A
0PFPeS_2	292	0	Blank	2022-10-05 12:23:11	PFPeS_2	N/A	400	N/A	270600	N/A	N/A	349	N/A
0PFHpA	293	0	Blank	2022-10-05 12:23:11	PFHpA	N/A	400	1674	898400	7.14	no root	363	N/A
0PFHpA_2	294	0	Blank	2022-10-05 12:23:11	PFHpA_2	N/A	400	N/A	898400	N/A	N/A	363	N/A
013C4_PFHpA	295	0	Blank	2022-10-05 12:23:11	13C4_PFHpA	400	N/A	898400	N/A	7.13	N/A	367	366.985
013C4_PFHpA_SUR	296	0	Blank	2022-10-05 12:23:11	13C4_PFHpA_SUR	N/A	N/A	898400	N/A	7.13	365.317	367	366.985
0PFHxS	297	0	Blank	2022-10-05 12:23:11	PFHxS	N/A	400	2148	315800	7.12	< 0	399	N/A
0PFHxS_2	298	0	Blank	2022-10-05 12:23:11	PFHxS_2	N/A	400	N/A	315800	N/A	N/A	399	N/A
013C3_PFHxS	299	0	Blank	2022-10-05 12:23:11	13C3_PFHxS	400	N/A	315800	N/A	7.12	N/A	402	401.948
013C3_PFHxS_SUR	300	0	Blank	2022-10-05 12:23:11	13C3_PFHxS_SUR	N/A	N/A	315800	N/A	7.12	564.394	402	401.948
0PFOA	301	0	Blank	2022-10-05 12:23:11	PFOA	N/A	400	3154	878300	7.75	0.187	413	N/A
0PFOA_2	302	0	Blank	2022-10-05 12:23:11	PFOA_2	N/A	400	N/A	878300	N/A	N/A	413	N/A
013C8_PFOA	303	0	Blank	2022-10-05 12:23:11	13C8_PFOA	400	N/A	878300	N/A	7.74	N/A	421	420.999
013C8_PFOA_SUR	304	0	Blank	2022-10-05 12:23:11	13C8_PFOA_SUR	N/A	N/A	878300	N/A	7.74	428.867	421	420.999
06:2 FTS	305	0	Blank	2022-10-05 12:23:11	6:2 FTS	N/A	800	7724	177700	7.72	< 0	427	N/A
06:2 FTS_2	306	0	Blank	2022-10-05 12:23:11	6:2 FTS_2	N/A	800	3341	177700	7.75	degenerate	427	N/A
013C2-6:2FTS	307	0	Blank	2022-10-05 12:23:11	13C2-6:2FTS	800	N/A	177700	N/A	7.74	N/A	429	428.975
013C2-6:2FTS_SUR	308	0	Blank	2022-10-05 12:23:11	13C2-6:2FTS_SUR	N/A	N/A	177700	N/A	7.74	degenerate	429	428.975
0PFHpS	309	0	Blank	2022-10-05 12:23:11	PFHpS	N/A	400	N/A	171000	N/A	N/A	449	N/A
0PFHpS_2	310	0	Blank	2022-10-05 12:23:11	PFHpS_2	N/A	400	N/A	171000	N/A	N/A	449	N/A
0PFNA	311	0	Blank	2022-10-05 12:23:11	PFNA	N/A	200	1703	473100	8.38	0.072	463	N/A
0PFNA_2	312	0	Blank	2022-10-05 12:23:11	PFNA_2	N/A	200	N/A	473100	N/A	N/A	463	N/A
013C9_PFNA	313	0	Blank	2022-10-05 12:23:11	13C9_PFNA	200	N/A	473100	N/A	8.38	N/A	472	472
013C9_PFNA_SUR	314	0	Blank	2022-10-05 12:23:11	13C9_PFNA_SUR	N/A	N/A	473100	N/A	8.38	718.04	472	472
0PFOSA	315	0	Blank	2022-10-05 12:23:11	PFOSA	N/A	400	N/A	303900	N/A	N/A	498	N/A
0PFOS	316	0	Blank	2022-10-05 12:23:11	PFOS	N/A	400	3957	171000	8.35	0.282	499	N/A
0PFOS_2	317	0	Blank	2022-10-05 12:23:11	PFOS_2	N/A	400	1846	171000	8.37	degenerate	499	N/A
013C8_PFOSA	318	0	Blank	2022-10-05 12:23:11	13C8_PFOSA	400	N/A	303900	N/A	8.78	N/A	506	505.974
013C8_PFOSA_SUR	319	0	Blank	2022-10-05 12:23:11	13C8_PFOSA_SUR	N/A	N/A	303900	N/A	8.78	81.543	506	505.974
013C8_PFOS	320	0	Blank	2022-10-05 12:23:11	13C8_PFOS	400	N/A	171000	N/A	8.35	N/A	507	506.958
013C8_PFOS_SUR	321	0	Blank	2022-10-05 12:23:11	13C8_PFOS_SUR	N/A	N/A	171000	N/A	8.35	667.907	507	506.958
0PFDA	322	0	Blank	2022-10-05 12:23:11	PFDA	N/A	200	N/A	405800	N/A	N/A	513	N/A
0PFDA_2	323	0	Blank	2022-10-05 12:23:11	PFDA_2	N/A	200	N/A	405800	N/A	N/A	513	N/A
013C6_PFDA	324	0	Blank	2022-10-05 12:23:11	13C6_PFDA	200	N/A	405800	N/A	9.02	N/A	519	518.983
013C6_PFDA_SUR	325	0	Blank	2022-10-05 12:23:11	13C6_PFDA_SUR	N/A	N/A	405800	N/A	9.02	605.535	519	518.983
08:2 FTS	326	0	Blank	2022-10-05 12:23:11	8:2 FTS	N/A	800	N/A	302200	N/A	N/A	527	N/A
08:2 FTS_2	327	0	Blank	2022-10-05 12:23:11	8:2 FTS_2	N/A	800	N/A	302200	N/A	N/A	527	N/A
013C2-8:2FTS	328	0	Blank	2022-10-05 12:23:11	13C2-8:2FTS	800	N/A	302200	N/A	9.04	N/A	529	528.967
013C2-8:2FTS_SUR	329	0	Blank	2022-10-05 12:23:11	13C2-8:2FTS_SUR	N/A	N/A	302200	N/A	9.04	590.184	529	528.967
0PFNS	330	0	Blank	2022-10-05 12:23:11	PFNS	N/A	400	N/A	171000	N/A	N/A	549	N/A
0PFNS_2	331	0	Blank	2022-10-05 12:23:11	PFNS_2	N/A	400	N/A	171000	N/A	N/A	549	N/A
0PFUdA	332	0	Blank	2022-10-05 12:23:11	PFUdA	N/A	200	N/A	265200	N/A	N/A	563	N/A
0PFUdA_2	333	0	Blank	2022-10-05 12:23:11	PFUdA_2	N/A	200	N/A	265200	N/A	N/A	563	N/A
013C7_PFUdA	334	0	Blank	2022-10-05 12:23:11	13C7_PFUdA	200	N/A	265200	N/A	9.64	N/A	570	569.986
013C7_PFUdA_SUR	335	0	Blank	2022-10-05 12:23:11	13C7_PFUdA_SUR	N/A	N/A	265200	N/A	9.64	514.994	570	569.986
0N-MeFOSAA	336	0	Blank	2022-10-05 12:23:11	N-MeFOSAA	N/A	800	N/A	552100	N/A	N/A	570	N/A
0N-MeFOSAA_2	337	0	Blank	2022-10-05 12:23:11	N-MeFOSAA_2	N/A	800	N/A	552100	N/A	N/A	570	N/A
0d3-MeFOSAA	338	0	Blank	2022-10-05 12:23:11	d3-MeFOSAA	800	N/A	552100	N/A	9.36	N/A	573	572.984
0d3-MeFOSAA_SUR	339	0	Blank	2022-10-05 12:23:11	d3-MeFOSAA_SUR	N/A	N/A	552100	N/A	9.36	degenerate	573	572.984
0N-EtFOSAA	340	0	Blank	2022-10-05 12:23:11	N-EtFOSAA	N/A	800	1867	539100	9.36	0.516	584	N/A
0N-EtFOSAA_2	341	0	Blank	2022-10-05 12:23:11	N-EtFOSAA_2	N/A	800	N/A	539100	N/A	N/A	584	N/A
0d5-EtFOSAA	342	0	Blank	2022-10-05 12:23:11	d5-EtFOSAA	800	N/A	539100	N/A	9.68	N/A	589	589.014
0d5-EtFOSAA_SUR	343	0	Blank	2022-10-05 12:23:11	d5-EtFOSAA_SUR	N/A	N/A	539100	N/A	9.68	526.511	589	589.014
0PFDS	344	0	Blank	2022-10-05 12:23:11	PFDS	N/A	400	N/A	171000	N/A	N/A	599	N/A
0PFDS_2	345	0	Blank	2022-10-05 12:23:11	PFDS_2	N/A	400	N/A	171000	N/A	N/A	599	N/A
0PFDoA	346	0	Blank	2022-10-05 12:23:11	PFDoA	N/A	200	N/A	233300	N/A	N/A	613	N/A
0PFDoA_2	347	0	Blank	2022-10-05 12:23:11	PFDoA_2	N/A	200	N/A	233300	N/A	N/A	613	N/A
013C2_PFDoA	348	0	Blank	2022-10-05 12:23:11	13C2_PFDoA	200	N/A	233300	N/A	10.23	N/A	615	614.967
013C2_PFDoA_SUR	349	0	Blank	2022-10-05 12:23:11	13C2_PFDoA_SUR	N/A	N/A	233300	N/A	10.23	< 0	615	614.967
0PFTrDA	350	0	Blank	2022-10-05 12:23:11	PFTrDA	N/A	200	N/A	117000	N/A	N/A	663	N/A
0PFTrDA_2	351	0	Blank	2022-10-05 12:23:11	PFTrDA_2	N/A	200	N/A	117000	N/A	N/A	663	N/A
0PFTeDA	352	0	Blank	2022-10-05 12:23:11	PFTeDA	N/A	200	N/A	117000	N/A	N/A	713	N/A
0PFTeDA_2	353	0	Blank	2022-10-05 12:23:11	PFTeDA_2	N/A	200	N/A	117000	N/A	N/A	713	N/A
013C2_PFTeDA	354	0	Blank	2022-10-05 12:23:11	13C2_PFTeDA	200	N/A	117000	N/A	11.25	N/A	715	714.961
013C2_PFTeDA_SUR	355	0	Blank	2022-10-05 12:23:11	13C2_PFTeDA_SUR	N/A	N/A	117000	N/A	11.25	484.533	715	714.961
0PFEESA	356	0	Blank	2022-10-05 12:23:11	PFEESA	N/A	400	N/A	270600	N/A	N/A	315	N/A
0PFEESA_2	357	0	Blank	2022-10-05 12:23:11	PFEESA_2	N/A	400	N/A	270600	N/A	N/A	315	N/A
0PF4OPeA	358	0	Blank	2022-10-05 12:23:11	PF4OPeA	N/A	1600	N/A	332.6	N/A	N/A	229	N/A
0PF4OPeA_2	359	0	Blank	2022-10-05 12:23:11	PF4OPeA_2	N/A	1600	N/A	332.6	N/A	N/A	229	N/A
0PF5OHXA	360	0	Blank	2022-10-05 12:23:11	PF5OHXA	N/A	400	N/A	747900	N/A	N/A	279	N/A
0PF5OHXA_2	361	0	Blank	2022-10-05 12:23:11	PF5OHXA_2	N/A	400	N/A	747900	N/A	N/A	279	N/A
03,6-OPFHpA	362	0	Blank	2022-10-05 12:23:11	3,6-OPFHpA	N/A	400	N/A	898400	N/A	N/A	295	N/A
03,6-OPFHpA_2	363	0	Blank	2022-10-05 12:23:11	3,6-OPFHpA_2	N/A	400	N/A	898400	N/A	N/A	295	N/A
03:3 FTCA	364	0	Blank	2022-10-05 12:23:11	3:3 FTCA	N/A	800	N/A	1423000	N/A	N/A	241	N/A
03:3 FTCA_2	365	0	Blank	2022-10-05 12:23:11	3:3 FTCA_2	N/A	800	N/A	1423000	N/A	N/A	239	N/A
05:3 FTCA	366	0	Blank	2022-10-05 12:23:11	5:3 FTCA	N/A	400	N/A	747900	N/A	N/A	341	N/A
05:3 FTCA_2	367	0	Blank	2022-10-05 12:23:11	5:3 FTCA_2	N/A	400	N/A	747900	N/A	N/A	339	N/A
07:3 FTCA	368	0	Blank	2022-10-05 12:23:11	7:3 FTCA	N/A	400	N/A	747900	N/A	N/A	441	N/A
07:3 FTCA_2	369	0	Blank	2022-10-05 12:23:11	7:3 FTCA_2	N/A	400	N/A	747900	N/A	N/A	439	N/A
013C2 6:2 FTCA	370	0	Blank	2022-10-05 12:23:11	13C2 6:2 FTCA	1	N/A	N/A	N/A	N/A	N/A	379	N/A
013C2 8:2 FTCA	371	0	Blank	2022-10-05 12:23:11	13C2 8:2 FTCA	1	N/A	N/A	N/A	N/A	N/A	479	N/A
013C2 10:2 FTCA	372	0	Blank	2022-10-05 12:23:11	13C2 10:2 FTCA	1	N/A	N/A	N/A	N/A	N/A	579	N/A
0NaDONA	373	0	Blank	2022-10-05 12:23:11	NaDONA	N/A	1600	N/A	55830	N/A	N/A	377	N/A
0NaDONA_2	374	0	Blank	2022-10-05 12:23:11	NaDONA_2	N/A	1600	N/A	55830	N/A	N/A	377	N/A
0M3HFPO_DA	375	0	Blank	2022-10-05 12:23:11	M3HFPO_DA	1600	N/A	55830	N/A	6.7	N/A	287	286.991
0M3HPFO_DA1.1	376	0	Blank	2022-10-05 12:23:11	M3HPFO_DA1.1	N/A	N/A	2666	N/A	6.7	degenerate	332	N/A
0HPFO-DA	377	0	Blank	2022-10-05 12:23:11	HPFO-DA	N/A	1600	N/A	55830	N/A	N/A	285	N/A
0HPFO-DA_2	378	0	Blank	2022-10-05 12:23:11	HPFO-DA_2	N/A	1600	N/A	55830	N/A	N/A	285	N/A
0HPFO-DA_1.1	379	0	Blank	2022-10-05 12:23:11	HPFO-DA_1.1	N/A	1600	N/A	55830	N/A	N/A	329	N/A
0M3HPFO_DA1._2	380	0	Blank	2022-10-05 12:23:11	M3HPFO_DA1._2	N/A	1600	N/A	55830	N/A	N/A	329	N/A
0N-MeFOSA-M	381	0	Blank	2022-10-05 12:23:11	N-MeFOSA-M	N/A	400	N/A	26810	N/A	N/A	512	N/A
0N-MeFOSA-M_2	382	0	Blank	2022-10-05 12:23:11	N-MeFOSA-M_2	N/A	400	N/A	26810	N/A	N/A	512	N/A
0d-N-MeFOSA-M	383	0	Blank	2022-10-05 12:23:11	d-N-MeFOSA-M	400	N/A	26810	N/A	9.66	N/A	515	514.982
0N-EtFOSA-M	384	0	Blank	2022-10-05 12:23:11	N-EtFOSA-M	N/A	400	N/A	33910	N/A	N/A	526	N/A
0N-EtFOSA-M_2	385	0	Blank	2022-10-05 12:23:11	N-EtFOSA-M_2	N/A	400	N/A	33910	N/A	N/A	526	N/A
0d-N-EtFOSA-M	386	0	Blank	2022-10-05 12:23:11	d-N-EtFOSA-M	400	N/A	33910	N/A	10	N/A	531	531.011
09Cl-PF3ONS	387	0	Blank	2022-10-05 12:23:11	9Cl-PF3ONS	N/A	1600	N/A	55830	N/A	N/A	531	N/A
09Cl-PF3ONS_2	388	0	Blank	2022-10-05 12:23:11	9Cl-PF3ONS_2	N/A	1600	4183	55830	9.03	degenerate	531	N/A
011Cl-PF3OUdS	389	0	Blank	2022-10-05 12:23:11	11Cl-PF3OUdS	N/A	1600	N/A	55830	N/A	N/A	631	N/A
011Cl-PF3OUdS_2	390	0	Blank	2022-10-05 12:23:11	11Cl-PF3OUdS_2	N/A	1600	N/A	55830	N/A	N/A	631	N/A
0PFO4DA_1	391	0	Blank	2022-10-05 12:23:11	PFO4DA_1	N/A	1600	N/A	55830	N/A	N/A	376.95	N/A
0EtFOSE	392	0	Blank	2022-10-05 12:23:11	EtFOSE	N/A	4000	N/A	11230	N/A	N/A	630	N/A
0EtFOSE-2	393	0	Blank	2022-10-05 12:23:11	EtFOSE-2	N/A	4000	N/A	11230	N/A	N/A	630	N/A
0d9-EtFOSE	394	0	Blank	2022-10-05 12:23:11	d9-EtFOSE	4000	N/A	11230	N/A	10	N/A	639.2	639.082
0d9-EtFOSE-2	395	0	Blank	2022-10-05 12:23:11	d9-EtFOSE-2	4000	N/A	11230	N/A	10	N/A	639.2	639.082
0MeFOSE	396	0	Blank	2022-10-05 12:23:11	MeFOSE	N/A	4000	N/A	16430	N/A	N/A	616	N/A
0MeFOSE_2	397	0	Blank	2022-10-05 12:23:11	MeFOSE_2	N/A	4000	N/A	16430	N/A	N/A	616	N/A
0d7-MeFOSE	398	0	Blank	2022-10-05 12:23:11	d7-MeFOSE	4000	N/A	16430	N/A	9.63	N/A	623	623.055
0d7-MeFOSE_2	399	0	Blank	2022-10-05 12:23:11	d7-MeFOSE_2	4000	N/A	16430	N/A	9.63	N/A	623	623.055
0PFDoS	400	0	Blank	2022-10-05 12:23:11	PFDoS	N/A	400	N/A	171000	N/A	N/A	699	N/A
0PFDoS_2	401	0	Blank	2022-10-05 12:23:11	PFDoS_2	N/A	400	N/A	171000	N/A	N/A	699	N/A
013C3 PFBA	402	0	Blank	2022-10-05 12:23:11	13C3 PFBA	N/A	N/A	476000	N/A	5.07	degenerate	216	215.994
013C2 PFHxA	403	0	Blank	2022-10-05 12:23:11	13C2 PFHxA	N/A	N/A	238000	N/A	6.54	degenerate	315.1	314.981
013C4 PFOA	404	0	Blank	2022-10-05 12:23:11	13C4 PFOA	N/A	N/A	27240	N/A	7.74	degenerate	417.1	416.984
013C5 PFNA	405	0	Blank	2022-10-05 12:23:11	13C5 PFNA	N/A	N/A	167500	N/A	8.38	degenerate	468	467.977
013C2 PFDA	406	0	Blank	2022-10-05 12:23:11	13C2 PFDA	N/A	N/A	17390	N/A	9.02	degenerate	515.1	514.966
018O2 PFHxS	407	0	Blank	2022-10-05 12:23:11	18O2 PFHxS	N/A	N/A	N/A	N/A	N/A	N/A	403	N/A
013C4 PFOS	408	0	Blank	2022-10-05 12:23:11	13C4 PFOS	N/A	N/A	N/A	N/A	N/A	N/A	502.8	N/A
1PFBA	409	1	Standard	2022-10-05 12:41:16	PFBA	1	1600	5897	2697000	5.13	0.868	212.9	N/A
113C4_PFBA	410	1	Standard	2022-10-05 12:41:16	13C4_PFBA	1600	N/A	2697000	N/A	5.19	N/A	217	216.994
113C4_PFBA_SUR	411	1	Standard	2022-10-05 12:41:16	13C4_PFBA_SUR	400	N/A	2697000	N/A	5.19	585.228	217	216.994
1PFPeA	412	1	Standard	2022-10-05 12:41:16	PFPeA	0.5	800	3528	1577000	5.96	no root	262.9	N/A
113C5_PFPeA	413	1	Standard	2022-10-05 12:41:16	13C5_PFPeA	800	N/A	1577000	N/A	5.96	N/A	267.9	267.994
113C5_PFPeA_SUR	414	1	Standard	2022-10-05 12:41:16	13C5_PFPeA_SUR	400	N/A	1577000	N/A	5.96	258.064	267.9	267.994
1PFBS	415	1	Standard	2022-10-05 12:41:16	PFBS	0.25	400	154800	296300	6.04	< 0	298.9	298.942
1PFBS_2	416	1	Standard	2022-10-05 12:41:16	PFBS_2	0	400	66910	296300	6.03	degenerate	298.9	298.942
113C3_PFBS	417	1	Standard	2022-10-05 12:41:16	13C3_PFBS	400	N/A	296300	N/A	6.04	N/A	302	301.955
113C3_PFBS_SUR	418	1	Standard	2022-10-05 12:41:16	13C3_PFBS_SUR	400	N/A	296300	N/A	6.04	66.647	302	301.955
1PFHxA	419	1	Standard	2022-10-05 12:41:16	PFHxA	0.25	400	1676	853500	6.55	no root	313	313.115
1PFHxA_2	420	1	Standard	2022-10-05 12:41:16	PFHxA_2	0	400	N/A	853500	N/A	N/A	313	N/A
113C5_PFHxA	421	1	Standard	2022-10-05 12:41:16	13C5_PFHxA	400	N/A	853500	N/A	6.52	N/A	318	317.993
113C5_PFHxA_SUR	422	1	Standard	2022-10-05 12:41:16	13C5_PFHxA_SUR	400	N/A	853500	N/A	6.52	833.458	318	317.993
14:2 FTS	423	1	Standard	2022-10-05 12:41:16	4:2 FTS	1	800	N/A	149600	N/A	N/A	327	N/A
14:2 FTS_2	424	1	Standard	2022-10-05 12:41:16	4:2 FTS_2	0	800	1943	149600	6.49	degenerate	327	N/A
113C2-4:2 FTS	425	1	Standard	2022-10-05 12:41:16	13C2-4:2 FTS	800	N/A	149600	N/A	6.46	N/A	329	329.003
113C2-4:2 FTS_SUR	426	1	Standard	2022-10-05 12:41:16	13C2-4:2 FTS_SUR	400	N/A	149600	N/A	6.46	584.199	329	329.003
1PFPeS	427	1	Standard	2022-10-05 12:41:16	PFPeS	0.25	400	N/A	296300	N/A	N/A	349	N/A
1PFPeS_2	428	1	Standard	2022-10-05 12:41:16	PFPeS_2	0	400	N/A	296300	N/A	N/A	349	N/A
1PFHpA	429	1	Standard	2022-10-05 12:41:16	PFHpA	0.25	400	2177	856800	7.1	0.32	363	N/A
1PFHpA_2	430	1	Standard	2022-10-05 12:41:16	PFHpA_2	0	400	N/A	856800	N/A	N/A	363	N/A
113C4_PFHpA	431	1	Standard	2022-10-05 12:41:16	13C4_PFHpA	400	N/A	856800	N/A	7.11	N/A	367	366.985
113C4_PFHpA_SUR	432	1	Standard	2022-10-05 12:41:16	13C4_PFHpA_SUR	400	N/A	856800	N/A	7.11	324.72	367	366.985
1PFHxS	433	1	Standard	2022-10-05 12:41:16	PFHxS	0.25	400	3260	323900	7.11	0.875	399	N/A
1PFHxS_2	434	1	Standard	2022-10-05 12:41:16	PFHxS_2	0	400	N/A	323900	N/A	N/A	399	N/A
113C3_PFHxS	435	1	Standard	2022-10-05 12:41:16	13C3_PFHxS	400	N/A	323900	N/A	7.11	N/A	402	401.947
113C3_PFHxS_SUR	436	1	Standard	2022-10-05 12:41:16	13C3_PFHxS_SUR	400	N/A	323900	N/A	7.11	572.345	402	401.947
1PFOA	437	1	Standard	2022-10-05 12:41:16	PFOA	0.25	400	3153	848400	7.73	0.251	413	N/A
1PFOA_2	438	1	Standard	2022-10-05 12:41:16	PFOA_2	0	400	1324	848400	7.73	degenerate	413	N/A
113C8_PFOA	439	1	Standard	2022-10-05 12:41:16	13C8_PFOA	400	N/A	848400	N/A	7.71	N/A	421	421
113C8_PFOA_SUR	440	1	Standard	2022-10-05 12:41:16	13C8_PFOA_SUR	400	N/A	848400	N/A	7.71	414.27	421	421
16:2 FTS	441	1	Standard	2022-10-05 12:41:16	6:2 FTS	1	800	3938	229500	7.69	< 0	427	N/A
16:2 FTS_2	442	1	Standard	2022-10-05 12:41:16	6:2 FTS_2	0	800	2305	229500	7.7	degenerate	427	N/A
113C2-6:2FTS	443	1	Standard	2022-10-05 12:41:16	13C2-6:2FTS	800	N/A	229500	N/A	7.7	N/A	429	428.975
113C2-6:2FTS_SUR	444	1	Standard	2022-10-05 12:41:16	13C2-6:2FTS_SUR	400	N/A	229500	N/A	7.7	degenerate	429	428.975
1PFHpS	445	1	Standard	2022-10-05 12:41:16	PFHpS	0.25	400	N/A	200700	N/A	N/A	449	N/A
1PFHpS_2	446	1	Standard	2022-10-05 12:41:16	PFHpS_2	0	400	N/A	200700	N/A	N/A	449	N/A
1PFNA	447	1	Standard	2022-10-05 12:41:16	PFNA	0.25	200	2071	445300	8.35	0.385	463	N/A
1PFNA_2	448	1	Standard	2022-10-05 12:41:16	PFNA_2	0	200	N/A	445300	N/A	N/A	463	N/A
113C9_PFNA	449	1	Standard	2022-10-05 12:41:16	13C9_PFNA	200	N/A	445300	N/A	8.35	N/A	472	471.993
113C9_PFNA_SUR	450	1	Standard	2022-10-05 12:41:16	13C9_PFNA_SUR	400	N/A	445300	N/A	8.35	690.907	472	471.993
1PFOSA	451	1	Standard	2022-10-05 12:41:16	PFOSA	0.25	400	N/A	373100	N/A	N/A	498	N/A
1PFOS	452	1	Standard	2022-10-05 12:41:16	PFOS	0.25	400	4238	200700	8.31	no root	499	N/A
1PFOS_2	453	1	Standard	2022-10-05 12:41:16	PFOS_2	0	400	N/A	200700	N/A	N/A	499	N/A
113C8_PFOSA	454	1	Standard	2022-10-05 12:41:16	13C8_PFOSA	400	N/A	373100	N/A	8.77	N/A	506	505.973
113C8_PFOSA_SUR	455	1	Standard	2022-10-05 12:41:16	13C8_PFOSA_SUR	400	N/A	373100	N/A	8.77	216.765	506	505.973
113C8_PFOS	456	1	Standard	2022-10-05 12:41:16	13C8_PFOS	400	N/A	200700	N/A	8.32	N/A	507	506.96
113C8_PFOS_SUR	457	1	Standard	2022-10-05 12:41:16	13C8_PFOS_SUR	400	N/A	200700	N/A	8.32	784.168	507	506.96
1PFDA	458	1	Standard	2022-10-05 12:41:16	PFDA	0.25	200	N/A	386600	N/A	N/A	513	N/A
1PFDA_2	459	1	Standard	2022-10-05 12:41:16	PFDA_2	0	200	N/A	386600	N/A	N/A	513	N/A
113C6_PFDA	460	1	Standard	2022-10-05 12:41:16	13C6_PFDA	200	N/A	386600	N/A	8.98	N/A	519	518.983
113C6_PFDA_SUR	461	1	Standard	2022-10-05 12:41:16	13C6_PFDA_SUR	400	N/A	386600	N/A	8.98	592.996	519	518.983
18:2 FTS	462	1	Standard	2022-10-05 12:41:16	8:2 FTS	1	800	N/A	236800	N/A	N/A	527	N/A
18:2 FTS_2	463	1	Standard	2022-10-05 12:41:16	8:2 FTS_2	0	800	N/A	236800	N/A	N/A	527	N/A
113C2-8:2FTS	464	1	Standard	2022-10-05 12:41:16	13C2-8:2FTS	800	N/A	236800	N/A	9.02	N/A	529	528.969
113C2-8:2FTS_SUR	465	1	Standard	2022-10-05 12:41:16	13C2-8:2FTS_SUR	400	N/A	236800	N/A	9.02	462.577	529	528.969
1PFNS	466	1	Standard	2022-10-05 12:41:16	PFNS	0.25	400	N/A	200700	N/A	N/A	549	N/A
1PFNS_2	467	1	Standard	2022-10-05 12:41:16	PFNS_2	0	400	N/A	200700	N/A	N/A	549	N/A
1PFUdA	468	1	Standard	2022-10-05 12:41:16	PFUdA	0.25	200	N/A	340500	N/A	N/A	563	N/A
1PFUdA_2	469	1	Standard	2022-10-05 12:41:16	PFUdA_2	0	200	N/A	340500	N/A	N/A	563	N/A
113C7_PFUdA	470	1	Standard	2022-10-05 12:41:16	13C7_PFUdA	200	N/A	340500	N/A	9.6	N/A	570	569.979
113C7_PFUdA_SUR	471	1	Standard	2022-10-05 12:41:16	13C7_PFUdA_SUR	400	N/A	340500	N/A	9.6	588.541	570	569.979
1N-MeFOSAA	472	1	Standard	2022-10-05 12:41:16	N-MeFOSAA	0.25	800	N/A	552400	N/A	N/A	570	N/A
1N-MeFOSAA_2	473	1	Standard	2022-10-05 12:41:16	N-MeFOSAA_2	0	800	N/A	552400	N/A	N/A	570	N/A
1d3-MeFOSAA	474	1	Standard	2022-10-05 12:41:16	d3-MeFOSAA	800	N/A	552400	N/A	9.32	N/A	573	572.989
1d3-MeFOSAA_SUR	475	1	Standard	2022-10-05 12:41:16	d3-MeFOSAA_SUR	400	N/A	552400	N/A	9.32	degenerate	573	572.989
1N-EtFOSAA	476	1	Standard	2022-10-05 12:41:16	N-EtFOSAA	0.25	800	2184	597400	9.31	0.75	584	N/A
1N-EtFOSAA_2	477	1	Standard	2022-10-05 12:41:16	N-EtFOSAA_2	0	800	N/A	597400	N/A	N/A	584	N/A
1d5-EtFOSAA	478	1	Standard	2022-10-05 12:41:16	d5-EtFOSAA	800	N/A	597400	N/A	9.65	N/A	589	589.013
1d5-EtFOSAA_SUR	479	1	Standard	2022-10-05 12:41:16	d5-EtFOSAA_SUR	400	N/A	597400	N/A	9.65	583.351	589	589.013
1PFDS	480	1	Standard	2022-10-05 12:41:16	PFDS	0.25	400	N/A	200700	N/A	N/A	599	N/A
1PFDS_2	481	1	Standard	2022-10-05 12:41:16	PFDS_2	0	400	N/A	200700	N/A	N/A	599	N/A
1PFDoA	482	1	Standard	2022-10-05 12:41:16	PFDoA	0.25	200	N/A	228700	N/A	N/A	613	N/A
1PFDoA_2	483	1	Standard	2022-10-05 12:41:16	PFDoA_2	0	200	N/A	228700	N/A	N/A	613	N/A
113C2_PFDoA	484	1	Standard	2022-10-05 12:41:16	13C2_PFDoA	200	N/A	228700	N/A	10.18	N/A	615	614.963
113C2_PFDoA_SUR	485	1	Standard	2022-10-05 12:41:16	13C2_PFDoA_SUR	400	N/A	228700	N/A	10.18	< 0	615	614.963
1PFTrDA	486	1	Standard	2022-10-05 12:41:16	PFTrDA	0.25	200	N/A	122100	N/A	N/A	663	N/A
1PFTrDA_2	487	1	Standard	2022-10-05 12:41:16	PFTrDA_2	0	200	N/A	122100	N/A	N/A	663	N/A
1PFTeDA	488	1	Standard	2022-10-05 12:41:16	PFTeDA	0.25	200	N/A	122100	N/A	N/A	713	N/A
1PFTeDA_2	489	1	Standard	2022-10-05 12:41:16	PFTeDA_2	0	200	N/A	122100	N/A	N/A	713	N/A
113C2_PFTeDA	490	1	Standard	2022-10-05 12:41:16	13C2_PFTeDA	200	N/A	122100	N/A	11.21	N/A	715	714.965
113C2_PFTeDA_SUR	491	1	Standard	2022-10-05 12:41:16	13C2_PFTeDA_SUR	400	N/A	122100	N/A	11.21	494.496	715	714.965
1PFEESA	492	1	Standard	2022-10-05 12:41:16	PFEESA	1	400	1154	296300	6.27	0.405	315	N/A
1PFEESA_2	493	1	Standard	2022-10-05 12:41:16	PFEESA_2	0	400	N/A	296300	N/A	N/A	315	N/A
1PF4OPeA	494	1	Standard	2022-10-05 12:41:16	PF4OPeA	1	1600	N/A	2697000	N/A	N/A	229	N/A
1PF4OPeA_2	495	1	Standard	2022-10-05 12:41:16	PF4OPeA_2	0	1600	N/A	2697000	N/A	N/A	229	N/A
1PF5OHXA	496	1	Standard	2022-10-05 12:41:16	PF5OHXA	1	400	2250	853500	6.15	1.076	279	N/A
1PF5OHXA_2	497	1	Standard	2022-10-05 12:41:16	PF5OHXA_2	0	400	N/A	853500	N/A	N/A	279	N/A
13,6-OPFHpA	498	1	Standard	2022-10-05 12:41:16	3,6-OPFHpA	1	400	N/A	856800	N/A	N/A	295	N/A
13,6-OPFHpA_2	499	1	Standard	2022-10-05 12:41:16	3,6-OPFHpA_2	0	400	N/A	856800	N/A	N/A	295	N/A
13:3 FTCA	500	1	Standard	2022-10-05 12:41:16	3:3 FTCA	0.2	800	N/A	1577000	N/A	N/A	241	N/A
13:3 FTCA_2	501	1	Standard	2022-10-05 12:41:16	3:3 FTCA_2	0	800	N/A	1577000	N/A	N/A	239	N/A
15:3 FTCA	502	1	Standard	2022-10-05 12:41:16	5:3 FTCA	1	400	N/A	853500	N/A	N/A	341	N/A
15:3 FTCA_2	503	1	Standard	2022-10-05 12:41:16	5:3 FTCA_2	0	400	N/A	853500	N/A	N/A	339	N/A
17:3 FTCA	504	1	Standard	2022-10-05 12:41:16	7:3 FTCA	1	400	N/A	853500	N/A	N/A	441	N/A
17:3 FTCA_2	505	1	Standard	2022-10-05 12:41:16	7:3 FTCA_2	0	400	N/A	853500	N/A	N/A	439	N/A
113C2 6:2 FTCA	506	1	Standard	2022-10-05 12:41:16	13C2 6:2 FTCA	1	N/A	N/A	N/A	N/A	N/A	379	N/A
113C2 8:2 FTCA	507	1	Standard	2022-10-05 12:41:16	13C2 8:2 FTCA	1	N/A	N/A	N/A	N/A	N/A	479	N/A
113C2 10:2 FTCA	508	1	Standard	2022-10-05 12:41:16	13C2 10:2 FTCA	1	N/A	N/A	N/A	N/A	N/A	579	N/A
1NaDONA	509	1	Standard	2022-10-05 12:41:16	NaDONA	1	1600	1895	67240	7.18	1.044	377	N/A
1NaDONA_2	510	1	Standard	2022-10-05 12:41:16	NaDONA_2	0	1600	2337	67240	7.18	degenerate	377	N/A
1M3HFPO_DA	511	1	Standard	2022-10-05 12:41:16	M3HFPO_DA	1600	N/A	67240	N/A	6.69	N/A	287	286.986
1M3HPFO_DA1.1	512	1	Standard	2022-10-05 12:41:16	M3HPFO_DA1.1	0	N/A	2044	N/A	6.71	degenerate	332	N/A
1HPFO-DA	513	1	Standard	2022-10-05 12:41:16	HPFO-DA	1	1600	N/A	67240	N/A	N/A	285	N/A
1HPFO-DA_2	514	1	Standard	2022-10-05 12:41:16	HPFO-DA_2	0	1600	N/A	67240	N/A	N/A	285	N/A
1HPFO-DA_1.1	515	1	Standard	2022-10-05 12:41:16	HPFO-DA_1.1	0	1600	N/A	67240	N/A	N/A	329	N/A
1M3HPFO_DA1._2	516	1	Standard	2022-10-05 12:41:16	M3HPFO_DA1._2	0	1600	N/A	67240	N/A	N/A	329	N/A
1N-MeFOSA-M	517	1	Standard	2022-10-05 12:41:16	N-MeFOSA-M	0.1	400	N/A	26160	N/A	N/A	512	N/A
1N-MeFOSA-M_2	518	1	Standard	2022-10-05 12:41:16	N-MeFOSA-M_2	0	400	N/A	26160	N/A	N/A	512	N/A
1d-N-MeFOSA-M	519	1	Standard	2022-10-05 12:41:16	d-N-MeFOSA-M	400	N/A	26160	N/A	9.67	N/A	515	514.984
1N-EtFOSA-M	520	1	Standard	2022-10-05 12:41:16	N-EtFOSA-M	0.1	400	N/A	32970	N/A	N/A	526	N/A
1N-EtFOSA-M_2	521	1	Standard	2022-10-05 12:41:16	N-EtFOSA-M_2	0	400	N/A	32970	N/A	N/A	526	N/A
1d-N-EtFOSA-M	522	1	Standard	2022-10-05 12:41:16	d-N-EtFOSA-M	400	N/A	32970	N/A	10	N/A	531	531.009
19Cl-PF3ONS	523	1	Standard	2022-10-05 12:41:16	9Cl-PF3ONS	1	1600	725.8	67240	8.63	no root	531	N/A
19Cl-PF3ONS_2	524	1	Standard	2022-10-05 12:41:16	9Cl-PF3ONS_2	0	1600	4066	67240	8.99	degenerate	531	N/A
111Cl-PF3OUdS	525	1	Standard	2022-10-05 12:41:16	11Cl-PF3OUdS	1	1600	N/A	67240	N/A	N/A	631	N/A
111Cl-PF3OUdS_2	526	1	Standard	2022-10-05 12:41:16	11Cl-PF3OUdS_2	0	1600	N/A	67240	N/A	N/A	631	N/A
1PFO4DA_1	527	1	Standard	2022-10-05 12:41:16	PFO4DA_1	0	1600	N/A	67240	N/A	N/A	376.95	N/A
1EtFOSE	528	1	Standard	2022-10-05 12:41:16	EtFOSE	1	4000	N/A	13360	N/A	N/A	630	N/A
1EtFOSE-2	529	1	Standard	2022-10-05 12:41:16	EtFOSE-2	0	4000	N/A	13360	N/A	N/A	630	N/A
1d9-EtFOSE	530	1	Standard	2022-10-05 12:41:16	d9-EtFOSE	4000	N/A	13360	N/A	9.98	N/A	639.2	639.082
1d9-EtFOSE-2	531	1	Standard	2022-10-05 12:41:16	d9-EtFOSE-2	4000	N/A	13360	N/A	9.98	N/A	639.2	639.082
1MeFOSE	532	1	Standard	2022-10-05 12:41:16	MeFOSE	1	4000	N/A	13210	N/A	N/A	616	N/A
1MeFOSE_2	533	1	Standard	2022-10-05 12:41:16	MeFOSE_2	0	4000	N/A	13210	N/A	N/A	616	N/A
1d7-MeFOSE	534	1	Standard	2022-10-05 12:41:16	d7-MeFOSE	4000	N/A	13210	N/A	9.64	N/A	623	623.053
1d7-MeFOSE_2	535	1	Standard	2022-10-05 12:41:16	d7-MeFOSE_2	4000	N/A	13210	N/A	9.64	N/A	623	623.053
1PFDoS	536	1	Standard	2022-10-05 12:41:16	PFDoS	0.25	400	N/A	200700	N/A	N/A	699	N/A
1PFDoS_2	537	1	Standard	2022-10-05 12:41:16	PFDoS_2	0	400	N/A	200700	N/A	N/A	699	N/A
113C3 PFBA	538	1	Standard	2022-10-05 12:41:16	13C3 PFBA	0	N/A	476400	N/A	5.06	degenerate	216	216
113C2 PFHxA	539	1	Standard	2022-10-05 12:41:16	13C2 PFHxA	0	N/A	223800	N/A	6.53	degenerate	315.1	314.983
113C4 PFOA	540	1	Standard	2022-10-05 12:41:16	13C4 PFOA	0	N/A	25290	N/A	7.71	degenerate	417.1	416.984
113C5 PFNA	541	1	Standard	2022-10-05 12:41:16	13C5 PFNA	0	N/A	183500	N/A	8.35	degenerate	468	467.992
113C2 PFDA	542	1	Standard	2022-10-05 12:41:16	13C2 PFDA	0	N/A	20720	N/A	8.97	degenerate	515.1	514.967
118O2 PFHxS	543	1	Standard	2022-10-05 12:41:16	18O2 PFHxS	0	N/A	N/A	N/A	N/A	N/A	403	N/A
113C4 PFOS	544	1	Standard	2022-10-05 12:41:16	13C4 PFOS	0	N/A	164.3	N/A	8.37	degenerate	502.8	502.945
2PFBA	545	2	Standard	2022-10-05 12:59:13	PFBA	2	1600	7109	2622000	5.17	2.284	212.9	N/A
213C4_PFBA	546	2	Standard	2022-10-05 12:59:13	13C4_PFBA	1600	N/A	2622000	N/A	5.17	N/A	217	216.996
213C4_PFBA_SUR	547	2	Standard	2022-10-05 12:59:13	13C4_PFBA_SUR	400	N/A	2622000	N/A	5.17	576.075	217	216.996
2PFPeA	548	2	Standard	2022-10-05 12:59:13	PFPeA	1	800	5417	1519000	5.97	1.39	262.9	N/A
213C5_PFPeA	549	2	Standard	2022-10-05 12:59:13	13C5_PFPeA	800	N/A	1519000	N/A	5.94	N/A	267.9	267.992
213C5_PFPeA_SUR	550	2	Standard	2022-10-05 12:59:13	13C5_PFPeA_SUR	400	N/A	1519000	N/A	5.94	229.573	267.9	267.992
2PFBS	551	2	Standard	2022-10-05 12:59:13	PFBS	0.5	400	140000	270100	6.03	< 0	298.9	298.942
2PFBS_2	552	2	Standard	2022-10-05 12:59:13	PFBS_2	0	400	69720	270100	6.04	degenerate	298.9	298.942
213C3_PFBS	553	2	Standard	2022-10-05 12:59:13	13C3_PFBS	400	N/A	270100	N/A	6.03	N/A	302	301.954
213C3_PFBS_SUR	554	2	Standard	2022-10-05 12:59:13	13C3_PFBS_SUR	400	N/A	270100	N/A	6.03	15.491	302	301.954
2PFHxA	555	2	Standard	2022-10-05 12:59:13	PFHxA	0.5	400	2361	760100	6.51	0.744	313	313.114
2PFHxA_2	556	2	Standard	2022-10-05 12:59:13	PFHxA_2	0	400	N/A	760100	N/A	N/A	313	N/A
213C5_PFHxA	557	2	Standard	2022-10-05 12:59:13	13C5_PFHxA	400	N/A	760100	N/A	6.51	N/A	318	317.991
213C5_PFHxA_SUR	558	2	Standard	2022-10-05 12:59:13	13C5_PFHxA_SUR	400	N/A	760100	N/A	6.51	742.276	318	317.991
24:2 FTS	559	2	Standard	2022-10-05 12:59:13	4:2 FTS	2	800	N/A	125600	N/A	N/A	327	N/A
24:2 FTS_2	560	2	Standard	2022-10-05 12:59:13	4:2 FTS_2	0	800	1387	125600	6.48	degenerate	327	N/A
213C2-4:2 FTS	561	2	Standard	2022-10-05 12:59:13	13C2-4:2 FTS	800	N/A	125600	N/A	6.46	N/A	329	328.98
213C2-4:2 FTS_SUR	562	2	Standard	2022-10-05 12:59:13	13C2-4:2 FTS_SUR	400	N/A	125600	N/A	6.46	490.702	329	328.98
2PFPeS	563	2	Standard	2022-10-05 12:59:13	PFPeS	0.5	400	N/A	270100	N/A	N/A	349	N/A
2PFPeS_2	564	2	Standard	2022-10-05 12:59:13	PFPeS_2	0	400	N/A	270100	N/A	N/A	349	N/A
2PFHpA	565	2	Standard	2022-10-05 12:59:13	PFHpA	0.5	400	2155	858100	7.08	0.305	363	N/A
2PFHpA_2	566	2	Standard	2022-10-05 12:59:13	PFHpA_2	0	400	N/A	858100	N/A	N/A	363	N/A
213C4_PFHpA	567	2	Standard	2022-10-05 12:59:13	13C4_PFHpA	400	N/A	858100	N/A	7.09	N/A	367	366.985
213C4_PFHpA_SUR	568	2	Standard	2022-10-05 12:59:13	13C4_PFHpA_SUR	400	N/A	858100	N/A	7.09	326.036	367	366.985
2PFHxS	569	2	Standard	2022-10-05 12:59:13	PFHxS	0.5	400	2502	332100	7.1	< 0	399	N/A
2PFHxS_2	570	2	Standard	2022-10-05 12:59:13	PFHxS_2	0	400	1363	332100	7.1	degenerate	399	N/A
213C3_PFHxS	571	2	Standard	2022-10-05 12:59:13	13C3_PFHxS	400	N/A	332100	N/A	7.09	N/A	402	401.944
213C3_PFHxS_SUR	572	2	Standard	2022-10-05 12:59:13	13C3_PFHxS_SUR	400	N/A	332100	N/A	7.09	580.32	402	401.944
2PFOA	573	2	Standard	2022-10-05 12:59:13	PFOA	0.5	400	5033	898500	7.69	1.211	413	N/A
2PFOA_2	574	2	Standard	2022-10-05 12:59:13	PFOA_2	0	400	N/A	898500	N/A	N/A	413	N/A
213C8_PFOA	575	2	Standard	2022-10-05 12:59:13	13C8_PFOA	400	N/A	898500	N/A	7.7	N/A	421	420.993
213C8_PFOA_SUR	576	2	Standard	2022-10-05 12:59:13	13C8_PFOA_SUR	400	N/A	898500	N/A	7.7	438.717	421	420.993
26:2 FTS	577	2	Standard	2022-10-05 12:59:13	6:2 FTS	2	800	3112	167300	7.7	< 0	427	N/A
26:2 FTS_2	578	2	Standard	2022-10-05 12:59:13	6:2 FTS_2	0	800	3983	167300	7.72	degenerate	427	N/A
213C2-6:2FTS	579	2	Standard	2022-10-05 12:59:13	13C2-6:2FTS	800	N/A	167300	N/A	7.69	N/A	429	428.977
213C2-6:2FTS_SUR	580	2	Standard	2022-10-05 12:59:13	13C2-6:2FTS_SUR	400	N/A	167300	N/A	7.69	degenerate	429	428.977
2PFHpS	581	2	Standard	2022-10-05 12:59:13	PFHpS	0.5	400	N/A	209800	N/A	N/A	449	N/A
2PFHpS_2	582	2	Standard	2022-10-05 12:59:13	PFHpS_2	0	400	N/A	209800	N/A	N/A	449	N/A
2PFNA	583	2	Standard	2022-10-05 12:59:13	PFNA	0.5	200	1872	430800	8.36	0.296	463	N/A
2PFNA_2	584	2	Standard	2022-10-05 12:59:13	PFNA_2	0	200	N/A	430800	N/A	N/A	463	N/A
213C9_PFNA	585	2	Standard	2022-10-05 12:59:13	13C9_PFNA	200	N/A	430800	N/A	8.34	N/A	472	471.995
213C9_PFNA_SUR	586	2	Standard	2022-10-05 12:59:13	13C9_PFNA_SUR	400	N/A	430800	N/A	8.34	676.697	472	471.995
2PFOSA	587	2	Standard	2022-10-05 12:59:13	PFOSA	0.5	400	N/A	408800	N/A	N/A	498	N/A
2PFOS	588	2	Standard	2022-10-05 12:59:13	PFOS	0.5	400	5149	209800	8.3	0.691	499	498.921
2PFOS_2	589	2	Standard	2022-10-05 12:59:13	PFOS_2	0	400	2301	209800	8.28	degenerate	499	498.921
213C8_PFOSA	590	2	Standard	2022-10-05 12:59:13	13C8_PFOSA	400	N/A	408800	N/A	8.76	N/A	506	505.974
213C8_PFOSA_SUR	591	2	Standard	2022-10-05 12:59:13	13C8_PFOSA_SUR	400	N/A	408800	N/A	8.76	286.499	506	505.974
213C8_PFOS	592	2	Standard	2022-10-05 12:59:13	13C8_PFOS	400	N/A	209800	N/A	8.3	N/A	507	506.956
213C8_PFOS_SUR	593	2	Standard	2022-10-05 12:59:13	13C8_PFOS_SUR	400	N/A	209800	N/A	8.3	819.524	507	506.956
2PFDA	594	2	Standard	2022-10-05 12:59:13	PFDA	0.5	200	1999	408700	8.95	2.751	513	N/A
2PFDA_2	595	2	Standard	2022-10-05 12:59:13	PFDA_2	0	200	N/A	408700	N/A	N/A	513	N/A
213C6_PFDA	596	2	Standard	2022-10-05 12:59:13	13C6_PFDA	200	N/A	408700	N/A	8.96	N/A	519	518.984
213C6_PFDA_SUR	597	2	Standard	2022-10-05 12:59:13	13C6_PFDA_SUR	400	N/A	408700	N/A	8.96	607.414	519	518.984
28:2 FTS	598	2	Standard	2022-10-05 12:59:13	8:2 FTS	2	800	N/A	232300	N/A	N/A	527	N/A
28:2 FTS_2	599	2	Standard	2022-10-05 12:59:13	8:2 FTS_2	0	800	2495	232300	9.01	degenerate	527	N/A
213C2-8:2FTS	600	2	Standard	2022-10-05 12:59:13	13C2-8:2FTS	800	N/A	232300	N/A	8.99	N/A	529	528.968
213C2-8:2FTS_SUR	601	2	Standard	2022-10-05 12:59:13	13C2-8:2FTS_SUR	400	N/A	232300	N/A	8.99	453.773	529	528.968
2PFNS	602	2	Standard	2022-10-05 12:59:13	PFNS	0.5	400	N/A	209800	N/A	N/A	549	N/A
2PFNS_2	603	2	Standard	2022-10-05 12:59:13	PFNS_2	0	400	N/A	209800	N/A	N/A	549	N/A
2PFUdA	604	2	Standard	2022-10-05 12:59:13	PFUdA	0.5	200	N/A	309400	N/A	N/A	563	N/A
2PFUdA_2	605	2	Standard	2022-10-05 12:59:13	PFUdA_2	0	200	N/A	309400	N/A	N/A	563	N/A
213C7_PFUdA	606	2	Standard	2022-10-05 12:59:13	13C7_PFUdA	200	N/A	309400	N/A	9.58	N/A	570	569.981
213C7_PFUdA_SUR	607	2	Standard	2022-10-05 12:59:13	13C7_PFUdA_SUR	400	N/A	309400	N/A	9.58	558.105	570	569.981
2N-MeFOSAA	608	2	Standard	2022-10-05 12:59:13	N-MeFOSAA	0.5	800	N/A	557000	N/A	N/A	570	N/A
2N-MeFOSAA_2	609	2	Standard	2022-10-05 12:59:13	N-MeFOSAA_2	0	800	N/A	557000	N/A	N/A	570	N/A
2d3-MeFOSAA	610	2	Standard	2022-10-05 12:59:13	d3-MeFOSAA	800	N/A	557000	N/A	9.3	N/A	573	572.985
2d3-MeFOSAA_SUR	611	2	Standard	2022-10-05 12:59:13	d3-MeFOSAA_SUR	400	N/A	557000	N/A	9.3	degenerate	573	572.985
2N-EtFOSAA	612	2	Standard	2022-10-05 12:59:13	N-EtFOSAA	0.5	800	3493	591600	9.29	3.345	584	N/A
2N-EtFOSAA_2	613	2	Standard	2022-10-05 12:59:13	N-EtFOSAA_2	0	800	N/A	591600	N/A	N/A	584	N/A
2d5-EtFOSAA	614	2	Standard	2022-10-05 12:59:13	d5-EtFOSAA	800	N/A	591600	N/A	9.62	N/A	589	589.014
2d5-EtFOSAA_SUR	615	2	Standard	2022-10-05 12:59:13	d5-EtFOSAA_SUR	400	N/A	591600	N/A	9.62	577.749	589	589.014
2PFDS	616	2	Standard	2022-10-05 12:59:13	PFDS	0.5	400	N/A	209800	N/A	N/A	599	N/A
2PFDS_2	617	2	Standard	2022-10-05 12:59:13	PFDS_2	0	400	N/A	209800	N/A	N/A	599	N/A
2PFDoA	618	2	Standard	2022-10-05 12:59:13	PFDoA	0.5	200	N/A	302200	N/A	N/A	613	N/A
2PFDoA_2	619	2	Standard	2022-10-05 12:59:13	PFDoA_2	0	200	N/A	302200	N/A	N/A	613	N/A
213C2_PFDoA	620	2	Standard	2022-10-05 12:59:13	13C2_PFDoA	200	N/A	302200	N/A	10.16	N/A	615	614.961
213C2_PFDoA_SUR	621	2	Standard	2022-10-05 12:59:13	13C2_PFDoA_SUR	400	N/A	302200	N/A	10.16	78.189	615	614.961
2PFTrDA	622	2	Standard	2022-10-05 12:59:13	PFTrDA	0.5	200	N/A	143800	N/A	N/A	663	N/A
2PFTrDA_2	623	2	Standard	2022-10-05 12:59:13	PFTrDA_2	0	200	N/A	143800	N/A	N/A	663	N/A
2PFTeDA	624	2	Standard	2022-10-05 12:59:13	PFTeDA	0.5	200	N/A	143800	N/A	N/A	713	N/A
2PFTeDA_2	625	2	Standard	2022-10-05 12:59:13	PFTeDA_2	0	200	N/A	143800	N/A	N/A	713	N/A
213C2_PFTeDA	626	2	Standard	2022-10-05 12:59:13	13C2_PFTeDA	200	N/A	143800	N/A	11.17	N/A	715	714.959
213C2_PFTeDA_SUR	627	2	Standard	2022-10-05 12:59:13	13C2_PFTeDA_SUR	400	N/A	143800	N/A	11.17	536.861	715	714.959
2PFEESA	628	2	Standard	2022-10-05 12:59:13	PFEESA	2	400	2472	270100	6.24	1.991	315	N/A
2PFEESA_2	629	2	Standard	2022-10-05 12:59:13	PFEESA_2	0	400	N/A	270100	N/A	N/A	315	N/A
2PF4OPeA	630	2	Standard	2022-10-05 12:59:13	PF4OPeA	2	1600	N/A	2622000	N/A	N/A	229	N/A
2PF4OPeA_2	631	2	Standard	2022-10-05 12:59:13	PF4OPeA_2	0	1600	N/A	2622000	N/A	N/A	229	N/A
2PF5OHXA	632	2	Standard	2022-10-05 12:59:13	PF5OHXA	2	400	3062	760100	6.12	1.735	279	N/A
2PF5OHXA_2	633	2	Standard	2022-10-05 12:59:13	PF5OHXA_2	0	400	N/A	760100	N/A	N/A	279	N/A
23,6-OPFHpA	634	2	Standard	2022-10-05 12:59:13	3,6-OPFHpA	2	400	N/A	858100	N/A	N/A	295	N/A
23,6-OPFHpA_2	635	2	Standard	2022-10-05 12:59:13	3,6-OPFHpA_2	0	400	N/A	858100	N/A	N/A	295	N/A
23:3 FTCA	636	2	Standard	2022-10-05 12:59:13	3:3 FTCA	0.4	800	N/A	1519000	N/A	N/A	241	N/A
23:3 FTCA_2	637	2	Standard	2022-10-05 12:59:13	3:3 FTCA_2	0	800	N/A	1519000	N/A	N/A	239	N/A
25:3 FTCA	638	2	Standard	2022-10-05 12:59:13	5:3 FTCA	2	400	N/A	760100	N/A	N/A	341	N/A
25:3 FTCA_2	639	2	Standard	2022-10-05 12:59:13	5:3 FTCA_2	0	400	N/A	760100	N/A	N/A	339	N/A
27:3 FTCA	640	2	Standard	2022-10-05 12:59:13	7:3 FTCA	2	400	N/A	760100	N/A	N/A	441	N/A
27:3 FTCA_2	641	2	Standard	2022-10-05 12:59:13	7:3 FTCA_2	0	400	N/A	760100	N/A	N/A	439	N/A
213C2 6:2 FTCA	642	2	Standard	2022-10-05 12:59:13	13C2 6:2 FTCA	1	N/A	N/A	N/A	N/A	N/A	379	N/A
213C2 8:2 FTCA	643	2	Standard	2022-10-05 12:59:13	13C2 8:2 FTCA	1	N/A	N/A	N/A	N/A	N/A	479	N/A
213C2 10:2 FTCA	644	2	Standard	2022-10-05 12:59:13	13C2 10:2 FTCA	1	N/A	N/A	N/A	N/A	N/A	579	N/A
2NaDONA	645	2	Standard	2022-10-05 12:59:13	NaDONA	2	1600	3785	60940	7.16	1.927	377	N/A
2NaDONA_2	646	2	Standard	2022-10-05 12:59:13	NaDONA_2	0	1600	4970	60940	7.17	degenerate	377	N/A
2M3HFPO_DA	647	2	Standard	2022-10-05 12:59:13	M3HFPO_DA	1600	N/A	60940	N/A	6.68	N/A	287	286.984
2M3HPFO_DA1.1	648	2	Standard	2022-10-05 12:59:13	M3HPFO_DA1.1	0	N/A	3374	N/A	6.68	degenerate	332	N/A
2HPFO-DA	649	2	Standard	2022-10-05 12:59:13	HPFO-DA	2	1600	N/A	60940	N/A	N/A	285	N/A
2HPFO-DA_2	650	2	Standard	2022-10-05 12:59:13	HPFO-DA_2	0	1600	N/A	60940	N/A	N/A	285	N/A
2HPFO-DA_1.1	651	2	Standard	2022-10-05 12:59:13	HPFO-DA_1.1	0	1600	N/A	60940	N/A	N/A	329	N/A
2M3HPFO_DA1._2	652	2	Standard	2022-10-05 12:59:13	M3HPFO_DA1._2	0	1600	N/A	60940	N/A	N/A	329	N/A
2N-MeFOSA-M	653	2	Standard	2022-10-05 12:59:13	N-MeFOSA-M	0.2	400	N/A	26140	N/A	N/A	512	N/A
2N-MeFOSA-M_2	654	2	Standard	2022-10-05 12:59:13	N-MeFOSA-M_2	0	400	N/A	26140	N/A	N/A	512	N/A
2d-N-MeFOSA-M	655	2	Standard	2022-10-05 12:59:13	d-N-MeFOSA-M	400	N/A	26140	N/A	9.65	N/A	515	514.98
2N-EtFOSA-M	656	2	Standard	2022-10-05 12:59:13	N-EtFOSA-M	0.2	400	N/A	33030	N/A	N/A	526	N/A
2N-EtFOSA-M_2	657	2	Standard	2022-10-05 12:59:13	N-EtFOSA-M_2	0	400	N/A	33030	N/A	N/A	526	N/A
2d-N-EtFOSA-M	658	2	Standard	2022-10-05 12:59:13	d-N-EtFOSA-M	400	N/A	33030	N/A	10.01	N/A	531	531.01
29Cl-PF3ONS	659	2	Standard	2022-10-05 12:59:13	9Cl-PF3ONS	2	1600	1319	60940	8.63	no root	531	N/A
29Cl-PF3ONS_2	660	2	Standard	2022-10-05 12:59:13	9Cl-PF3ONS_2	0	1600	4817	60940	8.97	degenerate	531	N/A
211Cl-PF3OUdS	661	2	Standard	2022-10-05 12:59:13	11Cl-PF3OUdS	2	1600	N/A	60940	N/A	N/A	631	N/A
211Cl-PF3OUdS_2	662	2	Standard	2022-10-05 12:59:13	11Cl-PF3OUdS_2	0	1600	N/A	60940	N/A	N/A	631	N/A
2PFO4DA_1	663	2	Standard	2022-10-05 12:59:13	PFO4DA_1	0	1600	N/A	60940	N/A	N/A	376.95	N/A
2EtFOSE	664	2	Standard	2022-10-05 12:59:13	EtFOSE	2	4000	N/A	14070	N/A	N/A	630	N/A
2EtFOSE-2	665	2	Standard	2022-10-05 12:59:13	EtFOSE-2	0	4000	N/A	14070	N/A	N/A	630	N/A
2d9-EtFOSE	666	2	Standard	2022-10-05 12:59:13	d9-EtFOSE	4000	N/A	14070	N/A	9.97	N/A	639.2	639.081
2d9-EtFOSE-2	667	2	Standard	2022-10-05 12:59:13	d9-EtFOSE-2	4000	N/A	14070	N/A	9.97	N/A	639.2	639.081
2MeFOSE	668	2	Standard	2022-10-05 12:59:13	MeFOSE	2	4000	N/A	13000	N/A	N/A	616	N/A
2MeFOSE_2	669	2	Standard	2022-10-05 12:59:13	MeFOSE_2	0	4000	N/A	13000	N/A	N/A	616	N/A
2d7-MeFOSE	670	2	Standard	2022-10-05 12:59:13	d7-MeFOSE	4000	N/A	13000	N/A	9.64	N/A	623	623.052
2d7-MeFOSE_2	671	2	Standard	2022-10-05 12:59:13	d7-MeFOSE_2	4000	N/A	13000	N/A	9.64	N/A	623	623.052
2PFDoS	672	2	Standard	2022-10-05 12:59:13	PFDoS	0.5	400	N/A	209800	N/A	N/A	699	N/A
2PFDoS_2	673	2	Standard	2022-10-05 12:59:13	PFDoS_2	0	400	N/A	209800	N/A	N/A	699	N/A
213C3 PFBA	674	2	Standard	2022-10-05 12:59:13	13C3 PFBA	0	N/A	1000000	N/A	5.17	degenerate	216	215.994
213C2 PFHxA	675	2	Standard	2022-10-05 12:59:13	13C2 PFHxA	0	N/A	190100	N/A	6.52	degenerate	315.1	314.981
213C4 PFOA	676	2	Standard	2022-10-05 12:59:13	13C4 PFOA	0	N/A	26260	N/A	7.7	degenerate	417.1	416.982
213C5 PFNA	677	2	Standard	2022-10-05 12:59:13	13C5 PFNA	0	N/A	171200	N/A	8.33	degenerate	468	467.984
213C2 PFDA	678	2	Standard	2022-10-05 12:59:13	13C2 PFDA	0	N/A	11850	N/A	8.98	degenerate	515.1	514.97
218O2 PFHxS	679	2	Standard	2022-10-05 12:59:13	18O2 PFHxS	0	N/A	N/A	N/A	N/A	N/A	403	N/A
213C4 PFOS	680	2	Standard	2022-10-05 12:59:13	13C4 PFOS	0	N/A	N/A	N/A	N/A	N/A	502.8	N/A
5PFBA	681	5	Standard	2022-10-05 13:17:17	PFBA	5	1600	9221	2698000	5.17	4.115	212.9	N/A
513C4_PFBA	682	5	Standard	2022-10-05 13:17:17	13C4_PFBA	1600	N/A	2698000	N/A	5.17	N/A	217	216.994
513C4_PFBA_SUR	683	5	Standard	2022-10-05 13:17:17	13C4_PFBA_SUR	400	N/A	2698000	N/A	5.17	585.371	217	216.994
5PFPeA	684	5	Standard	2022-10-05 13:17:17	PFPeA	2.5	800	7949	1508000	5.94	3.075	262.9	N/A
513C5_PFPeA	685	5	Standard	2022-10-05 13:17:17	13C5_PFPeA	800	N/A	1508000	N/A	5.94	N/A	267.9	267.994
513C5_PFPeA_SUR	686	5	Standard	2022-10-05 13:17:17	13C5_PFPeA_SUR	400	N/A	1508000	N/A	5.94	224.395	267.9	267.994
5PFBS	687	5	Standard	2022-10-05 13:17:17	PFBS	1.25	400	157000	291100	6.02	< 0	298.9	298.943
5PFBS_2	688	5	Standard	2022-10-05 13:17:17	PFBS_2	0	400	70030	291100	6.03	degenerate	298.9	298.943
513C3_PFBS	689	5	Standard	2022-10-05 13:17:17	13C3_PFBS	400	N/A	291100	N/A	6.03	N/A	302	301.954
513C3_PFBS_SUR	690	5	Standard	2022-10-05 13:17:17	13C3_PFBS_SUR	400	N/A	291100	N/A	6.03	56.601	302	301.954
5PFHxA	691	5	Standard	2022-10-05 13:17:17	PFHxA	1.25	400	3118	800700	6.48	1.317	313	313.11
5PFHxA_2	692	5	Standard	2022-10-05 13:17:17	PFHxA_2	0	400	N/A	800700	N/A	N/A	313	N/A
513C5_PFHxA	693	5	Standard	2022-10-05 13:17:17	13C5_PFHxA	400	N/A	800700	N/A	6.51	N/A	318	317.989
513C5_PFHxA_SUR	694	5	Standard	2022-10-05 13:17:17	13C5_PFHxA_SUR	400	N/A	800700	N/A	6.51	781.971	318	317.989
54:2 FTS	695	5	Standard	2022-10-05 13:17:17	4:2 FTS	5	800	N/A	115300	N/A	N/A	327	N/A
54:2 FTS_2	696	5	Standard	2022-10-05 13:17:17	4:2 FTS_2	0	800	2475	115300	6.52	degenerate	327	N/A
513C2-4:2 FTS	697	5	Standard	2022-10-05 13:17:17	13C2-4:2 FTS	800	N/A	115300	N/A	6.45	N/A	329	328.982
513C2-4:2 FTS_SUR	698	5	Standard	2022-10-05 13:17:17	13C2-4:2 FTS_SUR	400	N/A	115300	N/A	6.45	450.381	329	328.982
5PFPeS	699	5	Standard	2022-10-05 13:17:17	PFPeS	1.25	400	N/A	291100	N/A	N/A	349	N/A
5PFPeS_2	700	5	Standard	2022-10-05 13:17:17	PFPeS_2	0	400	N/A	291100	N/A	N/A	349	N/A
5PFHpA	701	5	Standard	2022-10-05 13:17:17	PFHpA	1.25	400	3490	841200	7.07	1.117	363	N/A
5PFHpA_2	702	5	Standard	2022-10-05 13:17:17	PFHpA_2	0	400	N/A	841200	N/A	N/A	363	N/A
513C4_PFHpA	703	5	Standard	2022-10-05 13:17:17	13C4_PFHpA	400	N/A	841200	N/A	7.09	N/A	367	366.983
513C4_PFHpA_SUR	704	5	Standard	2022-10-05 13:17:17	13C4_PFHpA_SUR	400	N/A	841200	N/A	7.09	309.477	367	366.983
5PFHxS	705	5	Standard	2022-10-05 13:17:17	PFHxS	1.25	400	3544	327000	7.09	1.18	399	N/A
5PFHxS_2	706	5	Standard	2022-10-05 13:17:17	PFHxS_2	0	400	N/A	327000	N/A	N/A	399	N/A
513C3_PFHxS	707	5	Standard	2022-10-05 13:17:17	13C3_PFHxS	400	N/A	327000	N/A	7.08	N/A	402	401.947
513C3_PFHxS_SUR	708	5	Standard	2022-10-05 13:17:17	13C3_PFHxS_SUR	400	N/A	327000	N/A	7.08	575.323	402	401.947
5PFOA	709	5	Standard	2022-10-05 13:17:17	PFOA	1.25	400	6052	944200	7.7	1.623	413	N/A
5PFOA_2	710	5	Standard	2022-10-05 13:17:17	PFOA_2	0	400	N/A	944200	N/A	N/A	413	N/A
513C8_PFOA	711	5	Standard	2022-10-05 13:17:17	13C8_PFOA	400	N/A	944200	N/A	7.69	N/A	421	420.997
513C8_PFOA_SUR	712	5	Standard	2022-10-05 13:17:17	13C8_PFOA_SUR	400	N/A	944200	N/A	7.69	461.024	421	420.997
56:2 FTS	713	5	Standard	2022-10-05 13:17:17	6:2 FTS	5	800	5111	188100	7.68	< 0	427	N/A
56:2 FTS_2	714	5	Standard	2022-10-05 13:17:17	6:2 FTS_2	0	800	3090	188100	7.67	degenerate	427	N/A
513C2-6:2FTS	715	5	Standard	2022-10-05 13:17:17	13C2-6:2FTS	800	N/A	188100	N/A	7.67	N/A	429	428.976
513C2-6:2FTS_SUR	716	5	Standard	2022-10-05 13:17:17	13C2-6:2FTS_SUR	400	N/A	188100	N/A	7.67	degenerate	429	428.976
5PFHpS	717	5	Standard	2022-10-05 13:17:17	PFHpS	1.25	400	N/A	205200	N/A	N/A	449	N/A
5PFHpS_2	718	5	Standard	2022-10-05 13:17:17	PFHpS_2	0	400	N/A	205200	N/A	N/A	449	N/A
5PFNA	719	5	Standard	2022-10-05 13:17:17	PFNA	1.25	200	3068	403800	8.32	1.229	463	N/A
5PFNA_2	720	5	Standard	2022-10-05 13:17:17	PFNA_2	0	200	N/A	403800	N/A	N/A	463	N/A
513C9_PFNA	721	5	Standard	2022-10-05 13:17:17	13C9_PFNA	200	N/A	403800	N/A	8.32	N/A	472	471.993
513C9_PFNA_SUR	722	5	Standard	2022-10-05 13:17:17	13C9_PFNA_SUR	400	N/A	403800	N/A	8.32	650.327	472	471.993
5PFOSA	723	5	Standard	2022-10-05 13:17:17	PFOSA	1.25	400	2189	392700	8.78	1.945	498	N/A
5PFOS	724	5	Standard	2022-10-05 13:17:17	PFOS	1.25	400	3937	205200	8.31	no root	499	N/A
5PFOS_2	725	5	Standard	2022-10-05 13:17:17	PFOS_2	0	400	1763	205200	8.3	degenerate	499	N/A
513C8_PFOSA	726	5	Standard	2022-10-05 13:17:17	13C8_PFOSA	400	N/A	392700	N/A	8.77	N/A	506	505.975
513C8_PFOSA_SUR	727	5	Standard	2022-10-05 13:17:17	13C8_PFOSA_SUR	400	N/A	392700	N/A	8.77	255.006	506	505.975
513C8_PFOS	728	5	Standard	2022-10-05 13:17:17	13C8_PFOS	400	N/A	205200	N/A	8.29	N/A	507	506.959
513C8_PFOS_SUR	729	5	Standard	2022-10-05 13:17:17	13C8_PFOS_SUR	400	N/A	205200	N/A	8.29	801.465	507	506.959
5PFDA	730	5	Standard	2022-10-05 13:17:17	PFDA	1.25	200	2040	308300	8.97	3.139	513	N/A
5PFDA_2	731	5	Standard	2022-10-05 13:17:17	PFDA_2	0	200	N/A	308300	N/A	N/A	513	N/A
513C6_PFDA	732	5	Standard	2022-10-05 13:17:17	13C6_PFDA	200	N/A	308300	N/A	8.95	N/A	519	519.003
513C6_PFDA_SUR	733	5	Standard	2022-10-05 13:17:17	13C6_PFDA_SUR	400	N/A	308300	N/A	8.95	542.017	519	519.003
58:2 FTS	734	5	Standard	2022-10-05 13:17:17	8:2 FTS	5	800	N/A	210300	N/A	N/A	527	N/A
58:2 FTS_2	735	5	Standard	2022-10-05 13:17:17	8:2 FTS_2	0	800	2497	210300	8.99	degenerate	527	N/A
513C2-8:2FTS	736	5	Standard	2022-10-05 13:17:17	13C2-8:2FTS	800	N/A	210300	N/A	8.98	N/A	529	528.968
513C2-8:2FTS_SUR	737	5	Standard	2022-10-05 13:17:17	13C2-8:2FTS_SUR	400	N/A	210300	N/A	8.98	410.715	529	528.968
5PFNS	738	5	Standard	2022-10-05 13:17:17	PFNS	1.25	400	1450	205200	8.93	< 0	549	N/A
5PFNS_2	739	5	Standard	2022-10-05 13:17:17	PFNS_2	0	400	N/A	205200	N/A	N/A	549	N/A
5PFUdA	740	5	Standard	2022-10-05 13:17:17	PFUdA	1.25	200	1620	317800	9.56	1.287	563	N/A
5PFUdA_2	741	5	Standard	2022-10-05 13:17:17	PFUdA_2	0	200	N/A	317800	N/A	N/A	563	N/A
513C7_PFUdA	742	5	Standard	2022-10-05 13:17:17	13C7_PFUdA	200	N/A	317800	N/A	9.56	N/A	570	570.008
513C7_PFUdA_SUR	743	5	Standard	2022-10-05 13:17:17	13C7_PFUdA_SUR	400	N/A	317800	N/A	9.56	566.335	570	570.008
5N-MeFOSAA	744	5	Standard	2022-10-05 13:17:17	N-MeFOSAA	1.25	800	N/A	573100	N/A	N/A	570	N/A
5N-MeFOSAA_2	745	5	Standard	2022-10-05 13:17:17	N-MeFOSAA_2	0	800	N/A	573100	N/A	N/A	570	N/A
5d3-MeFOSAA	746	5	Standard	2022-10-05 13:17:17	d3-MeFOSAA	800	N/A	573100	N/A	9.29	N/A	573	572.989
5d3-MeFOSAA_SUR	747	5	Standard	2022-10-05 13:17:17	d3-MeFOSAA_SUR	400	N/A	573100	N/A	9.29	degenerate	573	572.989
5N-EtFOSAA	748	5	Standard	2022-10-05 13:17:17	N-EtFOSAA	1.25	800	2841	530600	9.29	2.723	584	N/A
5N-EtFOSAA_2	749	5	Standard	2022-10-05 13:17:17	N-EtFOSAA_2	0	800	N/A	530600	N/A	N/A	584	N/A
5d5-EtFOSAA	750	5	Standard	2022-10-05 13:17:17	d5-EtFOSAA	800	N/A	530600	N/A	9.6	N/A	589	589.013
5d5-EtFOSAA_SUR	751	5	Standard	2022-10-05 13:17:17	d5-EtFOSAA_SUR	400	N/A	530600	N/A	9.6	518.183	589	589.013
5PFDS	752	5	Standard	2022-10-05 13:17:17	PFDS	1.25	400	N/A	205200	N/A	N/A	599	N/A
5PFDS_2	753	5	Standard	2022-10-05 13:17:17	PFDS_2	0	400	N/A	205200	N/A	N/A	599	N/A
5PFDoA	754	5	Standard	2022-10-05 13:17:17	PFDoA	1.25	200	1885	271700	10.11	4.49	613	N/A
5PFDoA_2	755	5	Standard	2022-10-05 13:17:17	PFDoA_2	0	200	N/A	271700	N/A	N/A	613	N/A
513C2_PFDoA	756	5	Standard	2022-10-05 13:17:17	13C2_PFDoA	200	N/A	271700	N/A	10.15	N/A	615	614.963
513C2_PFDoA_SUR	757	5	Standard	2022-10-05 13:17:17	13C2_PFDoA_SUR	400	N/A	271700	N/A	10.15	18.589	615	614.963
5PFTrDA	758	5	Standard	2022-10-05 13:17:17	PFTrDA	1.25	200	1100	132600	10.69	1.037	663	N/A
5PFTrDA_2	759	5	Standard	2022-10-05 13:17:17	PFTrDA_2	0	200	N/A	132600	N/A	N/A	663	N/A
5PFTeDA	760	5	Standard	2022-10-05 13:17:17	PFTeDA	1.25	200	1286	132600	11.15	1.989	713	N/A
5PFTeDA_2	761	5	Standard	2022-10-05 13:17:17	PFTeDA_2	0	200	N/A	132600	N/A	N/A	713	N/A
513C2_PFTeDA	762	5	Standard	2022-10-05 13:17:17	13C2_PFTeDA	200	N/A	132600	N/A	11.15	N/A	715	714.957
513C2_PFTeDA_SUR	763	5	Standard	2022-10-05 13:17:17	13C2_PFTeDA_SUR	400	N/A	132600	N/A	11.15	515.049	715	714.957
5PFEESA	764	5	Standard	2022-10-05 13:17:17	PFEESA	5	400	5773	291100	6.25	4.982	315	N/A
5PFEESA_2	765	5	Standard	2022-10-05 13:17:17	PFEESA_2	0	400	N/A	291100	N/A	N/A	315	N/A
5PF4OPeA	766	5	Standard	2022-10-05 13:17:17	PF4OPeA	5	1600	N/A	2698000	N/A	N/A	229	N/A
5PF4OPeA_2	767	5	Standard	2022-10-05 13:17:17	PF4OPeA_2	0	1600	N/A	2698000	N/A	N/A	229	N/A
5PF5OHXA	768	5	Standard	2022-10-05 13:17:17	PF5OHXA	5	400	7383	800700	6.13	4.155	279	N/A
5PF5OHXA_2	769	5	Standard	2022-10-05 13:17:17	PF5OHXA_2	0	400	N/A	800700	N/A	N/A	279	N/A
53,6-OPFHpA	770	5	Standard	2022-10-05 13:17:17	3,6-OPFHpA	5	400	N/A	841200	N/A	N/A	295	N/A
53,6-OPFHpA_2	771	5	Standard	2022-10-05 13:17:17	3,6-OPFHpA_2	0	400	N/A	841200	N/A	N/A	295	N/A
53:3 FTCA	772	5	Standard	2022-10-05 13:17:17	3:3 FTCA	1	800	N/A	1508000	N/A	N/A	241	N/A
53:3 FTCA_2	773	5	Standard	2022-10-05 13:17:17	3:3 FTCA_2	0	800	N/A	1508000	N/A	N/A	239	N/A
55:3 FTCA	774	5	Standard	2022-10-05 13:17:17	5:3 FTCA	5	400	N/A	800700	N/A	N/A	341	N/A
55:3 FTCA_2	775	5	Standard	2022-10-05 13:17:17	5:3 FTCA_2	0	400	N/A	800700	N/A	N/A	339	N/A
57:3 FTCA	776	5	Standard	2022-10-05 13:17:17	7:3 FTCA	5	400	1898	800700	8.5	4.583	441	N/A
57:3 FTCA_2	777	5	Standard	2022-10-05 13:17:17	7:3 FTCA_2	0	400	N/A	800700	N/A	N/A	439	N/A
513C2 6:2 FTCA	778	5	Standard	2022-10-05 13:17:17	13C2 6:2 FTCA	1	N/A	N/A	N/A	N/A	N/A	379	N/A
513C2 8:2 FTCA	779	5	Standard	2022-10-05 13:17:17	13C2 8:2 FTCA	1	N/A	N/A	N/A	N/A	N/A	479	N/A
513C2 10:2 FTCA	780	5	Standard	2022-10-05 13:17:17	13C2 10:2 FTCA	1	N/A	N/A	N/A	N/A	N/A	579	N/A
5NaDONA	781	5	Standard	2022-10-05 13:17:17	NaDONA	5	1600	10800	60840	7.15	5.097	377	N/A
5NaDONA_2	782	5	Standard	2022-10-05 13:17:17	NaDONA_2	0	1600	10010	60840	7.15	degenerate	377	N/A
5M3HFPO_DA	783	5	Standard	2022-10-05 13:17:17	M3HFPO_DA	1600	N/A	60840	N/A	6.67	N/A	287	286.986
5M3HPFO_DA1.1	784	5	Standard	2022-10-05 13:17:17	M3HPFO_DA1.1	0	N/A	3600	N/A	6.67	degenerate	332	N/A
5HPFO-DA	785	5	Standard	2022-10-05 13:17:17	HPFO-DA	5	1600	N/A	60840	N/A	N/A	285	N/A
5HPFO-DA_2	786	5	Standard	2022-10-05 13:17:17	HPFO-DA_2	0	1600	N/A	60840	N/A	N/A	285	N/A
5HPFO-DA_1.1	787	5	Standard	2022-10-05 13:17:17	HPFO-DA_1.1	0	1600	N/A	60840	N/A	N/A	329	N/A
5M3HPFO_DA1._2	788	5	Standard	2022-10-05 13:17:17	M3HPFO_DA1._2	0	1600	N/A	60840	N/A	N/A	329	N/A
5N-MeFOSA-M	789	5	Standard	2022-10-05 13:17:17	N-MeFOSA-M	0.5	400	N/A	19250	N/A	N/A	512	N/A
5N-MeFOSA-M_2	790	5	Standard	2022-10-05 13:17:17	N-MeFOSA-M_2	0	400	N/A	19250	N/A	N/A	512	N/A
5d-N-MeFOSA-M	791	5	Standard	2022-10-05 13:17:17	d-N-MeFOSA-M	400	N/A	19250	N/A	9.66	N/A	515	514.98
5N-EtFOSA-M	792	5	Standard	2022-10-05 13:17:17	N-EtFOSA-M	0.5	400	N/A	27220	N/A	N/A	526	N/A
5N-EtFOSA-M_2	793	5	Standard	2022-10-05 13:17:17	N-EtFOSA-M_2	0	400	N/A	27220	N/A	N/A	526	N/A
5d-N-EtFOSA-M	794	5	Standard	2022-10-05 13:17:17	d-N-EtFOSA-M	400	N/A	27220	N/A	10.02	N/A	531	531.005
59Cl-PF3ONS	795	5	Standard	2022-10-05 13:17:17	9Cl-PF3ONS	5	1600	4110	60840	8.62	no root	531	N/A
59Cl-PF3ONS_2	796	5	Standard	2022-10-05 13:17:17	9Cl-PF3ONS_2	0	1600	2905	60840	8.95	degenerate	531	N/A
511Cl-PF3OUdS	797	5	Standard	2022-10-05 13:17:17	11Cl-PF3OUdS	5	1600	2205	60840	9.83	no root	631	N/A
511Cl-PF3OUdS_2	798	5	Standard	2022-10-05 13:17:17	11Cl-PF3OUdS_2	0	1600	N/A	60840	N/A	N/A	631	N/A
5PFO4DA_1	799	5	Standard	2022-10-05 13:17:17	PFO4DA_1	0	1600	N/A	60840	N/A	N/A	376.95	N/A
5EtFOSE	800	5	Standard	2022-10-05 13:17:17	EtFOSE	5	4000	N/A	12170	N/A	N/A	630	N/A
5EtFOSE-2	801	5	Standard	2022-10-05 13:17:17	EtFOSE-2	0	4000	N/A	12170	N/A	N/A	630	N/A
5d9-EtFOSE	802	5	Standard	2022-10-05 13:17:17	d9-EtFOSE	4000	N/A	12170	N/A	9.98	N/A	639.2	639.081
5d9-EtFOSE-2	803	5	Standard	2022-10-05 13:17:17	d9-EtFOSE-2	4000	N/A	12170	N/A	9.98	N/A	639.2	639.081
5MeFOSE	804	5	Standard	2022-10-05 13:17:17	MeFOSE	5	4000	N/A	13810	N/A	N/A	616	N/A
5MeFOSE_2	805	5	Standard	2022-10-05 13:17:17	MeFOSE_2	0	4000	N/A	13810	N/A	N/A	616	N/A
5d7-MeFOSE	806	5	Standard	2022-10-05 13:17:17	d7-MeFOSE	4000	N/A	13810	N/A	9.66	N/A	623	623.055
5d7-MeFOSE_2	807	5	Standard	2022-10-05 13:17:17	d7-MeFOSE_2	4000	N/A	13810	N/A	9.66	N/A	623	623.055
5PFDoS	808	5	Standard	2022-10-05 13:17:17	PFDoS	1.25	400	N/A	205200	N/A	N/A	699	N/A
5PFDoS_2	809	5	Standard	2022-10-05 13:17:17	PFDoS_2	0	400	N/A	205200	N/A	N/A	699	N/A
513C3 PFBA	810	5	Standard	2022-10-05 13:17:17	13C3 PFBA	0	N/A	1026000	N/A	5.18	degenerate	216	215.999
513C2 PFHxA	811	5	Standard	2022-10-05 13:17:17	13C2 PFHxA	0	N/A	230300	N/A	6.52	degenerate	315.1	314.979
513C4 PFOA	812	5	Standard	2022-10-05 13:17:17	13C4 PFOA	0	N/A	26080	N/A	7.69	degenerate	417.1	416.979
513C5 PFNA	813	5	Standard	2022-10-05 13:17:17	13C5 PFNA	0	N/A	160000	N/A	8.32	degenerate	468	467.982
513C2 PFDA	814	5	Standard	2022-10-05 13:17:17	13C2 PFDA	0	N/A	13750	N/A	8.96	degenerate	515.1	514.966
518O2 PFHxS	815	5	Standard	2022-10-05 13:17:17	18O2 PFHxS	0	N/A	N/A	N/A	N/A	N/A	403	N/A
513C4 PFOS	816	5	Standard	2022-10-05 13:17:17	13C4 PFOS	0	N/A	N/A	N/A	N/A	N/A	502.8	N/A
10PFBA	817	10	Standard	2022-10-05 13:36:41	PFBA	10	1600	16210	2452000	5.16	12.005	212.9	N/A
1013C4_PFBA	818	10	Standard	2022-10-05 13:36:41	13C4_PFBA	1600	N/A	2452000	N/A	5.2	N/A	217	217
1013C4_PFBA_SUR	819	10	Standard	2022-10-05 13:36:41	13C4_PFBA_SUR	400	N/A	2452000	N/A	5.2	555.351	217	217
10PFPeA	820	10	Standard	2022-10-05 13:36:41	PFPeA	5	800	11660	1342000	5.94	6.309	262.9	N/A
1013C5_PFPeA	821	10	Standard	2022-10-05 13:36:41	13C5_PFPeA	800	N/A	1342000	N/A	5.92	N/A	267.9	267.993
1013C5_PFPeA_SUR	822	10	Standard	2022-10-05 13:36:41	13C5_PFPeA_SUR	400	N/A	1342000	N/A	5.92	143.073	267.9	267.993
10PFBS	823	10	Standard	2022-10-05 13:36:41	PFBS	2.5	400	143000	267700	6.02	< 0	298.9	298.943
10PFBS_2	824	10	Standard	2022-10-05 13:36:41	PFBS_2	0	400	61630	267700	6.01	degenerate	298.9	298.943
1013C3_PFBS	825	10	Standard	2022-10-05 13:36:41	13C3_PFBS	400	N/A	267700	N/A	6.02	N/A	302	301.954
1013C3_PFBS_SUR	826	10	Standard	2022-10-05 13:36:41	13C3_PFBS_SUR	400	N/A	267700	N/A	6.02	10.774	302	301.954
10PFHxA	827	10	Standard	2022-10-05 13:36:41	PFHxA	2.5	400	4945	753300	6.51	3.108	313	313.111
10PFHxA_2	828	10	Standard	2022-10-05 13:36:41	PFHxA_2	0	400	N/A	753300	N/A	N/A	313	N/A
1013C5_PFHxA	829	10	Standard	2022-10-05 13:36:41	13C5_PFHxA	400	N/A	753300	N/A	6.49	N/A	318	317.99
1013C5_PFHxA_SUR	830	10	Standard	2022-10-05 13:36:41	13C5_PFHxA_SUR	400	N/A	753300	N/A	6.49	735.614	318	317.99
104:2 FTS	831	10	Standard	2022-10-05 13:36:41	4:2 FTS	10	800	6943	143400	6.44	11.19	327	N/A
104:2 FTS_2	832	10	Standard	2022-10-05 13:36:41	4:2 FTS_2	0	800	2608	143400	6.45	degenerate	327	N/A
1013C2-4:2 FTS	833	10	Standard	2022-10-05 13:36:41	13C2-4:2 FTS	800	N/A	143400	N/A	6.43	N/A	329	328.982
1013C2-4:2 FTS_SUR	834	10	Standard	2022-10-05 13:36:41	13C2-4:2 FTS_SUR	400	N/A	143400	N/A	6.43	560.263	329	328.982
10PFPeS	835	10	Standard	2022-10-05 13:36:41	PFPeS	2.5	400	1652	267700	6.52	1.977	349	N/A
10PFPeS_2	836	10	Standard	2022-10-05 13:36:41	PFPeS_2	0	400	N/A	267700	N/A	N/A	349	N/A
10PFHpA	837	10	Standard	2022-10-05 13:36:41	PFHpA	2.5	400	5801	743800	7.06	2.923	363	N/A
10PFHpA_2	838	10	Standard	2022-10-05 13:36:41	PFHpA_2	0	400	N/A	743800	N/A	N/A	363	N/A
1013C4_PFHpA	839	10	Standard	2022-10-05 13:36:41	13C4_PFHpA	400	N/A	743800	N/A	7.07	N/A	367	366.985
1013C4_PFHpA_SUR	840	10	Standard	2022-10-05 13:36:41	13C4_PFHpA_SUR	400	N/A	743800	N/A	7.07	214.342	367	366.985
10PFHxS	841	10	Standard	2022-10-05 13:36:41	PFHxS	2.5	400	3603	306400	7.06	1.544	399	N/A
10PFHxS_2	842	10	Standard	2022-10-05 13:36:41	PFHxS_2	0	400	1578	306400	7.07	degenerate	399	N/A
1013C3_PFHxS	843	10	Standard	2022-10-05 13:36:41	13C3_PFHxS	400	N/A	306400	N/A	7.06	N/A	402	401.947
1013C3_PFHxS_SUR	844	10	Standard	2022-10-05 13:36:41	13C3_PFHxS_SUR	400	N/A	306400	N/A	7.06	555.232	402	401.947
10PFOA	845	10	Standard	2022-10-05 13:36:41	PFOA	2.5	400	7532	839200	7.66	2.929	413	N/A
10PFOA_2	846	10	Standard	2022-10-05 13:36:41	PFOA_2	0	400	2863	839200	7.67	degenerate	413	N/A
1013C8_PFOA	847	10	Standard	2022-10-05 13:36:41	13C8_PFOA	400	N/A	839200	N/A	7.67	N/A	421	420.993
1013C8_PFOA_SUR	848	10	Standard	2022-10-05 13:36:41	13C8_PFOA_SUR	400	N/A	839200	N/A	7.67	409.754	421	420.993
106:2 FTS	849	10	Standard	2022-10-05 13:36:41	6:2 FTS	10	800	7593	187800	7.67	< 0	427	N/A
106:2 FTS_2	850	10	Standard	2022-10-05 13:36:41	6:2 FTS_2	0	800	5834	187800	7.65	degenerate	427	N/A
1013C2-6:2FTS	851	10	Standard	2022-10-05 13:36:41	13C2-6:2FTS	800	N/A	187800	N/A	7.66	N/A	429	428.975
1013C2-6:2FTS_SUR	852	10	Standard	2022-10-05 13:36:41	13C2-6:2FTS_SUR	400	N/A	187800	N/A	7.66	degenerate	429	428.975
10PFHpS	853	10	Standard	2022-10-05 13:36:41	PFHpS	2.5	400	N/A	194300	N/A	N/A	449	N/A
10PFHpS_2	854	10	Standard	2022-10-05 13:36:41	PFHpS_2	0	400	N/A	194300	N/A	N/A	449	N/A
10PFNA	855	10	Standard	2022-10-05 13:36:41	PFNA	2.5	200	5297	403400	8.31	2.767	463	N/A
10PFNA_2	856	10	Standard	2022-10-05 13:36:41	PFNA_2	0	200	N/A	403400	N/A	N/A	463	N/A
1013C9_PFNA	857	10	Standard	2022-10-05 13:36:41	13C9_PFNA	200	N/A	403400	N/A	8.31	N/A	472	471.999
1013C9_PFNA_SUR	858	10	Standard	2022-10-05 13:36:41	13C9_PFNA_SUR	400	N/A	403400	N/A	8.31	649.927	472	471.999
10PFOSA	859	10	Standard	2022-10-05 13:36:41	PFOSA	2.5	400	3082	396100	8.75	2.902	498	N/A
10PFOS	860	10	Standard	2022-10-05 13:36:41	PFOS	2.5	400	6045	194300	8.26	2.541	499	N/A
10PFOS_2	861	10	Standard	2022-10-05 13:36:41	PFOS_2	0	400	2941	194300	8.26	degenerate	499	N/A
1013C8_PFOSA	862	10	Standard	2022-10-05 13:36:41	13C8_PFOSA	400	N/A	396100	N/A	8.75	N/A	506	505.974
1013C8_PFOSA_SUR	863	10	Standard	2022-10-05 13:36:41	13C8_PFOSA_SUR	400	N/A	396100	N/A	8.75	261.614	506	505.974
1013C8_PFOS	864	10	Standard	2022-10-05 13:36:41	13C8_PFOS	400	N/A	194300	N/A	8.27	N/A	507	506.959
1013C8_PFOS_SUR	865	10	Standard	2022-10-05 13:36:41	13C8_PFOS_SUR	400	N/A	194300	N/A	8.27	758.951	507	506.959
10PFDA	866	10	Standard	2022-10-05 13:36:41	PFDA	2.5	200	4210	384900	8.94	4.111	513	N/A
10PFDA_2	867	10	Standard	2022-10-05 13:36:41	PFDA_2	0	200	N/A	384900	N/A	N/A	513	N/A
1013C6_PFDA	868	10	Standard	2022-10-05 13:36:41	13C6_PFDA	200	N/A	384900	N/A	8.93	N/A	519	518.981
1013C6_PFDA_SUR	869	10	Standard	2022-10-05 13:36:41	13C6_PFDA_SUR	400	N/A	384900	N/A	8.93	591.938	519	518.981
108:2 FTS	870	10	Standard	2022-10-05 13:36:41	8:2 FTS	10	800	3682	392200	8.94	no root	527	N/A
108:2 FTS_2	871	10	Standard	2022-10-05 13:36:41	8:2 FTS_2	0	800	4008	392200	8.95	degenerate	527	N/A
1013C2-8:2FTS	872	10	Standard	2022-10-05 13:36:41	13C2-8:2FTS	800	N/A	392200	N/A	8.95	N/A	529	528.969
1013C2-8:2FTS_SUR	873	10	Standard	2022-10-05 13:36:41	13C2-8:2FTS_SUR	400	N/A	392200	N/A	8.95	765.953	529	528.969
10PFNS	874	10	Standard	2022-10-05 13:36:41	PFNS	2.5	400	2851	194300	8.93	2.877	549	N/A
10PFNS_2	875	10	Standard	2022-10-05 13:36:41	PFNS_2	0	400	N/A	194300	N/A	N/A	549	N/A
10PFUdA	876	10	Standard	2022-10-05 13:36:41	PFUdA	2.5	200	3322	293100	9.55	3.168	563	N/A
10PFUdA_2	877	10	Standard	2022-10-05 13:36:41	PFUdA_2	0	200	N/A	293100	N/A	N/A	563	N/A
1013C7_PFUdA	878	10	Standard	2022-10-05 13:36:41	13C7_PFUdA	200	N/A	293100	N/A	9.55	N/A	570	569.982
1013C7_PFUdA_SUR	879	10	Standard	2022-10-05 13:36:41	13C7_PFUdA_SUR	400	N/A	293100	N/A	9.55	542.228	570	569.982
10N-MeFOSAA	880	10	Standard	2022-10-05 13:36:41	N-MeFOSAA	2.5	800	N/A	592200	N/A	N/A	570	N/A
10N-MeFOSAA_2	881	10	Standard	2022-10-05 13:36:41	N-MeFOSAA_2	0	800	N/A	592200	N/A	N/A	570	N/A
10d3-MeFOSAA	882	10	Standard	2022-10-05 13:36:41	d3-MeFOSAA	800	N/A	592200	N/A	9.26	N/A	573	572.988
10d3-MeFOSAA_SUR	883	10	Standard	2022-10-05 13:36:41	d3-MeFOSAA_SUR	400	N/A	592200	N/A	9.26	degenerate	573	572.988
10N-EtFOSAA	884	10	Standard	2022-10-05 13:36:41	N-EtFOSAA	2.5	800	3815	505300	9.28	5.185	584	N/A
10N-EtFOSAA_2	885	10	Standard	2022-10-05 13:36:41	N-EtFOSAA_2	0	800	N/A	505300	N/A	N/A	584	N/A
10d5-EtFOSAA	886	10	Standard	2022-10-05 13:36:41	d5-EtFOSAA	800	N/A	505300	N/A	9.58	N/A	589	589.016
10d5-EtFOSAA_SUR	887	10	Standard	2022-10-05 13:36:41	d5-EtFOSAA_SUR	400	N/A	505300	N/A	9.58	493.474	589	589.016
10PFDS	888	10	Standard	2022-10-05 13:36:41	PFDS	2.5	400	N/A	194300	N/A	N/A	599	N/A
10PFDS_2	889	10	Standard	2022-10-05 13:36:41	PFDS_2	0	400	N/A	194300	N/A	N/A	599	N/A
10PFDoA	890	10	Standard	2022-10-05 13:36:41	PFDoA	2.5	200	3584	299500	10.11	5.639	613	N/A
10PFDoA_2	891	10	Standard	2022-10-05 13:36:41	PFDoA_2	0	200	N/A	299500	N/A	N/A	613	N/A
1013C2_PFDoA	892	10	Standard	2022-10-05 13:36:41	13C2_PFDoA	200	N/A	299500	N/A	10.12	N/A	615	614.961
1013C2_PFDoA_SUR	893	10	Standard	2022-10-05 13:36:41	13C2_PFDoA_SUR	400	N/A	299500	N/A	10.12	72.895	615	614.961
10PFTrDA	894	10	Standard	2022-10-05 13:36:41	PFTrDA	2.5	200	2299	137200	10.66	2.531	663	N/A
10PFTrDA_2	895	10	Standard	2022-10-05 13:36:41	PFTrDA_2	0	200	N/A	137200	N/A	N/A	663	N/A
10PFTeDA	896	10	Standard	2022-10-05 13:36:41	PFTeDA	2.5	200	1377	137200	11.15	2.09	713	N/A
10PFTeDA_2	897	10	Standard	2022-10-05 13:36:41	PFTeDA_2	0	200	N/A	137200	N/A	N/A	713	N/A
1013C2_PFTeDA	898	10	Standard	2022-10-05 13:36:41	13C2_PFTeDA	200	N/A	137200	N/A	11.13	N/A	715	714.966
1013C2_PFTeDA_SUR	899	10	Standard	2022-10-05 13:36:41	13C2_PFTeDA_SUR	400	N/A	137200	N/A	11.13	523.982	715	714.966
10PFEESA	900	10	Standard	2022-10-05 13:36:41	PFEESA	10	400	13690	267700	6.23	13.221	315	N/A
10PFEESA_2	901	10	Standard	2022-10-05 13:36:41	PFEESA_2	0	400	2578	267700	6.22	degenerate	315	N/A
10PF4OPeA	902	10	Standard	2022-10-05 13:36:41	PF4OPeA	10	1600	3194	2452000	5.59	11.34	229	229.037
10PF4OPeA_2	903	10	Standard	2022-10-05 13:36:41	PF4OPeA_2	0	1600	N/A	2452000	N/A	N/A	229	N/A
10PF5OHXA	904	10	Standard	2022-10-05 13:36:41	PF5OHXA	10	400	19900	753300	6.1	12.015	279	N/A
10PF5OHXA_2	905	10	Standard	2022-10-05 13:36:41	PF5OHXA_2	0	400	N/A	753300	N/A	N/A	279	N/A
103,6-OPFHpA	906	10	Standard	2022-10-05 13:36:41	3,6-OPFHpA	10	400	N/A	743800	N/A	N/A	295	N/A
103,6-OPFHpA_2	907	10	Standard	2022-10-05 13:36:41	3,6-OPFHpA_2	0	400	N/A	743800	N/A	N/A	295	N/A
103:3 FTCA	908	10	Standard	2022-10-05 13:36:41	3:3 FTCA	2	800	N/A	1342000	N/A	N/A	241	N/A
103:3 FTCA_2	909	10	Standard	2022-10-05 13:36:41	3:3 FTCA_2	0	800	N/A	1342000	N/A	N/A	239	N/A
105:3 FTCA	910	10	Standard	2022-10-05 13:36:41	5:3 FTCA	10	400	1740	753300	7.2	17.741	341	N/A
105:3 FTCA_2	911	10	Standard	2022-10-05 13:36:41	5:3 FTCA_2	0	400	N/A	753300	N/A	N/A	339	N/A
107:3 FTCA	912	10	Standard	2022-10-05 13:36:41	7:3 FTCA	10	400	5285	753300	8.49	12.189	441	N/A
107:3 FTCA_2	913	10	Standard	2022-10-05 13:36:41	7:3 FTCA_2	0	400	N/A	753300	N/A	N/A	439	N/A
1013C2 6:2 FTCA	914	10	Standard	2022-10-05 13:36:41	13C2 6:2 FTCA	1	N/A	N/A	N/A	N/A	N/A	379	N/A
1013C2 8:2 FTCA	915	10	Standard	2022-10-05 13:36:41	13C2 8:2 FTCA	1	N/A	N/A	N/A	N/A	N/A	479	N/A
1013C2 10:2 FTCA	916	10	Standard	2022-10-05 13:36:41	13C2 10:2 FTCA	1	N/A	N/A	N/A	N/A	N/A	579	N/A
10NaDONA	917	10	Standard	2022-10-05 13:36:41	NaDONA	10	1600	23150	59980	7.12	11.138	377	N/A
10NaDONA_2	918	10	Standard	2022-10-05 13:36:41	NaDONA_2	0	1600	21500	59980	7.13	degenerate	377	N/A
10M3HFPO_DA	919	10	Standard	2022-10-05 13:36:41	M3HFPO_DA	1600	N/A	59980	N/A	6.65	N/A	287	286.987
10M3HPFO_DA1.1	920	10	Standard	2022-10-05 13:36:41	M3HPFO_DA1.1	0	N/A	3192	N/A	6.65	degenerate	332	N/A
10HPFO-DA	921	10	Standard	2022-10-05 13:36:41	HPFO-DA	10	1600	2361	59980	6.67	16.34	285	N/A
10HPFO-DA_2	922	10	Standard	2022-10-05 13:36:41	HPFO-DA_2	0	1600	1746	59980	6.65	degenerate	285	N/A
10HPFO-DA_1.1	923	10	Standard	2022-10-05 13:36:41	HPFO-DA_1.1	0	1600	N/A	59980	N/A	N/A	329	N/A
10M3HPFO_DA1._2	924	10	Standard	2022-10-05 13:36:41	M3HPFO_DA1._2	0	1600	N/A	59980	N/A	N/A	329	N/A
10N-MeFOSA-M	925	10	Standard	2022-10-05 13:36:41	N-MeFOSA-M	1	400	N/A	27360	N/A	N/A	512	N/A
10N-MeFOSA-M_2	926	10	Standard	2022-10-05 13:36:41	N-MeFOSA-M_2	0	400	N/A	27360	N/A	N/A	512	N/A
10d-N-MeFOSA-M	927	10	Standard	2022-10-05 13:36:41	d-N-MeFOSA-M	400	N/A	27360	N/A	9.65	N/A	515	514.981
10N-EtFOSA-M	928	10	Standard	2022-10-05 13:36:41	N-EtFOSA-M	1	400	N/A	26180	N/A	N/A	526	N/A
10N-EtFOSA-M_2	929	10	Standard	2022-10-05 13:36:41	N-EtFOSA-M_2	0	400	N/A	26180	N/A	N/A	526	N/A
10d-N-EtFOSA-M	930	10	Standard	2022-10-05 13:36:41	d-N-EtFOSA-M	400	N/A	26180	N/A	9.99	N/A	531	531.011
109Cl-PF3ONS	931	10	Standard	2022-10-05 13:36:41	9Cl-PF3ONS	10	1600	11080	59980	8.61	8.362	531	N/A
109Cl-PF3ONS_2	932	10	Standard	2022-10-05 13:36:41	9Cl-PF3ONS_2	0	1600	3888	59980	8.97	degenerate	531	N/A
1011Cl-PF3OUdS	933	10	Standard	2022-10-05 13:36:41	11Cl-PF3OUdS	10	1600	5985	59980	9.8	11.981	631	630.894
1011Cl-PF3OUdS_2	934	10	Standard	2022-10-05 13:36:41	11Cl-PF3OUdS_2	0	1600	N/A	59980	N/A	N/A	631	N/A
10PFO4DA_1	935	10	Standard	2022-10-05 13:36:41	PFO4DA_1	0	1600	N/A	59980	N/A	N/A	376.95	N/A
10EtFOSE	936	10	Standard	2022-10-05 13:36:41	EtFOSE	10	4000	N/A	11170	N/A	N/A	630	N/A
10EtFOSE-2	937	10	Standard	2022-10-05 13:36:41	EtFOSE-2	0	4000	N/A	11170	N/A	N/A	630	N/A
10d9-EtFOSE	938	10	Standard	2022-10-05 13:36:41	d9-EtFOSE	4000	N/A	11170	N/A	9.98	N/A	639.2	639.083
10d9-EtFOSE-2	939	10	Standard	2022-10-05 13:36:41	d9-EtFOSE-2	4000	N/A	11170	N/A	9.98	N/A	639.2	639.083
10MeFOSE	940	10	Standard	2022-10-05 13:36:41	MeFOSE	10	4000	N/A	12110	N/A	N/A	616	N/A
10MeFOSE_2	941	10	Standard	2022-10-05 13:36:41	MeFOSE_2	0	4000	N/A	12110	N/A	N/A	616	N/A
10d7-MeFOSE	942	10	Standard	2022-10-05 13:36:41	d7-MeFOSE	4000	N/A	12110	N/A	9.66	N/A	623	623.053
10d7-MeFOSE_2	943	10	Standard	2022-10-05 13:36:41	d7-MeFOSE_2	4000	N/A	12110	N/A	9.66	N/A	623	623.053
10PFDoS	944	10	Standard	2022-10-05 13:36:41	PFDoS	2.5	400	N/A	194300	N/A	N/A	699	N/A
10PFDoS_2	945	10	Standard	2022-10-05 13:36:41	PFDoS_2	0	400	N/A	194300	N/A	N/A	699	N/A
1013C3 PFBA	946	10	Standard	2022-10-05 13:36:41	13C3 PFBA	0	N/A	918300	N/A	5.22	degenerate	216	215.995
1013C2 PFHxA	947	10	Standard	2022-10-05 13:36:41	13C2 PFHxA	0	N/A	229800	N/A	6.49	degenerate	315.1	314.978
1013C4 PFOA	948	10	Standard	2022-10-05 13:36:41	13C4 PFOA	0	N/A	25030	N/A	7.66	degenerate	417.1	416.981
1013C5 PFNA	949	10	Standard	2022-10-05 13:36:41	13C5 PFNA	0	N/A	167700	N/A	8.3	degenerate	468	467.985
1013C2 PFDA	950	10	Standard	2022-10-05 13:36:41	13C2 PFDA	0	N/A	18920	N/A	8.93	degenerate	515.1	514.969
1018O2 PFHxS	951	10	Standard	2022-10-05 13:36:41	18O2 PFHxS	0	N/A	N/A	N/A	N/A	N/A	403	N/A
1013C4 PFOS	952	10	Standard	2022-10-05 13:36:41	13C4 PFOS	0	N/A	152.1	N/A	8.28	degenerate	502.8	502.945
50PFBA	953	50	Standard	2022-10-05 14:12:36	PFBA	50	1600	52680	2561000	5.13	44.3	212.9	N/A
5013C4_PFBA	954	50	Standard	2022-10-05 14:12:36	13C4_PFBA	1600	N/A	2561000	N/A	5.12	N/A	217	216.996
5013C4_PFBA_SUR	955	50	Standard	2022-10-05 14:12:36	13C4_PFBA_SUR	400	N/A	2561000	N/A	5.12	568.612	217	216.996
50PFPeA	956	50	Standard	2022-10-05 14:12:36	PFPeA	25	800	41060	1383000	5.91	24.869	262.9	N/A
5013C5_PFPeA	957	50	Standard	2022-10-05 14:12:36	13C5_PFPeA	800	N/A	1383000	N/A	5.9	N/A	267.9	267.992
5013C5_PFPeA_SUR	958	50	Standard	2022-10-05 14:12:36	13C5_PFPeA_SUR	400	N/A	1383000	N/A	5.9	163.262	267.9	267.992
50PFBS	959	50	Standard	2022-10-05 14:12:36	PFBS	12.5	400	155700	267200	5.99	8.995	298.9	298.945
50PFBS_2	960	50	Standard	2022-10-05 14:12:36	PFBS_2	0	400	68720	267200	5.99	degenerate	298.9	298.945
5013C3_PFBS	961	50	Standard	2022-10-05 14:12:36	13C3_PFBS	400	N/A	267200	N/A	5.99	N/A	302	301.956
5013C3_PFBS_SUR	962	50	Standard	2022-10-05 14:12:36	13C3_PFBS_SUR	400	N/A	267200	N/A	5.99	9.914	302	301.956
50PFHxA	963	50	Standard	2022-10-05 14:12:36	PFHxA	12.5	400	19720	750100	6.47	14.586	313	N/A
50PFHxA_2	964	50	Standard	2022-10-05 14:12:36	PFHxA_2	0	400	1441	750100	6.46	degenerate	313	N/A
5013C5_PFHxA	965	50	Standard	2022-10-05 14:12:36	13C5_PFHxA	400	N/A	750100	N/A	6.47	N/A	318	317.991
5013C5_PFHxA_SUR	966	50	Standard	2022-10-05 14:12:36	13C5_PFHxA_SUR	400	N/A	750100	N/A	6.47	732.485	318	317.991
504:2 FTS	967	50	Standard	2022-10-05 14:12:36	4:2 FTS	50	800	32140	123500	6.41	49.624	327	326.974
504:2 FTS_2	968	50	Standard	2022-10-05 14:12:36	4:2 FTS_2	0	800	9420	123500	6.41	degenerate	327	326.974
5013C2-4:2 FTS	969	50	Standard	2022-10-05 14:12:36	13C2-4:2 FTS	800	N/A	123500	N/A	6.41	N/A	329	328.983
5013C2-4:2 FTS_SUR	970	50	Standard	2022-10-05 14:12:36	13C2-4:2 FTS_SUR	400	N/A	123500	N/A	6.41	482.403	329	328.983
50PFPeS	971	50	Standard	2022-10-05 14:12:36	PFPeS	12.5	400	5363	267200	6.48	9.004	349	N/A
50PFPeS_2	972	50	Standard	2022-10-05 14:12:36	PFPeS_2	0	400	3312	267200	6.5	degenerate	349	N/A
50PFHpA	973	50	Standard	2022-10-05 14:12:36	PFHpA	12.5	400	18990	674300	7.04	12.967	363	N/A
50PFHpA_2	974	50	Standard	2022-10-05 14:12:36	PFHpA_2	0	400	3008	674300	7.04	degenerate	363	N/A
5013C4_PFHpA	975	50	Standard	2022-10-05 14:12:36	13C4_PFHpA	400	N/A	674300	N/A	7.04	N/A	367	366.985
5013C4_PFHpA_SUR	976	50	Standard	2022-10-05 14:12:36	13C4_PFHpA_SUR	400	N/A	674300	N/A	7.04	146.487	367	366.985
50PFHxS	977	50	Standard	2022-10-05 14:12:36	PFHxS	12.5	400	10510	301000	7.02	10.687	399	398.935
50PFHxS_2	978	50	Standard	2022-10-05 14:12:36	PFHxS_2	0	400	5393	301000	7.02	degenerate	399	398.935
5013C3_PFHxS	979	50	Standard	2022-10-05 14:12:36	13C3_PFHxS	400	N/A	301000	N/A	7.03	N/A	402	401.949
5013C3_PFHxS_SUR	980	50	Standard	2022-10-05 14:12:36	13C3_PFHxS_SUR	400	N/A	301000	N/A	7.03	549.946	402	401.949
50PFOA	981	50	Standard	2022-10-05 14:12:36	PFOA	12.5	400	22000	906500	7.64	10.72	413	N/A
50PFOA_2	982	50	Standard	2022-10-05 14:12:36	PFOA_2	0	400	3385	906500	7.64	degenerate	413	N/A
5013C8_PFOA	983	50	Standard	2022-10-05 14:12:36	13C8_PFOA	400	N/A	906500	N/A	7.64	N/A	421	420.993
5013C8_PFOA_SUR	984	50	Standard	2022-10-05 14:12:36	13C8_PFOA_SUR	400	N/A	906500	N/A	7.64	442.621	421	420.993
506:2 FTS	985	50	Standard	2022-10-05 14:12:36	6:2 FTS	50	800	17740	158200	7.63	< 0	427	N/A
506:2 FTS_2	986	50	Standard	2022-10-05 14:12:36	6:2 FTS_2	0	800	10360	158200	7.64	degenerate	427	N/A
5013C2-6:2FTS	987	50	Standard	2022-10-05 14:12:36	13C2-6:2FTS	800	N/A	158200	N/A	7.62	N/A	429	428.975
5013C2-6:2FTS_SUR	988	50	Standard	2022-10-05 14:12:36	13C2-6:2FTS_SUR	400	N/A	158200	N/A	7.62	degenerate	429	428.975
50PFHpS	989	50	Standard	2022-10-05 14:12:36	PFHpS	12.5	400	6580	178800	7.61	13.505	449	N/A
50PFHpS_2	990	50	Standard	2022-10-05 14:12:36	PFHpS_2	0	400	4900	178800	7.62	degenerate	449	N/A
50PFNA	991	50	Standard	2022-10-05 14:12:36	PFNA	12.5	200	18330	395000	8.27	11.671	463	N/A
50PFNA_2	992	50	Standard	2022-10-05 14:12:36	PFNA_2	0	200	2446	395000	8.26	degenerate	463	N/A
5013C9_PFNA	993	50	Standard	2022-10-05 14:12:36	13C9_PFNA	200	N/A	395000	N/A	8.26	N/A	472	472.005
5013C9_PFNA_SUR	994	50	Standard	2022-10-05 14:12:36	13C9_PFNA_SUR	400	N/A	395000	N/A	8.26	641.772	472	472.005
50PFOSA	995	50	Standard	2022-10-05 14:12:36	PFOSA	12.5	400	7708	363600	8.73	8.718	498	N/A
50PFOS	996	50	Standard	2022-10-05 14:12:36	PFOS	12.5	400	13690	178800	8.22	14.681	499	498.941
50PFOS_2	997	50	Standard	2022-10-05 14:12:36	PFOS_2	0	400	4939	178800	8.22	degenerate	499	498.941
5013C8_PFOSA	998	50	Standard	2022-10-05 14:12:36	13C8_PFOSA	400	N/A	363600	N/A	8.72	N/A	506	505.976
5013C8_PFOSA_SUR	999	50	Standard	2022-10-05 14:12:36	13C8_PFOSA_SUR	400	N/A	363600	N/A	8.72	198.14	506	505.976
5013C8_PFOS	1000	50	Standard	2022-10-05 14:12:36	13C8_PFOS	400	N/A	178800	N/A	8.23	N/A	507	506.959
5013C8_PFOS_SUR	1001	50	Standard	2022-10-05 14:12:36	13C8_PFOS_SUR	400	N/A	178800	N/A	8.23	698.437	507	506.959
50PFDA	1002	50	Standard	2022-10-05 14:12:36	PFDA	12.5	200	11490	384200	8.88	8.382	513	N/A
50PFDA_2	1003	50	Standard	2022-10-05 14:12:36	PFDA_2	0	200	N/A	384200	N/A	N/A	513	N/A
5013C6_PFDA	1004	50	Standard	2022-10-05 14:12:36	13C6_PFDA	200	N/A	384200	N/A	8.89	N/A	519	518.983
5013C6_PFDA_SUR	1005	50	Standard	2022-10-05 14:12:36	13C6_PFDA_SUR	400	N/A	384200	N/A	8.89	591.495	519	518.983
508:2 FTS	1006	50	Standard	2022-10-05 14:12:36	8:2 FTS	50	800	11430	212300	8.91	67.378	527	526.955
508:2 FTS_2	1007	50	Standard	2022-10-05 14:12:36	8:2 FTS_2	0	800	10800	212300	8.91	degenerate	527	526.955
5013C2-8:2FTS	1008	50	Standard	2022-10-05 14:12:36	13C2-8:2FTS	800	N/A	212300	N/A	8.91	N/A	529	528.971
5013C2-8:2FTS_SUR	1009	50	Standard	2022-10-05 14:12:36	13C2-8:2FTS_SUR	400	N/A	212300	N/A	8.91	414.68	529	528.971
50PFNS	1010	50	Standard	2022-10-05 14:12:36	PFNS	12.5	400	5894	178800	8.85	11.079	549	N/A
50PFNS_2	1011	50	Standard	2022-10-05 14:12:36	PFNS_2	0	400	3407	178800	8.86	degenerate	549	N/A
50PFUdA	1012	50	Standard	2022-10-05 14:12:36	PFUdA	12.5	200	11230	284200	9.5	11.457	563	N/A
50PFUdA_2	1013	50	Standard	2022-10-05 14:12:36	PFUdA_2	0	200	N/A	284200	N/A	N/A	563	N/A
5013C7_PFUdA	1014	50	Standard	2022-10-05 14:12:36	13C7_PFUdA	200	N/A	284200	N/A	9.49	N/A	570	569.983
5013C7_PFUdA_SUR	1015	50	Standard	2022-10-05 14:12:36	13C7_PFUdA_SUR	400	N/A	284200	N/A	9.49	533.53	570	569.983
50N-MeFOSAA	1016	50	Standard	2022-10-05 14:12:36	N-MeFOSAA	12.5	800	5959	516800	9.22	11.3	570	N/A
50N-MeFOSAA_2	1017	50	Standard	2022-10-05 14:12:36	N-MeFOSAA_2	0	800	2413	516800	9.23	degenerate	570	N/A
50d3-MeFOSAA	1018	50	Standard	2022-10-05 14:12:36	d3-MeFOSAA	800	N/A	516800	N/A	9.22	N/A	573	572.988
50d3-MeFOSAA_SUR	1019	50	Standard	2022-10-05 14:12:36	d3-MeFOSAA_SUR	400	N/A	516800	N/A	9.22	degenerate	573	572.988
50N-EtFOSAA	1020	50	Standard	2022-10-05 14:12:36	N-EtFOSAA	12.5	800	7260	519100	9.49	12.177	584	N/A
50N-EtFOSAA_2	1021	50	Standard	2022-10-05 14:12:36	N-EtFOSAA_2	0	800	3320	519100	9.55	degenerate	584	N/A
50d5-EtFOSAA	1022	50	Standard	2022-10-05 14:12:36	d5-EtFOSAA	800	N/A	519100	N/A	9.53	N/A	589	589.015
50d5-EtFOSAA_SUR	1023	50	Standard	2022-10-05 14:12:36	d5-EtFOSAA_SUR	400	N/A	519100	N/A	9.53	506.95	589	589.015
50PFDS	1024	50	Standard	2022-10-05 14:12:36	PFDS	12.5	400	4705	178800	9.44	12.133	599	599.015
50PFDS_2	1025	50	Standard	2022-10-05 14:12:36	PFDS_2	0	400	2229	178800	9.45	degenerate	599	599.015
50PFDoA	1026	50	Standard	2022-10-05 14:12:36	PFDoA	12.5	200	11290	247000	10.06	13.342	613	N/A
50PFDoA_2	1027	50	Standard	2022-10-05 14:12:36	PFDoA_2	0	200	1259	247000	10.07	degenerate	613	N/A
5013C2_PFDoA	1028	50	Standard	2022-10-05 14:12:36	13C2_PFDoA	200	N/A	247000	N/A	10.07	N/A	615	614.968
5013C2_PFDoA_SUR	1029	50	Standard	2022-10-05 14:12:36	13C2_PFDoA_SUR	400	N/A	247000	N/A	10.07	< 0	615	614.968
50PFTrDA	1030	50	Standard	2022-10-05 14:12:36	PFTrDA	12.5	200	7545	77600	10.6	16.738	663	N/A
50PFTrDA_2	1031	50	Standard	2022-10-05 14:12:36	PFTrDA_2	0	200	N/A	77600	N/A	N/A	663	N/A
50PFTeDA	1032	50	Standard	2022-10-05 14:12:36	PFTeDA	12.5	200	3903	77600	11.08	13.615	713	N/A
50PFTeDA_2	1033	50	Standard	2022-10-05 14:12:36	PFTeDA_2	0	200	N/A	77600	N/A	N/A	713	N/A
5013C2_PFTeDA	1034	50	Standard	2022-10-05 14:12:36	13C2_PFTeDA	200	N/A	77600	N/A	11.07	N/A	715	714.958
5013C2_PFTeDA_SUR	1035	50	Standard	2022-10-05 14:12:36	13C2_PFTeDA_SUR	400	N/A	77600	N/A	11.07	407.561	715	714.958
50PFEESA	1036	50	Standard	2022-10-05 14:12:36	PFEESA	50	400	52550	267200	6.21	48.839	315	314.942
50PFEESA_2	1037	50	Standard	2022-10-05 14:12:36	PFEESA_2	0	400	12200	267200	6.21	degenerate	315	314.942
50PF4OPeA	1038	50	Standard	2022-10-05 14:12:36	PF4OPeA	50	1600	10850	2561000	5.53	41.007	229	N/A
50PF4OPeA_2	1039	50	Standard	2022-10-05 14:12:36	PF4OPeA_2	0	1600	N/A	2561000	N/A	N/A	229	N/A
50PF5OHXA	1040	50	Standard	2022-10-05 14:12:36	PF5OHXA	50	400	80110	750100	6.09	47.992	279	N/A
50PF5OHXA_2	1041	50	Standard	2022-10-05 14:12:36	PF5OHXA_2	0	400	N/A	750100	N/A	N/A	279	N/A
503,6-OPFHpA	1042	50	Standard	2022-10-05 14:12:36	3,6-OPFHpA	50	400	2116	674300	6.29	36.089	295	N/A
503,6-OPFHpA_2	1043	50	Standard	2022-10-05 14:12:36	3,6-OPFHpA_2	0	400	2049	674300	6.38	degenerate	295	N/A
503:3 FTCA	1044	50	Standard	2022-10-05 14:12:36	3:3 FTCA	10	800	N/A	1383000	N/A	N/A	241	N/A
503:3 FTCA_2	1045	50	Standard	2022-10-05 14:12:36	3:3 FTCA_2	0	800	N/A	1383000	N/A	N/A	239	N/A
505:3 FTCA	1046	50	Standard	2022-10-05 14:12:36	5:3 FTCA	50	400	5916	750100	7.16	43.421	341	N/A
505:3 FTCA_2	1047	50	Standard	2022-10-05 14:12:36	5:3 FTCA_2	0	400	N/A	750100	N/A	N/A	339	N/A
507:3 FTCA	1048	50	Standard	2022-10-05 14:12:36	7:3 FTCA	50	400	19770	750100	8.45	43.847	441	N/A
507:3 FTCA_2	1049	50	Standard	2022-10-05 14:12:36	7:3 FTCA_2	0	400	N/A	750100	N/A	N/A	439	N/A
5013C2 6:2 FTCA	1050	50	Standard	2022-10-05 14:12:36	13C2 6:2 FTCA	1	N/A	N/A	N/A	N/A	N/A	379	N/A
5013C2 8:2 FTCA	1051	50	Standard	2022-10-05 14:12:36	13C2 8:2 FTCA	1	N/A	N/A	N/A	N/A	N/A	479	N/A
5013C2 10:2 FTCA	1052	50	Standard	2022-10-05 14:12:36	13C2 10:2 FTCA	1	N/A	N/A	N/A	N/A	N/A	579	N/A
50NaDONA	1053	50	Standard	2022-10-05 14:12:36	NaDONA	50	1600	84380	65090	7.1	39.556	377	376.979
50NaDONA_2	1054	50	Standard	2022-10-05 14:12:36	NaDONA_2	0	1600	79340	65090	7.1	degenerate	377	376.979
50M3HFPO_DA	1055	50	Standard	2022-10-05 14:12:36	M3HFPO_DA	1600	N/A	65090	N/A	6.64	N/A	287	286.986
50M3HPFO_DA1.1	1056	50	Standard	2022-10-05 14:12:36	M3HPFO_DA1.1	0	N/A	2709	N/A	6.61	degenerate	332	N/A
50HPFO-DA	1057	50	Standard	2022-10-05 14:12:36	HPFO-DA	50	1600	4175	65090	6.62	36.722	285	285.034
50HPFO-DA_2	1058	50	Standard	2022-10-05 14:12:36	HPFO-DA_2	0	1600	8100	65090	6.61	degenerate	285	285.034
50HPFO-DA_1.1	1059	50	Standard	2022-10-05 14:12:36	HPFO-DA_1.1	0	1600	N/A	65090	N/A	N/A	329	N/A
50M3HPFO_DA1._2	1060	50	Standard	2022-10-05 14:12:36	M3HPFO_DA1._2	0	1600	N/A	65090	N/A	N/A	329	N/A
50N-MeFOSA-M	1061	50	Standard	2022-10-05 14:12:36	N-MeFOSA-M	5	400	N/A	19670	N/A	N/A	512	N/A
50N-MeFOSA-M_2	1062	50	Standard	2022-10-05 14:12:36	N-MeFOSA-M_2	0	400	N/A	19670	N/A	N/A	512	N/A
50d-N-MeFOSA-M	1063	50	Standard	2022-10-05 14:12:36	d-N-MeFOSA-M	400	N/A	19670	N/A	9.63	N/A	515	514.985
50N-EtFOSA-M	1064	50	Standard	2022-10-05 14:12:36	N-EtFOSA-M	5	400	N/A	22200	N/A	N/A	526	N/A
50N-EtFOSA-M_2	1065	50	Standard	2022-10-05 14:12:36	N-EtFOSA-M_2	0	400	N/A	22200	N/A	N/A	526	N/A
50d-N-EtFOSA-M	1066	50	Standard	2022-10-05 14:12:36	d-N-EtFOSA-M	400	N/A	22200	N/A	9.98	N/A	531	531.011
509Cl-PF3ONS	1067	50	Standard	2022-10-05 14:12:36	9Cl-PF3ONS	50	1600	43150	65090	8.58	38.175	531	530.899
509Cl-PF3ONS_2	1068	50	Standard	2022-10-05 14:12:36	9Cl-PF3ONS_2	0	1600	1926	65090	8.95	degenerate	531	530.899
5011Cl-PF3OUdS	1069	50	Standard	2022-10-05 14:12:36	11Cl-PF3OUdS	50	1600	30350	65090	9.75	56.757	631	630.878
5011Cl-PF3OUdS_2	1070	50	Standard	2022-10-05 14:12:36	11Cl-PF3OUdS_2	0	1600	N/A	65090	N/A	N/A	631	N/A
50PFO4DA_1	1071	50	Standard	2022-10-05 14:12:36	PFO4DA_1	0	1600	N/A	65090	N/A	N/A	376.95	N/A
50EtFOSE	1072	50	Standard	2022-10-05 14:12:36	EtFOSE	50	4000	N/A	9709	N/A	N/A	630	N/A
50EtFOSE-2	1073	50	Standard	2022-10-05 14:12:36	EtFOSE-2	0	4000	N/A	9709	N/A	N/A	630	N/A
50d9-EtFOSE	1074	50	Standard	2022-10-05 14:12:36	d9-EtFOSE	4000	N/A	9709	N/A	9.96	N/A	639.2	639.085
50d9-EtFOSE-2	1075	50	Standard	2022-10-05 14:12:36	d9-EtFOSE-2	4000	N/A	9709	N/A	9.96	N/A	639.2	639.085
50MeFOSE	1076	50	Standard	2022-10-05 14:12:36	MeFOSE	50	4000	N/A	10350	N/A	N/A	616	N/A
50MeFOSE_2	1077	50	Standard	2022-10-05 14:12:36	MeFOSE_2	0	4000	N/A	10350	N/A	N/A	616	N/A
50d7-MeFOSE	1078	50	Standard	2022-10-05 14:12:36	d7-MeFOSE	4000	N/A	10350	N/A	9.61	N/A	623	623.055
50d7-MeFOSE_2	1079	50	Standard	2022-10-05 14:12:36	d7-MeFOSE_2	4000	N/A	10350	N/A	9.61	N/A	623	623.055
50PFDoS	1080	50	Standard	2022-10-05 14:12:36	PFDoS	12.5	400	N/A	178800	N/A	N/A	699	N/A
50PFDoS_2	1081	50	Standard	2022-10-05 14:12:36	PFDoS_2	0	400	N/A	178800	N/A	N/A	699	N/A
5013C3 PFBA	1082	50	Standard	2022-10-05 14:12:36	13C3 PFBA	0	N/A	590600	N/A	5	degenerate	216	215.993
5013C2 PFHxA	1083	50	Standard	2022-10-05 14:12:36	13C2 PFHxA	0	N/A	255500	N/A	6.47	degenerate	315.1	314.981
5013C4 PFOA	1084	50	Standard	2022-10-05 14:12:36	13C4 PFOA	0	N/A	28200	N/A	7.64	degenerate	417.1	416.983
5013C5 PFNA	1085	50	Standard	2022-10-05 14:12:36	13C5 PFNA	0	N/A	181400	N/A	8.28	degenerate	468	467.98
5013C2 PFDA	1086	50	Standard	2022-10-05 14:12:36	13C2 PFDA	0	N/A	19790	N/A	8.88	degenerate	515.1	514.971
5018O2 PFHxS	1087	50	Standard	2022-10-05 14:12:36	18O2 PFHxS	0	N/A	N/A	N/A	N/A	N/A	403	N/A
5013C4 PFOS	1088	50	Standard	2022-10-05 14:12:36	13C4 PFOS	0	N/A	N/A	N/A	N/A	N/A	502.8	N/A
20PFBA	1089	20	Standard	2022-10-05 13:54:38	PFBA	20	1600	26210	2538000	5.13	20.83	212.9	N/A
2013C4_PFBA	1090	20	Standard	2022-10-05 13:54:38	13C4_PFBA	1600	N/A	2538000	N/A	5.16	N/A	217	216.995
2013C4_PFBA_SUR	1091	20	Standard	2022-10-05 13:54:38	13C4_PFBA_SUR	400	N/A	2538000	N/A	5.16	565.76	217	216.995
20PFPeA	1092	20	Standard	2022-10-05 13:54:38	PFPeA	10	800	19060	1439000	5.92	10.464	262.9	N/A
2013C5_PFPeA	1093	20	Standard	2022-10-05 13:54:38	13C5_PFPeA	800	N/A	1439000	N/A	5.93	N/A	267.9	267.993
2013C5_PFPeA_SUR	1094	20	Standard	2022-10-05 13:54:38	13C5_PFPeA_SUR	400	N/A	1439000	N/A	5.93	190.544	267.9	267.993
20PFBS	1095	20	Standard	2022-10-05 13:54:38	PFBS	5	400	158400	259500	6.01	20.157	298.9	298.942
20PFBS_2	1096	20	Standard	2022-10-05 13:54:38	PFBS_2	0	400	66650	259500	6.01	degenerate	298.9	298.942
2013C3_PFBS	1097	20	Standard	2022-10-05 13:54:38	13C3_PFBS	400	N/A	259500	N/A	6.01	N/A	302	301.955
2013C3_PFBS_SUR	1098	20	Standard	2022-10-05 13:54:38	13C3_PFBS_SUR	400	N/A	259500	N/A	6.01	< 0	302	301.955
20PFHxA	1099	20	Standard	2022-10-05 13:54:38	PFHxA	5	400	8835	754400	6.49	6.29	313	313.114
20PFHxA_2	1100	20	Standard	2022-10-05 13:54:38	PFHxA_2	0	400	N/A	754400	N/A	N/A	313	N/A
2013C5_PFHxA	1101	20	Standard	2022-10-05 13:54:38	13C5_PFHxA	400	N/A	754400	N/A	6.49	N/A	318	317.993
2013C5_PFHxA_SUR	1102	20	Standard	2022-10-05 13:54:38	13C5_PFHxA_SUR	400	N/A	754400	N/A	6.49	736.73	318	317.993
204:2 FTS	1103	20	Standard	2022-10-05 13:54:38	4:2 FTS	20	800	12400	121900	6.42	20.818	327	N/A
204:2 FTS_2	1104	20	Standard	2022-10-05 13:54:38	4:2 FTS_2	0	800	5442	121900	6.43	degenerate	327	N/A
2013C2-4:2 FTS	1105	20	Standard	2022-10-05 13:54:38	13C2-4:2 FTS	800	N/A	121900	N/A	6.43	N/A	329	328.983
2013C2-4:2 FTS_SUR	1106	20	Standard	2022-10-05 13:54:38	13C2-4:2 FTS_SUR	400	N/A	121900	N/A	6.43	476.32	329	328.983
20PFPeS	1107	20	Standard	2022-10-05 13:54:38	PFPeS	5	400	2284	259500	6.5	3.306	349	N/A
20PFPeS_2	1108	20	Standard	2022-10-05 13:54:38	PFPeS_2	0	400	1596	259500	6.52	degenerate	349	N/A
20PFHpA	1109	20	Standard	2022-10-05 13:54:38	PFHpA	5	400	10570	805900	7.04	5.547	363	N/A
20PFHpA_2	1110	20	Standard	2022-10-05 13:54:38	PFHpA_2	0	400	1703	805900	7.04	degenerate	363	N/A
2013C4_PFHpA	1111	20	Standard	2022-10-05 13:54:38	13C4_PFHpA	400	N/A	805900	N/A	7.05	N/A	367	366.985
2013C4_PFHpA_SUR	1112	20	Standard	2022-10-05 13:54:38	13C4_PFHpA_SUR	400	N/A	805900	N/A	7.05	275.027	367	366.985
20PFHxS	1113	20	Standard	2022-10-05 13:54:38	PFHxS	5	400	5785	310400	7.05	4.26	399	N/A
20PFHxS_2	1114	20	Standard	2022-10-05 13:54:38	PFHxS_2	0	400	2251	310400	7.05	degenerate	399	N/A
2013C3_PFHxS	1115	20	Standard	2022-10-05 13:54:38	13C3_PFHxS	400	N/A	310400	N/A	7.05	N/A	402	401.949
2013C3_PFHxS_SUR	1116	20	Standard	2022-10-05 13:54:38	13C3_PFHxS_SUR	400	N/A	310400	N/A	7.05	559.157	402	401.949
20PFOA	1117	20	Standard	2022-10-05 13:54:38	PFOA	5	400	10420	841300	7.66	4.665	413	N/A
20PFOA_2	1118	20	Standard	2022-10-05 13:54:38	PFOA_2	0	400	3156	841300	7.65	degenerate	413	N/A
2013C8_PFOA	1119	20	Standard	2022-10-05 13:54:38	13C8_PFOA	400	N/A	841300	N/A	7.66	N/A	421	420.995
2013C8_PFOA_SUR	1120	20	Standard	2022-10-05 13:54:38	13C8_PFOA_SUR	400	N/A	841300	N/A	7.66	410.783	421	420.995
206:2 FTS	1121	20	Standard	2022-10-05 13:54:38	6:2 FTS	20	800	8937	195400	7.64	< 0	427	N/A
206:2 FTS_2	1122	20	Standard	2022-10-05 13:54:38	6:2 FTS_2	0	800	6168	195400	7.63	degenerate	427	N/A
2013C2-6:2FTS	1123	20	Standard	2022-10-05 13:54:38	13C2-6:2FTS	800	N/A	195400	N/A	7.64	N/A	429	428.973
2013C2-6:2FTS_SUR	1124	20	Standard	2022-10-05 13:54:38	13C2-6:2FTS_SUR	400	N/A	195400	N/A	7.64	degenerate	429	428.973
20PFHpS	1125	20	Standard	2022-10-05 13:54:38	PFHpS	5	400	2846	182000	7.63	5.176	449	N/A
20PFHpS_2	1126	20	Standard	2022-10-05 13:54:38	PFHpS_2	0	400	N/A	182000	N/A	N/A	449	N/A
20PFNA	1127	20	Standard	2022-10-05 13:54:38	PFNA	5	200	7547	408700	8.29	4.223	463	N/A
20PFNA_2	1128	20	Standard	2022-10-05 13:54:38	PFNA_2	0	200	N/A	408700	N/A	N/A	463	N/A
2013C9_PFNA	1129	20	Standard	2022-10-05 13:54:38	13C9_PFNA	200	N/A	408700	N/A	8.29	N/A	472	471.994
2013C9_PFNA_SUR	1130	20	Standard	2022-10-05 13:54:38	13C9_PFNA_SUR	400	N/A	408700	N/A	8.29	655.116	472	471.994
20PFOSA	1131	20	Standard	2022-10-05 13:54:38	PFOSA	5	400	3596	384300	8.76	3.584	498	N/A
20PFOS	1132	20	Standard	2022-10-05 13:54:38	PFOS	5	400	7045	182000	8.26	4.623	499	N/A
20PFOS_2	1133	20	Standard	2022-10-05 13:54:38	PFOS_2	0	400	3427	182000	8.26	degenerate	499	N/A
2013C8_PFOSA	1134	20	Standard	2022-10-05 13:54:38	13C8_PFOSA	400	N/A	384300	N/A	8.75	N/A	506	505.974
2013C8_PFOSA_SUR	1135	20	Standard	2022-10-05 13:54:38	13C8_PFOSA_SUR	400	N/A	384300	N/A	8.75	238.578	506	505.974
2013C8_PFOS	1136	20	Standard	2022-10-05 13:54:38	13C8_PFOS	400	N/A	182000	N/A	8.25	N/A	507	506.96
2013C8_PFOS_SUR	1137	20	Standard	2022-10-05 13:54:38	13C8_PFOS_SUR	400	N/A	182000	N/A	8.25	710.931	507	506.96
20PFDA	1138	20	Standard	2022-10-05 13:54:38	PFDA	5	200	7523	388500	8.91	6.007	513	N/A
20PFDA_2	1139	20	Standard	2022-10-05 13:54:38	PFDA_2	0	200	N/A	388500	N/A	N/A	513	N/A
2013C6_PFDA	1140	20	Standard	2022-10-05 13:54:38	13C6_PFDA	200	N/A	388500	N/A	8.9	N/A	519	518.985
2013C6_PFDA_SUR	1141	20	Standard	2022-10-05 13:54:38	13C6_PFDA_SUR	400	N/A	388500	N/A	8.9	594.28	519	518.985
208:2 FTS	1142	20	Standard	2022-10-05 13:54:38	8:2 FTS	20	800	5507	233300	8.94	22.113	527	N/A
208:2 FTS_2	1143	20	Standard	2022-10-05 13:54:38	8:2 FTS_2	0	800	5831	233300	8.94	degenerate	527	N/A
2013C2-8:2FTS	1144	20	Standard	2022-10-05 13:54:38	13C2-8:2FTS	800	N/A	233300	N/A	8.94	N/A	529	528.97
2013C2-8:2FTS_SUR	1145	20	Standard	2022-10-05 13:54:38	13C2-8:2FTS_SUR	400	N/A	233300	N/A	8.94	455.603	529	528.97
20PFNS	1146	20	Standard	2022-10-05 13:54:38	PFNS	5	400	3368	182000	8.9	4.597	549	N/A
20PFNS_2	1147	20	Standard	2022-10-05 13:54:38	PFNS_2	0	400	N/A	182000	N/A	N/A	549	N/A
20PFUdA	1148	20	Standard	2022-10-05 13:54:38	PFUdA	5	200	4992	338900	9.53	4.181	563	N/A
20PFUdA_2	1149	20	Standard	2022-10-05 13:54:38	PFUdA_2	0	200	N/A	338900	N/A	N/A	563	N/A
2013C7_PFUdA	1150	20	Standard	2022-10-05 13:54:38	13C7_PFUdA	200	N/A	338900	N/A	9.52	N/A	570	569.991
2013C7_PFUdA_SUR	1151	20	Standard	2022-10-05 13:54:38	13C7_PFUdA_SUR	400	N/A	338900	N/A	9.52	586.992	570	569.991
20N-MeFOSAA	1152	20	Standard	2022-10-05 13:54:38	N-MeFOSAA	5	800	2667	537200	9.24	2.267	570	N/A
20N-MeFOSAA_2	1153	20	Standard	2022-10-05 13:54:38	N-MeFOSAA_2	0	800	N/A	537200	N/A	N/A	570	N/A
20d3-MeFOSAA	1154	20	Standard	2022-10-05 13:54:38	d3-MeFOSAA	800	N/A	537200	N/A	9.24	N/A	573	572.988
20d3-MeFOSAA_SUR	1155	20	Standard	2022-10-05 13:54:38	d3-MeFOSAA_SUR	400	N/A	537200	N/A	9.24	degenerate	573	572.988
20N-EtFOSAA	1156	20	Standard	2022-10-05 13:54:38	N-EtFOSAA	5	800	3745	522500	9.46	4.761	584	N/A
20N-EtFOSAA_2	1157	20	Standard	2022-10-05 13:54:38	N-EtFOSAA_2	0	800	N/A	522500	N/A	N/A	584	N/A
20d5-EtFOSAA	1158	20	Standard	2022-10-05 13:54:38	d5-EtFOSAA	800	N/A	522500	N/A	9.56	N/A	589	589.016
20d5-EtFOSAA_SUR	1159	20	Standard	2022-10-05 13:54:38	d5-EtFOSAA_SUR	400	N/A	522500	N/A	9.56	510.239	589	589.016
20PFDS	1160	20	Standard	2022-10-05 13:54:38	PFDS	5	400	1692	182000	9.48	4.71	599	N/A
20PFDS_2	1161	20	Standard	2022-10-05 13:54:38	PFDS_2	0	400	1390	182000	9.48	degenerate	599	N/A
20PFDoA	1162	20	Standard	2022-10-05 13:54:38	PFDoA	5	200	3880	233000	10.09	6.707	613	N/A
20PFDoA_2	1163	20	Standard	2022-10-05 13:54:38	PFDoA_2	0	200	N/A	233000	N/A	N/A	613	N/A
2013C2_PFDoA	1164	20	Standard	2022-10-05 13:54:38	13C2_PFDoA	200	N/A	233000	N/A	10.09	N/A	615	614.965
2013C2_PFDoA_SUR	1165	20	Standard	2022-10-05 13:54:38	13C2_PFDoA_SUR	400	N/A	233000	N/A	10.09	< 0	615	614.965
20PFTrDA	1166	20	Standard	2022-10-05 13:54:38	PFTrDA	5	200	4210	132100	10.63	5.195	663	N/A
20PFTrDA_2	1167	20	Standard	2022-10-05 13:54:38	PFTrDA_2	0	200	N/A	132100	N/A	N/A	663	N/A
20PFTeDA	1168	20	Standard	2022-10-05 13:54:38	PFTeDA	5	200	3095	132100	11.11	5.989	713	N/A
20PFTeDA_2	1169	20	Standard	2022-10-05 13:54:38	PFTeDA_2	0	200	N/A	132100	N/A	N/A	713	N/A
2013C2_PFTeDA	1170	20	Standard	2022-10-05 13:54:38	13C2_PFTeDA	200	N/A	132100	N/A	11.1	N/A	715	714.963
2013C2_PFTeDA_SUR	1171	20	Standard	2022-10-05 13:54:38	13C2_PFTeDA_SUR	400	N/A	132100	N/A	11.1	514.096	715	714.963
20PFEESA	1172	20	Standard	2022-10-05 13:54:38	PFEESA	20	400	23580	259500	6.22	23.225	315	314.94
20PFEESA_2	1173	20	Standard	2022-10-05 13:54:38	PFEESA_2	0	400	4934	259500	6.21	degenerate	315	314.94
20PF4OPeA	1174	20	Standard	2022-10-05 13:54:38	PF4OPeA	20	1600	5807	2538000	5.54	21.304	229	N/A
20PF4OPeA_2	1175	20	Standard	2022-10-05 13:54:38	PF4OPeA_2	0	1600	N/A	2538000	N/A	N/A	229	N/A
20PF5OHXA	1176	20	Standard	2022-10-05 13:54:38	PF5OHXA	20	400	33060	754400	6.11	19.868	279	N/A
20PF5OHXA_2	1177	20	Standard	2022-10-05 13:54:38	PF5OHXA_2	0	400	N/A	754400	N/A	N/A	279	N/A
203,6-OPFHpA	1178	20	Standard	2022-10-05 13:54:38	3,6-OPFHpA	20	400	1955	805900	6.38	26.776	295	N/A
203,6-OPFHpA_2	1179	20	Standard	2022-10-05 13:54:38	3,6-OPFHpA_2	0	400	N/A	805900	N/A	N/A	295	N/A
203:3 FTCA	1180	20	Standard	2022-10-05 13:54:38	3:3 FTCA	4	800	N/A	1439000	N/A	N/A	241	N/A
203:3 FTCA_2	1181	20	Standard	2022-10-05 13:54:38	3:3 FTCA_2	0	800	N/A	1439000	N/A	N/A	239	N/A
205:3 FTCA	1182	20	Standard	2022-10-05 13:54:38	5:3 FTCA	20	400	2440	754400	7.2	21.995	341	N/A
205:3 FTCA_2	1183	20	Standard	2022-10-05 13:54:38	5:3 FTCA_2	0	400	N/A	754400	N/A	N/A	339	N/A
207:3 FTCA	1184	20	Standard	2022-10-05 13:54:38	7:3 FTCA	20	400	10080	754400	8.48	22.579	441	N/A
207:3 FTCA_2	1185	20	Standard	2022-10-05 13:54:38	7:3 FTCA_2	0	400	N/A	754400	N/A	N/A	439	N/A
2013C2 6:2 FTCA	1186	20	Standard	2022-10-05 13:54:38	13C2 6:2 FTCA	1	N/A	N/A	N/A	N/A	N/A	379	N/A
2013C2 8:2 FTCA	1187	20	Standard	2022-10-05 13:54:38	13C2 8:2 FTCA	1	N/A	N/A	N/A	N/A	N/A	479	N/A
2013C2 10:2 FTCA	1188	20	Standard	2022-10-05 13:54:38	13C2 10:2 FTCA	1	N/A	N/A	N/A	N/A	N/A	579	N/A
20NaDONA	1189	20	Standard	2022-10-05 13:54:38	NaDONA	20	1600	37100	56150	7.12	19.446	377	N/A
20NaDONA_2	1190	20	Standard	2022-10-05 13:54:38	NaDONA_2	0	1600	33230	56150	7.12	degenerate	377	N/A
20M3HFPO_DA	1191	20	Standard	2022-10-05 13:54:38	M3HFPO_DA	1600	N/A	56150	N/A	6.64	N/A	287	286.987
20M3HPFO_DA1.1	1192	20	Standard	2022-10-05 13:54:38	M3HPFO_DA1.1	0	N/A	2773	N/A	6.67	degenerate	332	N/A
20HPFO-DA	1193	20	Standard	2022-10-05 13:54:38	HPFO-DA	20	1600	2036	56150	6.63	13.757	285	N/A
20HPFO-DA_2	1194	20	Standard	2022-10-05 13:54:38	HPFO-DA_2	0	1600	3312	56150	6.65	degenerate	285	N/A
20HPFO-DA_1.1	1195	20	Standard	2022-10-05 13:54:38	HPFO-DA_1.1	0	1600	N/A	56150	N/A	N/A	329	N/A
20M3HPFO_DA1._2	1196	20	Standard	2022-10-05 13:54:38	M3HPFO_DA1._2	0	1600	N/A	56150	N/A	N/A	329	N/A
20N-MeFOSA-M	1197	20	Standard	2022-10-05 13:54:38	N-MeFOSA-M	2	400	N/A	25840	N/A	N/A	512	N/A
20N-MeFOSA-M_2	1198	20	Standard	2022-10-05 13:54:38	N-MeFOSA-M_2	0	400	N/A	25840	N/A	N/A	512	N/A
20d-N-MeFOSA-M	1199	20	Standard	2022-10-05 13:54:38	d-N-MeFOSA-M	400	N/A	25840	N/A	9.66	N/A	515	514.983
20N-EtFOSA-M	1200	20	Standard	2022-10-05 13:54:38	N-EtFOSA-M	2	400	N/A	31740	N/A	N/A	526	N/A
20N-EtFOSA-M_2	1201	20	Standard	2022-10-05 13:54:38	N-EtFOSA-M_2	0	400	N/A	31740	N/A	N/A	526	N/A
20d-N-EtFOSA-M	1202	20	Standard	2022-10-05 13:54:38	d-N-EtFOSA-M	400	N/A	31740	N/A	9.99	N/A	531	531.011
209Cl-PF3ONS	1203	20	Standard	2022-10-05 13:54:38	9Cl-PF3ONS	20	1600	20630	56150	8.6	20.306	531	530.9
209Cl-PF3ONS_2	1204	20	Standard	2022-10-05 13:54:38	9Cl-PF3ONS_2	0	1600	3182	56150	8.91	degenerate	531	530.9
2011Cl-PF3OUdS	1205	20	Standard	2022-10-05 13:54:38	11Cl-PF3OUdS	20	1600	11020	56150	9.78	25.478	631	630.894
2011Cl-PF3OUdS_2	1206	20	Standard	2022-10-05 13:54:38	11Cl-PF3OUdS_2	0	1600	N/A	56150	N/A	N/A	631	N/A
20PFO4DA_1	1207	20	Standard	2022-10-05 13:54:38	PFO4DA_1	0	1600	N/A	56150	N/A	N/A	376.95	N/A
20EtFOSE	1208	20	Standard	2022-10-05 13:54:38	EtFOSE	20	4000	N/A	10570	N/A	N/A	630	N/A
20EtFOSE-2	1209	20	Standard	2022-10-05 13:54:38	EtFOSE-2	0	4000	N/A	10570	N/A	N/A	630	N/A
20d9-EtFOSE	1210	20	Standard	2022-10-05 13:54:38	d9-EtFOSE	4000	N/A	10570	N/A	9.99	N/A	639.2	639.084
20d9-EtFOSE-2	1211	20	Standard	2022-10-05 13:54:38	d9-EtFOSE-2	4000	N/A	10570	N/A	9.99	N/A	639.2	639.084
20MeFOSE	1212	20	Standard	2022-10-05 13:54:38	MeFOSE	20	4000	N/A	10840	N/A	N/A	616	N/A
20MeFOSE_2	1213	20	Standard	2022-10-05 13:54:38	MeFOSE_2	0	4000	N/A	10840	N/A	N/A	616	N/A
20d7-MeFOSE	1214	20	Standard	2022-10-05 13:54:38	d7-MeFOSE	4000	N/A	10840	N/A	9.63	N/A	623	623.056
20d7-MeFOSE_2	1215	20	Standard	2022-10-05 13:54:38	d7-MeFOSE_2	4000	N/A	10840	N/A	9.63	N/A	623	623.056
20PFDoS	1216	20	Standard	2022-10-05 13:54:38	PFDoS	5	400	N/A	182000	N/A	N/A	699	N/A
20PFDoS_2	1217	20	Standard	2022-10-05 13:54:38	PFDoS_2	0	400	N/A	182000	N/A	N/A	699	N/A
2013C3 PFBA	1218	20	Standard	2022-10-05 13:54:38	13C3 PFBA	0	N/A	983300	N/A	5.14	degenerate	216	215.993
2013C2 PFHxA	1219	20	Standard	2022-10-05 13:54:38	13C2 PFHxA	0	N/A	253300	N/A	6.49	degenerate	315.1	314.982
2013C4 PFOA	1220	20	Standard	2022-10-05 13:54:38	13C4 PFOA	0	N/A	31860	N/A	7.66	degenerate	417.1	416.982
2013C5 PFNA	1221	20	Standard	2022-10-05 13:54:38	13C5 PFNA	0	N/A	172500	N/A	8.29	degenerate	468	467.986
2013C2 PFDA	1222	20	Standard	2022-10-05 13:54:38	13C2 PFDA	0	N/A	24850	N/A	8.92	degenerate	515.1	514.97
2018O2 PFHxS	1223	20	Standard	2022-10-05 13:54:38	18O2 PFHxS	0	N/A	N/A	N/A	N/A	N/A	403	N/A
2013C4 PFOS	1224	20	Standard	2022-10-05 13:54:38	13C4 PFOS	0	N/A	64.89	N/A	8.28	degenerate	502.8	502.946
100PFBA	1225	100	Standard	2022-10-05 14:30:44	PFBA	100	1600	120100	2549000	5.11	102.745	212.9	N/A
10013C4_PFBA	1226	100	Standard	2022-10-05 14:30:44	13C4_PFBA	1600	N/A	2549000	N/A	5.13	N/A	217	216.996
10013C4_PFBA_SUR	1227	100	Standard	2022-10-05 14:30:44	13C4_PFBA_SUR	400	N/A	2549000	N/A	5.13	567.217	217	216.996
100PFPeA	1228	100	Standard	2022-10-05 14:30:44	PFPeA	50	800	93490	1464000	5.91	53.578	262.9	N/A
10013C5_PFPeA	1229	100	Standard	2022-10-05 14:30:44	13C5_PFPeA	800	N/A	1464000	N/A	5.91	N/A	267.9	267.993
10013C5_PFPeA_SUR	1230	100	Standard	2022-10-05 14:30:44	13C5_PFPeA_SUR	400	N/A	1464000	N/A	5.91	203.024	267.9	267.993
100PFBS	1231	100	Standard	2022-10-05 14:30:44	PFBS	25	400	162500	261400	6	24.65	298.9	298.943
100PFBS_2	1232	100	Standard	2022-10-05 14:30:44	PFBS_2	0	400	75680	261400	6	degenerate	298.9	298.943
10013C3_PFBS	1233	100	Standard	2022-10-05 14:30:44	13C3_PFBS	400	N/A	261400	N/A	6	N/A	302	301.956
10013C3_PFBS_SUR	1234	100	Standard	2022-10-05 14:30:44	13C3_PFBS_SUR	400	N/A	261400	N/A	6	< 0	302	301.956
100PFHxA	1235	100	Standard	2022-10-05 14:30:44	PFHxA	25	400	40820	680800	6.48	32.251	313	313.119
100PFHxA_2	1236	100	Standard	2022-10-05 14:30:44	PFHxA_2	0	400	2376	680800	6.47	degenerate	313	313.119
10013C5_PFHxA	1237	100	Standard	2022-10-05 14:30:44	13C5_PFHxA	400	N/A	680800	N/A	6.47	N/A	318	317.993
10013C5_PFHxA_SUR	1238	100	Standard	2022-10-05 14:30:44	13C5_PFHxA_SUR	400	N/A	680800	N/A	6.47	664.871	318	317.993
1004:2 FTS	1239	100	Standard	2022-10-05 14:30:44	4:2 FTS	100	800	64450	146900	6.42	82.226	327	326.979
1004:2 FTS_2	1240	100	Standard	2022-10-05 14:30:44	4:2 FTS_2	0	800	18520	146900	6.42	degenerate	327	326.979
10013C2-4:2 FTS	1241	100	Standard	2022-10-05 14:30:44	13C2-4:2 FTS	800	N/A	146900	N/A	6.42	N/A	329	328.984
10013C2-4:2 FTS_SUR	1242	100	Standard	2022-10-05 14:30:44	13C2-4:2 FTS_SUR	400	N/A	146900	N/A	6.42	574.023	329	328.984
100PFPeS	1243	100	Standard	2022-10-05 14:30:44	PFPeS	25	400	13850	261400	6.49	25.656	349	N/A
100PFPeS_2	1244	100	Standard	2022-10-05 14:30:44	PFPeS_2	0	400	7416	261400	6.49	degenerate	349	N/A
100PFHpA	1245	100	Standard	2022-10-05 14:30:44	PFHpA	25	400	37090	785400	7.03	22.341	363	N/A
100PFHpA_2	1246	100	Standard	2022-10-05 14:30:44	PFHpA_2	0	400	7446	785400	7.03	degenerate	363	N/A
10013C4_PFHpA	1247	100	Standard	2022-10-05 14:30:44	13C4_PFHpA	400	N/A	785400	N/A	7.04	N/A	367	366.986
10013C4_PFHpA_SUR	1248	100	Standard	2022-10-05 14:30:44	13C4_PFHpA_SUR	400	N/A	785400	N/A	7.04	254.966	367	366.986
100PFHxS	1249	100	Standard	2022-10-05 14:30:44	PFHxS	25	400	18660	332800	7.03	19.039	399	N/A
100PFHxS_2	1250	100	Standard	2022-10-05 14:30:44	PFHxS_2	0	400	9627	332800	7.02	degenerate	399	N/A
10013C3_PFHxS	1251	100	Standard	2022-10-05 14:30:44	13C3_PFHxS	400	N/A	332800	N/A	7.04	N/A	402	401.952
10013C3_PFHxS_SUR	1252	100	Standard	2022-10-05 14:30:44	13C3_PFHxS_SUR	400	N/A	332800	N/A	7.04	581.006	402	401.952
100PFOA	1253	100	Standard	2022-10-05 14:30:44	PFOA	25	400	48040	766800	7.63	30.27	413	N/A
100PFOA_2	1254	100	Standard	2022-10-05 14:30:44	PFOA_2	0	400	9109	766800	7.63	degenerate	413	N/A
10013C8_PFOA	1255	100	Standard	2022-10-05 14:30:44	13C8_PFOA	400	N/A	766800	N/A	7.64	N/A	421	420.997
10013C8_PFOA_SUR	1256	100	Standard	2022-10-05 14:30:44	13C8_PFOA_SUR	400	N/A	766800	N/A	7.64	374.398	421	420.997
1006:2 FTS	1257	100	Standard	2022-10-05 14:30:44	6:2 FTS	100	800	38430	142900	7.63	< 0	427	426.967
1006:2 FTS_2	1258	100	Standard	2022-10-05 14:30:44	6:2 FTS_2	0	800	21290	142900	7.63	degenerate	427	426.967
10013C2-6:2FTS	1259	100	Standard	2022-10-05 14:30:44	13C2-6:2FTS	800	N/A	142900	N/A	7.62	N/A	429	428.98
10013C2-6:2FTS_SUR	1260	100	Standard	2022-10-05 14:30:44	13C2-6:2FTS_SUR	400	N/A	142900	N/A	7.62	degenerate	429	428.98
100PFHpS	1261	100	Standard	2022-10-05 14:30:44	PFHpS	25	400	11080	190500	7.63	21.764	449	448.935
100PFHpS_2	1262	100	Standard	2022-10-05 14:30:44	PFHpS_2	0	400	8369	190500	7.62	degenerate	449	448.935
100PFNA	1263	100	Standard	2022-10-05 14:30:44	PFNA	25	200	36290	407600	8.27	22.774	463	N/A
100PFNA_2	1264	100	Standard	2022-10-05 14:30:44	PFNA_2	0	200	4837	407600	8.28	degenerate	463	N/A
10013C9_PFNA	1265	100	Standard	2022-10-05 14:30:44	13C9_PFNA	200	N/A	407600	N/A	8.26	N/A	472	471.995
10013C9_PFNA_SUR	1266	100	Standard	2022-10-05 14:30:44	13C9_PFNA_SUR	400	N/A	407600	N/A	8.26	654.081	472	471.995
100PFOSA	1267	100	Standard	2022-10-05 14:30:44	PFOSA	25	400	19330	370700	8.74	22.127	498	497.945
100PFOS	1268	100	Standard	2022-10-05 14:30:44	PFOS	25	400	20930	190500	8.23	23.31	499	498.941
100PFOS_2	1269	100	Standard	2022-10-05 14:30:44	PFOS_2	0	400	10590	190500	8.23	degenerate	499	498.941
10013C8_PFOSA	1270	100	Standard	2022-10-05 14:30:44	13C8_PFOSA	400	N/A	370700	N/A	8.74	N/A	506	505.977
10013C8_PFOSA_SUR	1271	100	Standard	2022-10-05 14:30:44	13C8_PFOSA_SUR	400	N/A	370700	N/A	8.74	212.097	506	505.977
10013C8_PFOS	1272	100	Standard	2022-10-05 14:30:44	13C8_PFOS	400	N/A	190500	N/A	8.24	N/A	507	506.96
10013C8_PFOS_SUR	1273	100	Standard	2022-10-05 14:30:44	13C8_PFOS_SUR	400	N/A	190500	N/A	8.24	744.274	507	506.96
100PFDA	1274	100	Standard	2022-10-05 14:30:44	PFDA	25	200	28450	366000	8.89	19.141	513	N/A
100PFDA_2	1275	100	Standard	2022-10-05 14:30:44	PFDA_2	0	200	2454	366000	8.9	degenerate	513	N/A
10013C6_PFDA	1276	100	Standard	2022-10-05 14:30:44	13C6_PFDA	200	N/A	366000	N/A	8.9	N/A	519	518.983
10013C6_PFDA_SUR	1277	100	Standard	2022-10-05 14:30:44	13C6_PFDA_SUR	400	N/A	366000	N/A	8.9	579.641	519	518.983
1008:2 FTS	1278	100	Standard	2022-10-05 14:30:44	8:2 FTS	100	800	28230	203600	8.91	149.779	527	526.961
1008:2 FTS_2	1279	100	Standard	2022-10-05 14:30:44	8:2 FTS_2	0	800	24420	203600	8.92	degenerate	527	526.961
10013C2-8:2FTS	1280	100	Standard	2022-10-05 14:30:44	13C2-8:2FTS	800	N/A	203600	N/A	8.91	N/A	529	528.97
10013C2-8:2FTS_SUR	1281	100	Standard	2022-10-05 14:30:44	13C2-8:2FTS_SUR	400	N/A	203600	N/A	8.91	397.618	529	528.97
100PFNS	1282	100	Standard	2022-10-05 14:30:44	PFNS	25	400	11100	190500	8.86	22.421	549	548.923
100PFNS_2	1283	100	Standard	2022-10-05 14:30:44	PFNS_2	0	400	5457	190500	8.86	degenerate	549	548.923
100PFUdA	1284	100	Standard	2022-10-05 14:30:44	PFUdA	25	200	23860	304200	9.51	22.674	563	N/A
100PFUdA_2	1285	100	Standard	2022-10-05 14:30:44	PFUdA_2	0	200	2538	304200	9.5	degenerate	563	N/A
10013C7_PFUdA	1286	100	Standard	2022-10-05 14:30:44	13C7_PFUdA	200	N/A	304200	N/A	9.5	N/A	570	569.98
10013C7_PFUdA_SUR	1287	100	Standard	2022-10-05 14:30:44	13C7_PFUdA_SUR	400	N/A	304200	N/A	9.5	553.04	570	569.98
100N-MeFOSAA	1288	100	Standard	2022-10-05 14:30:44	N-MeFOSAA	25	800	11000	521000	9.23	23.651	570	N/A
100N-MeFOSAA_2	1289	100	Standard	2022-10-05 14:30:44	N-MeFOSAA_2	0	800	5213	521000	9.24	degenerate	570	N/A
100d3-MeFOSAA	1290	100	Standard	2022-10-05 14:30:44	d3-MeFOSAA	800	N/A	521000	N/A	9.22	N/A	573	572.99
100d3-MeFOSAA_SUR	1291	100	Standard	2022-10-05 14:30:44	d3-MeFOSAA_SUR	400	N/A	521000	N/A	9.22	degenerate	573	572.99
100N-EtFOSAA	1292	100	Standard	2022-10-05 14:30:44	N-EtFOSAA	25	800	13960	488300	9.54	27.521	584	N/A
100N-EtFOSAA_2	1293	100	Standard	2022-10-05 14:30:44	N-EtFOSAA_2	0	800	6761	488300	9.55	degenerate	584	N/A
100d5-EtFOSAA	1294	100	Standard	2022-10-05 14:30:44	d5-EtFOSAA	800	N/A	488300	N/A	9.53	N/A	589	589.016
100d5-EtFOSAA_SUR	1295	100	Standard	2022-10-05 14:30:44	d5-EtFOSAA_SUR	400	N/A	488300	N/A	9.53	476.839	589	589.016
100PFDS	1296	100	Standard	2022-10-05 14:30:44	PFDS	25	400	9987	190500	9.45	23.516	599	598.932
100PFDS_2	1297	100	Standard	2022-10-05 14:30:44	PFDS_2	0	400	4961	190500	9.45	degenerate	599	598.932
100PFDoA	1298	100	Standard	2022-10-05 14:30:44	PFDoA	25	200	20530	272500	10.07	20.103	613	612.954
100PFDoA_2	1299	100	Standard	2022-10-05 14:30:44	PFDoA_2	0	200	3397	272500	10.07	degenerate	613	612.954
10013C2_PFDoA	1300	100	Standard	2022-10-05 14:30:44	13C2_PFDoA	200	N/A	272500	N/A	10.07	N/A	615	614.966
10013C2_PFDoA_SUR	1301	100	Standard	2022-10-05 14:30:44	13C2_PFDoA_SUR	400	N/A	272500	N/A	10.07	20.295	615	614.966
100PFTrDA	1302	100	Standard	2022-10-05 14:30:44	PFTrDA	25	200	16980	137000	10.6	21.462	663	N/A
100PFTrDA_2	1303	100	Standard	2022-10-05 14:30:44	PFTrDA_2	0	200	3146	137000	10.58	degenerate	663	N/A
100PFTeDA	1304	100	Standard	2022-10-05 14:30:44	PFTeDA	25	200	11810	137000	11.07	23.613	713	N/A
100PFTeDA_2	1305	100	Standard	2022-10-05 14:30:44	PFTeDA_2	0	200	2239	137000	11.06	degenerate	713	N/A
10013C2_PFTeDA	1306	100	Standard	2022-10-05 14:30:44	13C2_PFTeDA	200	N/A	137000	N/A	11.08	N/A	715	714.954
10013C2_PFTeDA_SUR	1307	100	Standard	2022-10-05 14:30:44	13C2_PFTeDA_SUR	400	N/A	137000	N/A	11.08	523.515	715	714.954
100PFEESA	1308	100	Standard	2022-10-05 14:30:44	PFEESA	100	400	118000	261400	6.21	108.368	315	314.942
100PFEESA_2	1309	100	Standard	2022-10-05 14:30:44	PFEESA_2	0	400	25970	261400	6.2	degenerate	315	314.942
100PF4OPeA	1310	100	Standard	2022-10-05 14:30:44	PF4OPeA	100	1600	23630	2549000	5.53	91.884	229	N/A
100PF4OPeA_2	1311	100	Standard	2022-10-05 14:30:44	PF4OPeA_2	0	1600	N/A	2549000	N/A	N/A	229	N/A
100PF5OHXA	1312	100	Standard	2022-10-05 14:30:44	PF5OHXA	100	400	170400	680800	6.1	111.775	279	278.969
100PF5OHXA_2	1313	100	Standard	2022-10-05 14:30:44	PF5OHXA_2	0	400	N/A	680800	N/A	N/A	279	N/A
1003,6-OPFHpA	1314	100	Standard	2022-10-05 14:30:44	3,6-OPFHpA	100	400	4790	785400	6.34	77.282	295	N/A
1003,6-OPFHpA_2	1315	100	Standard	2022-10-05 14:30:44	3,6-OPFHpA_2	0	400	5812	785400	6.39	degenerate	295	N/A
1003:3 FTCA	1316	100	Standard	2022-10-05 14:30:44	3:3 FTCA	20	800	N/A	1464000	N/A	N/A	241	N/A
1003:3 FTCA_2	1317	100	Standard	2022-10-05 14:30:44	3:3 FTCA_2	0	800	N/A	1464000	N/A	N/A	239	N/A
1005:3 FTCA	1318	100	Standard	2022-10-05 14:30:44	5:3 FTCA	100	400	12580	680800	7.17	92.161	341	N/A
1005:3 FTCA_2	1319	100	Standard	2022-10-05 14:30:44	5:3 FTCA_2	0	400	N/A	680800	N/A	N/A	339	N/A
1007:3 FTCA	1320	100	Standard	2022-10-05 14:30:44	7:3 FTCA	100	400	44510	680800	8.45	107.709	441	440.996
1007:3 FTCA_2	1321	100	Standard	2022-10-05 14:30:44	7:3 FTCA_2	0	400	N/A	680800	N/A	N/A	439	N/A
10013C2 6:2 FTCA	1322	100	Standard	2022-10-05 14:30:44	13C2 6:2 FTCA	1	N/A	N/A	N/A	N/A	N/A	379	N/A
10013C2 8:2 FTCA	1323	100	Standard	2022-10-05 14:30:44	13C2 8:2 FTCA	1	N/A	N/A	N/A	N/A	N/A	479	N/A
10013C2 10:2 FTCA	1324	100	Standard	2022-10-05 14:30:44	13C2 10:2 FTCA	1	N/A	N/A	N/A	N/A	N/A	579	N/A
100NaDONA	1325	100	Standard	2022-10-05 14:30:44	NaDONA	100	1600	195600	59490	7.1	107.104	377	376.973
100NaDONA_2	1326	100	Standard	2022-10-05 14:30:44	NaDONA_2	0	1600	174200	59490	7.1	degenerate	377	376.973
100M3HFPO_DA	1327	100	Standard	2022-10-05 14:30:44	M3HFPO_DA	1600	N/A	59490	N/A	6.63	N/A	287	286.988
100M3HPFO_DA1.1	1328	100	Standard	2022-10-05 14:30:44	M3HPFO_DA1.1	0	N/A	2099	N/A	6.62	degenerate	332	N/A
100HPFO-DA	1329	100	Standard	2022-10-05 14:30:44	HPFO-DA	100	1600	9352	59490	6.63	111.138	285	N/A
100HPFO-DA_2	1330	100	Standard	2022-10-05 14:30:44	HPFO-DA_2	0	1600	16590	59490	6.64	degenerate	285	N/A
100HPFO-DA_1.1	1331	100	Standard	2022-10-05 14:30:44	HPFO-DA_1.1	0	1600	N/A	59490	N/A	N/A	329	N/A
100M3HPFO_DA1._2	1332	100	Standard	2022-10-05 14:30:44	M3HPFO_DA1._2	0	1600	N/A	59490	N/A	N/A	329	N/A
100N-MeFOSA-M	1333	100	Standard	2022-10-05 14:30:44	N-MeFOSA-M	10	400	924.3	26490	9.66	11.354	512	N/A
100N-MeFOSA-M_2	1334	100	Standard	2022-10-05 14:30:44	N-MeFOSA-M_2	0	400	N/A	26490	N/A	N/A	512	N/A
100d-N-MeFOSA-M	1335	100	Standard	2022-10-05 14:30:44	d-N-MeFOSA-M	400	N/A	26490	N/A	9.64	N/A	515	514.984
100N-EtFOSA-M	1336	100	Standard	2022-10-05 14:30:44	N-EtFOSA-M	10	400	1232	42770	9.98	8.393	526	N/A
100N-EtFOSA-M_2	1337	100	Standard	2022-10-05 14:30:44	N-EtFOSA-M_2	0	400	N/A	42770	N/A	N/A	526	N/A
100d-N-EtFOSA-M	1338	100	Standard	2022-10-05 14:30:44	d-N-EtFOSA-M	400	N/A	42770	N/A	9.98	N/A	531	531.013
1009Cl-PF3ONS	1339	100	Standard	2022-10-05 14:30:44	9Cl-PF3ONS	100	1600	103500	59490	8.57	98.37	531	530.896
1009Cl-PF3ONS_2	1340	100	Standard	2022-10-05 14:30:44	9Cl-PF3ONS_2	0	1600	693.2	59490	8.56	degenerate	531	530.896
10011Cl-PF3OUdS	1341	100	Standard	2022-10-05 14:30:44	11Cl-PF3OUdS	100	1600	58470	59490	9.76	107.624	631	630.892
10011Cl-PF3OUdS_2	1342	100	Standard	2022-10-05 14:30:44	11Cl-PF3OUdS_2	0	1600	N/A	59490	N/A	N/A	631	N/A
100PFO4DA_1	1343	100	Standard	2022-10-05 14:30:44	PFO4DA_1	0	1600	N/A	59490	N/A	N/A	376.95	N/A
100EtFOSE	1344	100	Standard	2022-10-05 14:30:44	EtFOSE	100	4000	N/A	11240	N/A	N/A	630	N/A
100EtFOSE-2	1345	100	Standard	2022-10-05 14:30:44	EtFOSE-2	0	4000	N/A	11240	N/A	N/A	630	N/A
100d9-EtFOSE	1346	100	Standard	2022-10-05 14:30:44	d9-EtFOSE	4000	N/A	11240	N/A	9.96	N/A	639.2	639.083
100d9-EtFOSE-2	1347	100	Standard	2022-10-05 14:30:44	d9-EtFOSE-2	4000	N/A	11240	N/A	9.96	N/A	639.2	639.083
100MeFOSE	1348	100	Standard	2022-10-05 14:30:44	MeFOSE	100	4000	N/A	10690	N/A	N/A	616	N/A
100MeFOSE_2	1349	100	Standard	2022-10-05 14:30:44	MeFOSE_2	0	4000	N/A	10690	N/A	N/A	616	N/A
100d7-MeFOSE	1350	100	Standard	2022-10-05 14:30:44	d7-MeFOSE	4000	N/A	10690	N/A	9.63	N/A	623	623.05
100d7-MeFOSE_2	1351	100	Standard	2022-10-05 14:30:44	d7-MeFOSE_2	4000	N/A	10690	N/A	9.63	N/A	623	623.05
100PFDoS	1352	100	Standard	2022-10-05 14:30:44	PFDoS	25	400	N/A	190500	N/A	N/A	699	N/A
100PFDoS_2	1353	100	Standard	2022-10-05 14:30:44	PFDoS_2	0	400	N/A	190500	N/A	N/A	699	N/A
10013C3 PFBA	1354	100	Standard	2022-10-05 14:30:44	13C3 PFBA	0	N/A	560500	N/A	5.01	degenerate	216	215.992
10013C2 PFHxA	1355	100	Standard	2022-10-05 14:30:44	13C2 PFHxA	0	N/A	260800	N/A	6.49	degenerate	315.1	314.98
10013C4 PFOA	1356	100	Standard	2022-10-05 14:30:44	13C4 PFOA	0	N/A	29720	N/A	7.63	degenerate	417.1	416.984
10013C5 PFNA	1357	100	Standard	2022-10-05 14:30:44	13C5 PFNA	0	N/A	178600	N/A	8.27	degenerate	468	467.986
10013C2 PFDA	1358	100	Standard	2022-10-05 14:30:44	13C2 PFDA	0	N/A	18760	N/A	8.9	degenerate	515.1	514.972
10018O2 PFHxS	1359	100	Standard	2022-10-05 14:30:44	18O2 PFHxS	0	N/A	70.39	N/A	6.93	degenerate	403	402.947
10013C4 PFOS	1360	100	Standard	2022-10-05 14:30:44	13C4 PFOS	0	N/A	N/A	N/A	N/A	N/A	502.8	N/A
200PFBA	1361	200	Standard	2022-10-05 14:48:50	PFBA	200	1600	194700	2081000	5.17	202.192	212.9	N/A
20013C4_PFBA	1362	200	Standard	2022-10-05 14:48:50	13C4_PFBA	1600	N/A	2081000	N/A	5.16	N/A	217	216.995
20013C4_PFBA_SUR	1363	200	Standard	2022-10-05 14:48:50	13C4_PFBA_SUR	400	N/A	2081000	N/A	5.16	510.071	217	216.995
200PFPeA	1364	200	Standard	2022-10-05 14:48:50	PFPeA	100	800	135200	1154000	5.93	97.306	262.9	262.974
20013C5_PFPeA	1365	200	Standard	2022-10-05 14:48:50	13C5_PFPeA	800	N/A	1154000	N/A	5.93	N/A	267.9	267.992
20013C5_PFPeA_SUR	1366	200	Standard	2022-10-05 14:48:50	13C5_PFPeA_SUR	400	N/A	1154000	N/A	5.93	51.265	267.9	267.992
200PFBS	1367	200	Standard	2022-10-05 14:48:50	PFBS	50	400	161600	226100	6.01	62.435	298.9	298.943
200PFBS_2	1368	200	Standard	2022-10-05 14:48:50	PFBS_2	0	400	71450	226100	6.01	degenerate	298.9	298.943
20013C3_PFBS	1369	200	Standard	2022-10-05 14:48:50	13C3_PFBS	400	N/A	226100	N/A	6.01	N/A	302	301.955
20013C3_PFBS_SUR	1370	200	Standard	2022-10-05 14:48:50	13C3_PFBS_SUR	400	N/A	226100	N/A	6.01	< 0	302	301.955
200PFHxA	1371	200	Standard	2022-10-05 14:48:50	PFHxA	50	400	62230	646900	6.49	50.272	313	N/A
200PFHxA_2	1372	200	Standard	2022-10-05 14:48:50	PFHxA_2	0	400	3687	646900	6.47	degenerate	313	N/A
20013C5_PFHxA	1373	200	Standard	2022-10-05 14:48:50	13C5_PFHxA	400	N/A	646900	N/A	6.48	N/A	318	317.993
20013C5_PFHxA_SUR	1374	200	Standard	2022-10-05 14:48:50	13C5_PFHxA_SUR	400	N/A	646900	N/A	6.48	631.706	318	317.993
2004:2 FTS	1375	200	Standard	2022-10-05 14:48:50	4:2 FTS	200	800	83620	81220	6.43	191.448	327	326.977
2004:2 FTS_2	1376	200	Standard	2022-10-05 14:48:50	4:2 FTS_2	0	800	22760	81220	6.43	degenerate	327	326.977
20013C2-4:2 FTS	1377	200	Standard	2022-10-05 14:48:50	13C2-4:2 FTS	800	N/A	81220	N/A	6.43	N/A	329	328.983
20013C2-4:2 FTS_SUR	1378	200	Standard	2022-10-05 14:48:50	13C2-4:2 FTS_SUR	400	N/A	81220	N/A	6.43	317.266	329	328.983
200PFPeS	1379	200	Standard	2022-10-05 14:48:50	PFPeS	50	400	21570	226100	6.51	47.091	349	348.942
200PFPeS_2	1380	200	Standard	2022-10-05 14:48:50	PFPeS_2	0	400	13610	226100	6.51	degenerate	349	348.942
200PFHpA	1381	200	Standard	2022-10-05 14:48:50	PFHpA	50	400	67150	627700	7.05	51.73	363	362.973
200PFHpA_2	1382	200	Standard	2022-10-05 14:48:50	PFHpA_2	0	400	12810	627700	7.04	degenerate	363	362.973
20013C4_PFHpA	1383	200	Standard	2022-10-05 14:48:50	13C4_PFHpA	400	N/A	627700	N/A	7.05	N/A	367	366.986
20013C4_PFHpA_SUR	1384	200	Standard	2022-10-05 14:48:50	13C4_PFHpA_SUR	400	N/A	627700	N/A	7.05	100.961	367	366.986
200PFHxS	1385	200	Standard	2022-10-05 14:48:50	PFHxS	50	400	30310	271400	7.04	41.005	399	398.945
200PFHxS_2	1386	200	Standard	2022-10-05 14:48:50	PFHxS_2	0	400	14470	271400	7.03	degenerate	399	398.945
20013C3_PFHxS	1387	200	Standard	2022-10-05 14:48:50	13C3_PFHxS	400	N/A	271400	N/A	7.05	N/A	402	401.949
20013C3_PFHxS_SUR	1388	200	Standard	2022-10-05 14:48:50	13C3_PFHxS_SUR	400	N/A	271400	N/A	7.05	521.006	402	401.949
200PFOA	1389	200	Standard	2022-10-05 14:48:50	PFOA	50	400	63730	726200	7.65	43.054	413	N/A
200PFOA_2	1390	200	Standard	2022-10-05 14:48:50	PFOA_2	0	400	12720	726200	7.65	degenerate	413	N/A
20013C8_PFOA	1391	200	Standard	2022-10-05 14:48:50	13C8_PFOA	400	N/A	726200	N/A	7.65	N/A	421	420.992
20013C8_PFOA_SUR	1392	200	Standard	2022-10-05 14:48:50	13C8_PFOA_SUR	400	N/A	726200	N/A	7.65	354.6	421	420.992
2006:2 FTS	1393	200	Standard	2022-10-05 14:48:50	6:2 FTS	200	800	31970	109700	7.64	< 0	427	426.978
2006:2 FTS_2	1394	200	Standard	2022-10-05 14:48:50	6:2 FTS_2	0	800	25360	109700	7.64	degenerate	427	426.978
20013C2-6:2FTS	1395	200	Standard	2022-10-05 14:48:50	13C2-6:2FTS	800	N/A	109700	N/A	7.64	N/A	429	428.976
20013C2-6:2FTS_SUR	1396	200	Standard	2022-10-05 14:48:50	13C2-6:2FTS_SUR	400	N/A	109700	N/A	7.64	degenerate	429	428.976
200PFHpS	1397	200	Standard	2022-10-05 14:48:50	PFHpS	50	400	20330	150900	7.64	51.061	449	448.936
200PFHpS_2	1398	200	Standard	2022-10-05 14:48:50	PFHpS_2	0	400	13780	150900	7.64	degenerate	449	448.936
200PFNA	1399	200	Standard	2022-10-05 14:48:50	PFNA	50	200	50160	234300	8.29	54.746	463	462.972
200PFNA_2	1400	200	Standard	2022-10-05 14:48:50	PFNA_2	0	200	7036	234300	8.29	degenerate	463	462.972
20013C9_PFNA	1401	200	Standard	2022-10-05 14:48:50	13C9_PFNA	200	N/A	234300	N/A	8.28	N/A	472	471.991
20013C9_PFNA_SUR	1402	200	Standard	2022-10-05 14:48:50	13C9_PFNA_SUR	400	N/A	234300	N/A	8.28	484.803	472	471.991
200PFOSA	1403	200	Standard	2022-10-05 14:48:50	PFOSA	50	400	34770	289600	8.75	51.583	498	497.947
200PFOS	1404	200	Standard	2022-10-05 14:48:50	PFOS	50	400	31570	150900	8.25	48.572	499	498.934
200PFOS_2	1405	200	Standard	2022-10-05 14:48:50	PFOS_2	0	400	12370	150900	8.24	degenerate	499	498.934
20013C8_PFOSA	1406	200	Standard	2022-10-05 14:48:50	13C8_PFOSA	400	N/A	289600	N/A	8.75	N/A	506	505.975
20013C8_PFOSA_SUR	1407	200	Standard	2022-10-05 14:48:50	13C8_PFOSA_SUR	400	N/A	289600	N/A	8.75	53.534	506	505.975
20013C8_PFOS	1408	200	Standard	2022-10-05 14:48:50	13C8_PFOS	400	N/A	150900	N/A	8.25	N/A	507	506.959
20013C8_PFOS_SUR	1409	200	Standard	2022-10-05 14:48:50	13C8_PFOS_SUR	400	N/A	150900	N/A	8.25	589.463	507	506.959
200PFDA	1410	200	Standard	2022-10-05 14:48:50	PFDA	50	200	41070	272300	8.91	35.6	513	512.96
200PFDA_2	1411	200	Standard	2022-10-05 14:48:50	PFDA_2	0	200	3878	272300	8.91	degenerate	513	512.96
20013C6_PFDA	1412	200	Standard	2022-10-05 14:48:50	13C6_PFDA	200	N/A	272300	N/A	8.91	N/A	519	519
20013C6_PFDA_SUR	1413	200	Standard	2022-10-05 14:48:50	13C6_PFDA_SUR	400	N/A	272300	N/A	8.91	518.586	519	519
2008:2 FTS	1414	200	Standard	2022-10-05 14:48:50	8:2 FTS	200	800	34990	133100	8.92	242.007	527	526.951
2008:2 FTS_2	1415	200	Standard	2022-10-05 14:48:50	8:2 FTS_2	0	800	26480	133100	8.93	degenerate	527	526.951
20013C2-8:2FTS	1416	200	Standard	2022-10-05 14:48:50	13C2-8:2FTS	800	N/A	133100	N/A	8.92	N/A	529	528.97
20013C2-8:2FTS_SUR	1417	200	Standard	2022-10-05 14:48:50	13C2-8:2FTS_SUR	400	N/A	133100	N/A	8.92	259.954	529	528.97
200PFNS	1418	200	Standard	2022-10-05 14:48:50	PFNS	50	400	16440	150900	8.87	45.151	549	548.928
200PFNS_2	1419	200	Standard	2022-10-05 14:48:50	PFNS_2	0	400	7787	150900	8.87	degenerate	549	548.928
200PFUdA	1420	200	Standard	2022-10-05 14:48:50	PFUdA	50	200	36260	213200	9.52	48.575	563	N/A
200PFUdA_2	1421	200	Standard	2022-10-05 14:48:50	PFUdA_2	0	200	3281	213200	9.52	degenerate	563	N/A
20013C7_PFUdA	1422	200	Standard	2022-10-05 14:48:50	13C7_PFUdA	200	N/A	213200	N/A	9.52	N/A	570	569.98
20013C7_PFUdA_SUR	1423	200	Standard	2022-10-05 14:48:50	13C7_PFUdA_SUR	400	N/A	213200	N/A	9.52	464.245	570	569.98
200N-MeFOSAA	1424	200	Standard	2022-10-05 14:48:50	N-MeFOSAA	50	800	11910	297700	9.24	46.935	570	569.977
200N-MeFOSAA_2	1425	200	Standard	2022-10-05 14:48:50	N-MeFOSAA_2	0	800	6359	297700	9.23	degenerate	570	569.977
200d3-MeFOSAA	1426	200	Standard	2022-10-05 14:48:50	d3-MeFOSAA	800	N/A	297700	N/A	9.24	N/A	573	572.988
200d3-MeFOSAA_SUR	1427	200	Standard	2022-10-05 14:48:50	d3-MeFOSAA_SUR	400	N/A	297700	N/A	9.24	degenerate	573	572.988
200N-EtFOSAA	1428	200	Standard	2022-10-05 14:48:50	N-EtFOSAA	50	800	15320	293500	9.56	51.571	584	N/A
200N-EtFOSAA_2	1429	200	Standard	2022-10-05 14:48:50	N-EtFOSAA_2	0	800	7326	293500	9.56	degenerate	584	N/A
200d5-EtFOSAA	1430	200	Standard	2022-10-05 14:48:50	d5-EtFOSAA	800	N/A	293500	N/A	9.55	N/A	589	589.016
200d5-EtFOSAA_SUR	1431	200	Standard	2022-10-05 14:48:50	d5-EtFOSAA_SUR	400	N/A	293500	N/A	9.55	286.591	589	589.016
200PFDS	1432	200	Standard	2022-10-05 14:48:50	PFDS	50	400	17540	150900	9.46	51.352	599	598.928
200PFDS_2	1433	200	Standard	2022-10-05 14:48:50	PFDS_2	0	400	8172	150900	9.47	degenerate	599	598.928
200PFDoA	1434	200	Standard	2022-10-05 14:48:50	PFDoA	50	200	49940	261000	10.09	46.581	613	612.954
200PFDoA_2	1435	200	Standard	2022-10-05 14:48:50	PFDoA_2	0	200	5805	261000	10.1	degenerate	613	612.954
20013C2_PFDoA	1436	200	Standard	2022-10-05 14:48:50	13C2_PFDoA	200	N/A	261000	N/A	10.08	N/A	615	614.969
20013C2_PFDoA_SUR	1437	200	Standard	2022-10-05 14:48:50	13C2_PFDoA_SUR	400	N/A	261000	N/A	10.08	< 0	615	614.969
200PFTrDA	1438	200	Standard	2022-10-05 14:48:50	PFTrDA	50	200	35940	146200	10.61	43.076	663	662.957
200PFTrDA_2	1439	200	Standard	2022-10-05 14:48:50	PFTrDA_2	0	200	4612	146200	10.63	degenerate	663	662.957
200PFTeDA	1440	200	Standard	2022-10-05 14:48:50	PFTeDA	50	200	22420	146200	11.09	41.953	713	712.951
200PFTeDA_2	1441	200	Standard	2022-10-05 14:48:50	PFTeDA_2	0	200	4274	146200	11.09	degenerate	713	712.951
20013C2_PFTeDA	1442	200	Standard	2022-10-05 14:48:50	13C2_PFTeDA	200	N/A	146200	N/A	11.09	N/A	715	714.962
20013C2_PFTeDA_SUR	1443	200	Standard	2022-10-05 14:48:50	13C2_PFTeDA_SUR	400	N/A	146200	N/A	11.09	541.527	715	714.962
200PFEESA	1444	200	Standard	2022-10-05 14:48:50	PFEESA	200	400	199300	226100	6.23	207.29	315	314.94
200PFEESA_2	1445	200	Standard	2022-10-05 14:48:50	PFEESA_2	0	400	46850	226100	6.22	degenerate	315	314.94
200PF4OPeA	1446	200	Standard	2022-10-05 14:48:50	PF4OPeA	200	1600	42820	2081000	5.53	206.733	229	229.04
200PF4OPeA_2	1447	200	Standard	2022-10-05 14:48:50	PF4OPeA_2	0	1600	N/A	2081000	N/A	N/A	229	N/A
200PF5OHXA	1448	200	Standard	2022-10-05 14:48:50	PF5OHXA	200	400	285600	646900	6.11	197.589	279	278.976
200PF5OHXA_2	1449	200	Standard	2022-10-05 14:48:50	PF5OHXA_2	0	400	N/A	646900	N/A	N/A	279	N/A
2003,6-OPFHpA	1450	200	Standard	2022-10-05 14:48:50	3,6-OPFHpA	200	400	9093	627700	6.35	206.721	295	N/A
2003,6-OPFHpA_2	1451	200	Standard	2022-10-05 14:48:50	3,6-OPFHpA_2	0	400	7395	627700	6.4	degenerate	295	N/A
2003:3 FTCA	1452	200	Standard	2022-10-05 14:48:50	3:3 FTCA	40	800	2039	1154000	5.93	51.685	241	241.063
2003:3 FTCA_2	1453	200	Standard	2022-10-05 14:48:50	3:3 FTCA_2	0	800	N/A	1154000	N/A	N/A	239	N/A
2005:3 FTCA	1454	200	Standard	2022-10-05 14:48:50	5:3 FTCA	200	400	20660	646900	7.17	154.151	341	340.998
2005:3 FTCA_2	1455	200	Standard	2022-10-05 14:48:50	5:3 FTCA_2	0	400	N/A	646900	N/A	N/A	339	N/A
2007:3 FTCA	1456	200	Standard	2022-10-05 14:48:50	7:3 FTCA	200	400	55300	646900	8.46	140.646	441	441.006
2007:3 FTCA_2	1457	200	Standard	2022-10-05 14:48:50	7:3 FTCA_2	0	400	N/A	646900	N/A	N/A	439	N/A
20013C2 6:2 FTCA	1458	200	Standard	2022-10-05 14:48:50	13C2 6:2 FTCA	1	N/A	N/A	N/A	N/A	N/A	379	N/A
20013C2 8:2 FTCA	1459	200	Standard	2022-10-05 14:48:50	13C2 8:2 FTCA	1	N/A	N/A	N/A	N/A	N/A	479	N/A
20013C2 10:2 FTCA	1460	200	Standard	2022-10-05 14:48:50	13C2 10:2 FTCA	1	N/A	N/A	N/A	N/A	N/A	579	N/A
200NaDONA	1461	200	Standard	2022-10-05 14:48:50	NaDONA	200	1600	282900	50400	7.11	191.631	377	376.969
200NaDONA_2	1462	200	Standard	2022-10-05 14:48:50	NaDONA_2	0	1600	288800	50400	7.11	degenerate	377	376.969
200M3HFPO_DA	1463	200	Standard	2022-10-05 14:48:50	M3HFPO_DA	1600	N/A	50400	N/A	6.66	N/A	287	286.993
200M3HPFO_DA1.1	1464	200	Standard	2022-10-05 14:48:50	M3HPFO_DA1.1	0	N/A	2352	N/A	6.66	degenerate	332	N/A
200HPFO-DA	1465	200	Standard	2022-10-05 14:48:50	HPFO-DA	200	1600	11080	50400	6.64	160.334	285	284.977
200HPFO-DA_2	1466	200	Standard	2022-10-05 14:48:50	HPFO-DA_2	0	1600	24700	50400	6.64	degenerate	285	284.977
200HPFO-DA_1.1	1467	200	Standard	2022-10-05 14:48:50	HPFO-DA_1.1	0	1600	1472	50400	6.64	degenerate	329	N/A
200M3HPFO_DA1._2	1468	200	Standard	2022-10-05 14:48:50	M3HPFO_DA1._2	0	1600	2188	50400	6.65	degenerate	329	N/A
200N-MeFOSA-M	1469	200	Standard	2022-10-05 14:48:50	N-MeFOSA-M	20	400	1142	21530	9.68	17.691	512	N/A
200N-MeFOSA-M_2	1470	200	Standard	2022-10-05 14:48:50	N-MeFOSA-M_2	0	400	1279	21530	9.65	degenerate	512	N/A
200d-N-MeFOSA-M	1471	200	Standard	2022-10-05 14:48:50	d-N-MeFOSA-M	400	N/A	21530	N/A	9.67	N/A	515	514.981
200N-EtFOSA-M	1472	200	Standard	2022-10-05 14:48:50	N-EtFOSA-M	20	400	2083	29000	10.05	23.121	526	525.972
200N-EtFOSA-M_2	1473	200	Standard	2022-10-05 14:48:50	N-EtFOSA-M_2	0	400	1172	29000	10.02	degenerate	526	525.972
200d-N-EtFOSA-M	1474	200	Standard	2022-10-05 14:48:50	d-N-EtFOSA-M	400	N/A	29000	N/A	10.01	N/A	531	531.01
2009Cl-PF3ONS	1475	200	Standard	2022-10-05 14:48:50	9Cl-PF3ONS	200	1600	184000	50400	8.59	199.571	531	530.901
2009Cl-PF3ONS_2	1476	200	Standard	2022-10-05 14:48:50	9Cl-PF3ONS_2	0	1600	1617	50400	8.61	degenerate	531	530.901
20011Cl-PF3OUdS	1477	200	Standard	2022-10-05 14:48:50	11Cl-PF3OUdS	200	1600	99600	50400	9.78	193.541	631	630.894
20011Cl-PF3OUdS_2	1478	200	Standard	2022-10-05 14:48:50	11Cl-PF3OUdS_2	0	1600	N/A	50400	N/A	N/A	631	N/A
200PFO4DA_1	1479	200	Standard	2022-10-05 14:48:50	PFO4DA_1	0	1600	N/A	50400	N/A	N/A	376.95	N/A
200EtFOSE	1480	200	Standard	2022-10-05 14:48:50	EtFOSE	200	4000	N/A	9498	N/A	N/A	630	N/A
200EtFOSE-2	1481	200	Standard	2022-10-05 14:48:50	EtFOSE-2	0	4000	N/A	9498	N/A	N/A	630	N/A
200d9-EtFOSE	1482	200	Standard	2022-10-05 14:48:50	d9-EtFOSE	4000	N/A	9498	N/A	9.99	N/A	639.2	639.083
200d9-EtFOSE-2	1483	200	Standard	2022-10-05 14:48:50	d9-EtFOSE-2	4000	N/A	9498	N/A	9.99	N/A	639.2	639.083
200MeFOSE	1484	200	Standard	2022-10-05 14:48:50	MeFOSE	200	4000	1049	10370	9.66	198.679	616	615.995
200MeFOSE_2	1485	200	Standard	2022-10-05 14:48:50	MeFOSE_2	0	4000	1049	10370	9.66	degenerate	616	615.995
200d7-MeFOSE	1486	200	Standard	2022-10-05 14:48:50	d7-MeFOSE	4000	N/A	10370	N/A	9.66	N/A	623	623.054
200d7-MeFOSE_2	1487	200	Standard	2022-10-05 14:48:50	d7-MeFOSE_2	4000	N/A	10370	N/A	9.66	N/A	623	623.054
200PFDoS	1488	200	Standard	2022-10-05 14:48:50	PFDoS	50	400	N/A	150900	N/A	N/A	699	N/A
200PFDoS_2	1489	200	Standard	2022-10-05 14:48:50	PFDoS_2	0	400	N/A	150900	N/A	N/A	699	N/A
20013C3 PFBA	1490	200	Standard	2022-10-05 14:48:50	13C3 PFBA	0	N/A	320000	N/A	4.99	degenerate	216	215.994
20013C2 PFHxA	1491	200	Standard	2022-10-05 14:48:50	13C2 PFHxA	0	N/A	229800	N/A	6.49	degenerate	315.1	314.979
20013C4 PFOA	1492	200	Standard	2022-10-05 14:48:50	13C4 PFOA	0	N/A	21570	N/A	7.66	degenerate	417.1	416.98
20013C5 PFNA	1493	200	Standard	2022-10-05 14:48:50	13C5 PFNA	0	N/A	141500	N/A	8.28	degenerate	468	467.982
20013C2 PFDA	1494	200	Standard	2022-10-05 14:48:50	13C2 PFDA	0	N/A	17850	N/A	8.89	degenerate	515.1	514.971
20018O2 PFHxS	1495	200	Standard	2022-10-05 14:48:50	18O2 PFHxS	0	N/A	N/A	N/A	N/A	N/A	403	N/A
20013C4 PFOS	1496	200	Standard	2022-10-05 14:48:50	13C4 PFOS	0	N/A	N/A	N/A	N/A	N/A	502.8	N/A
500PFBA	1497	500	Standard	2022-10-05 15:08:14	PFBA	500	1600	529000	2314000	5.17	486.605	212.9	212.977
50013C4_PFBA	1498	500	Standard	2022-10-05 15:08:14	13C4_PFBA	1600	N/A	2314000	N/A	5.15	N/A	217	216.995
50013C4_PFBA_SUR	1499	500	Standard	2022-10-05 15:08:14	13C4_PFBA_SUR	400	N/A	2314000	N/A	5.15	538.444	217	216.995
500PFPeA	1500	500	Standard	2022-10-05 15:08:14	PFPeA	250	800	381700	1321000	5.91	236.675	262.9	262.975
50013C5_PFPeA	1501	500	Standard	2022-10-05 15:08:14	13C5_PFPeA	800	N/A	1321000	N/A	5.91	N/A	267.9	267.991
50013C5_PFPeA_SUR	1502	500	Standard	2022-10-05 15:08:14	13C5_PFPeA_SUR	400	N/A	1321000	N/A	5.91	132.888	267.9	267.991
500PFBS	1503	500	Standard	2022-10-05 15:08:14	PFBS	125	400	207500	243500	6	118.384	298.9	298.942
500PFBS_2	1504	500	Standard	2022-10-05 15:08:14	PFBS_2	0	400	95850	243500	6	degenerate	298.9	298.942
50013C3_PFBS	1505	500	Standard	2022-10-05 15:08:14	13C3_PFBS	400	N/A	243500	N/A	6	N/A	302	301.953
50013C3_PFBS_SUR	1506	500	Standard	2022-10-05 15:08:14	13C3_PFBS_SUR	400	N/A	243500	N/A	6	< 0	302	301.953
500PFHxA	1507	500	Standard	2022-10-05 15:08:14	PFHxA	125	400	152300	735200	6.48	102.93	313	312.983
500PFHxA_2	1508	500	Standard	2022-10-05 15:08:14	PFHxA_2	0	400	10480	735200	6.48	degenerate	313	312.983
50013C5_PFHxA	1509	500	Standard	2022-10-05 15:08:14	13C5_PFHxA	400	N/A	735200	N/A	6.48	N/A	318	317.99
50013C5_PFHxA_SUR	1510	500	Standard	2022-10-05 15:08:14	13C5_PFHxA_SUR	400	N/A	735200	N/A	6.48	717.953	318	317.99
5004:2 FTS	1511	500	Standard	2022-10-05 15:08:14	4:2 FTS	500	800	265700	103100	6.42	484.407	327	326.972
5004:2 FTS_2	1512	500	Standard	2022-10-05 15:08:14	4:2 FTS_2	0	800	59850	103100	6.42	degenerate	327	326.972
50013C2-4:2 FTS	1513	500	Standard	2022-10-05 15:08:14	13C2-4:2 FTS	800	N/A	103100	N/A	6.42	N/A	329	328.983
50013C2-4:2 FTS_SUR	1514	500	Standard	2022-10-05 15:08:14	13C2-4:2 FTS_SUR	400	N/A	103100	N/A	6.42	402.823	329	328.983
500PFPeS	1515	500	Standard	2022-10-05 15:08:14	PFPeS	125	400	63750	243500	6.5	131.283	349	348.94
500PFPeS_2	1516	500	Standard	2022-10-05 15:08:14	PFPeS_2	0	400	29190	243500	6.5	degenerate	349	348.94
500PFHpA	1517	500	Standard	2022-10-05 15:08:14	PFHpA	125	400	169200	744400	7.03	110.923	363	362.973
500PFHpA_2	1518	500	Standard	2022-10-05 15:08:14	PFHpA_2	0	400	32670	744400	7.04	degenerate	363	362.973
50013C4_PFHpA	1519	500	Standard	2022-10-05 15:08:14	13C4_PFHpA	400	N/A	744400	N/A	7.04	N/A	367	366.986
50013C4_PFHpA_SUR	1520	500	Standard	2022-10-05 15:08:14	13C4_PFHpA_SUR	400	N/A	744400	N/A	7.04	214.932	367	366.986
500PFHxS	1521	500	Standard	2022-10-05 15:08:14	PFHxS	125	400	82250	295400	7.03	106.857	399	398.939
500PFHxS_2	1522	500	Standard	2022-10-05 15:08:14	PFHxS_2	0	400	31880	295400	7.03	degenerate	399	398.939
50013C3_PFHxS	1523	500	Standard	2022-10-05 15:08:14	13C3_PFHxS	400	N/A	295400	N/A	7.03	N/A	402	401.947
50013C3_PFHxS_SUR	1524	500	Standard	2022-10-05 15:08:14	13C3_PFHxS_SUR	400	N/A	295400	N/A	7.03	544.49	402	401.947
500PFOA	1525	500	Standard	2022-10-05 15:08:14	PFOA	125	400	195100	829500	7.65	118.166	413	412.966
500PFOA_2	1526	500	Standard	2022-10-05 15:08:14	PFOA_2	0	400	42110	829500	7.64	degenerate	413	412.966
50013C8_PFOA	1527	500	Standard	2022-10-05 15:08:14	13C8_PFOA	400	N/A	829500	N/A	7.64	N/A	421	420.993
50013C8_PFOA_SUR	1528	500	Standard	2022-10-05 15:08:14	13C8_PFOA_SUR	400	N/A	829500	N/A	7.64	405.024	421	420.993
5006:2 FTS	1529	500	Standard	2022-10-05 15:08:14	6:2 FTS	500	800	164700	142800	7.63	443.749	427	426.968
5006:2 FTS_2	1530	500	Standard	2022-10-05 15:08:14	6:2 FTS_2	0	800	90660	142800	7.63	degenerate	427	426.968
50013C2-6:2FTS	1531	500	Standard	2022-10-05 15:08:14	13C2-6:2FTS	800	N/A	142800	N/A	7.63	N/A	429	428.979
50013C2-6:2FTS_SUR	1532	500	Standard	2022-10-05 15:08:14	13C2-6:2FTS_SUR	400	N/A	142800	N/A	7.63	degenerate	429	428.979
500PFHpS	1533	500	Standard	2022-10-05 15:08:14	PFHpS	125	400	53270	177900	7.63	114.033	449	448.933
500PFHpS_2	1534	500	Standard	2022-10-05 15:08:14	PFHpS_2	0	400	39480	177900	7.63	degenerate	449	448.933
500PFNA	1535	500	Standard	2022-10-05 15:08:14	PFNA	125	200	177100	351400	8.28	128.04	463	462.971
500PFNA_2	1536	500	Standard	2022-10-05 15:08:14	PFNA_2	0	200	20730	351400	8.28	degenerate	463	462.971
50013C9_PFNA	1537	500	Standard	2022-10-05 15:08:14	13C9_PFNA	200	N/A	351400	N/A	8.26	N/A	472	471.996
50013C9_PFNA_SUR	1538	500	Standard	2022-10-05 15:08:14	13C9_PFNA_SUR	400	N/A	351400	N/A	8.26	599.13	472	471.996
500PFOSA	1539	500	Standard	2022-10-05 15:08:14	PFOSA	125	400	90530	344000	8.74	113.603	498	497.946
500PFOS	1540	500	Standard	2022-10-05 15:08:14	PFOS	125	400	88340	177900	8.23	119.669	499	498.931
500PFOS_2	1541	500	Standard	2022-10-05 15:08:14	PFOS_2	0	400	35900	177900	8.24	degenerate	499	498.931
50013C8_PFOSA	1542	500	Standard	2022-10-05 15:08:14	13C8_PFOSA	400	N/A	344000	N/A	8.74	N/A	506	505.973
50013C8_PFOSA_SUR	1543	500	Standard	2022-10-05 15:08:14	13C8_PFOSA_SUR	400	N/A	344000	N/A	8.74	159.868	506	505.973
50013C8_PFOS	1544	500	Standard	2022-10-05 15:08:14	13C8_PFOS	400	N/A	177900	N/A	8.24	N/A	507	506.959
50013C8_PFOS_SUR	1545	500	Standard	2022-10-05 15:08:14	13C8_PFOS_SUR	400	N/A	177900	N/A	8.24	694.927	507	506.959
500PFDA	1546	500	Standard	2022-10-05 15:08:14	PFDA	125	200	166900	368400	8.9	103.588	513	512.964
500PFDA_2	1547	500	Standard	2022-10-05 15:08:14	PFDA_2	0	200	9516	368400	8.89	degenerate	513	512.964
50013C6_PFDA	1548	500	Standard	2022-10-05 15:08:14	13C6_PFDA	200	N/A	368400	N/A	8.9	N/A	519	518.995
50013C6_PFDA_SUR	1549	500	Standard	2022-10-05 15:08:14	13C6_PFDA_SUR	400	N/A	368400	N/A	8.9	581.164	519	518.995
5008:2 FTS	1550	500	Standard	2022-10-05 15:08:14	8:2 FTS	500	800	135900	227000	8.91	444.629	527	526.965
5008:2 FTS_2	1551	500	Standard	2022-10-05 15:08:14	8:2 FTS_2	0	800	115000	227000	8.91	degenerate	527	526.965
50013C2-8:2FTS	1552	500	Standard	2022-10-05 15:08:14	13C2-8:2FTS	800	N/A	227000	N/A	8.91	N/A	529	528.97
50013C2-8:2FTS_SUR	1553	500	Standard	2022-10-05 15:08:14	13C2-8:2FTS_SUR	400	N/A	227000	N/A	8.91	443.36	529	528.97
500PFNS	1554	500	Standard	2022-10-05 15:08:14	PFNS	125	400	52250	177900	8.86	128.01	549	548.927
500PFNS_2	1555	500	Standard	2022-10-05 15:08:14	PFNS_2	0	400	27570	177900	8.86	degenerate	549	548.927
500PFUdA	1556	500	Standard	2022-10-05 15:08:14	PFUdA	125	200	138000	279500	9.51	137.468	563	562.958
500PFUdA_2	1557	500	Standard	2022-10-05 15:08:14	PFUdA_2	0	200	11730	279500	9.51	degenerate	563	562.958
50013C7_PFUdA	1558	500	Standard	2022-10-05 15:08:14	13C7_PFUdA	200	N/A	279500	N/A	9.51	N/A	570	569.985
50013C7_PFUdA_SUR	1559	500	Standard	2022-10-05 15:08:14	13C7_PFUdA_SUR	400	N/A	279500	N/A	9.51	528.974	570	569.985
500N-MeFOSAA	1560	500	Standard	2022-10-05 15:08:14	N-MeFOSAA	125	800	48700	495300	9.23	115.1	570	569.969
500N-MeFOSAA_2	1561	500	Standard	2022-10-05 15:08:14	N-MeFOSAA_2	0	800	20880	495300	9.23	degenerate	570	569.969
500d3-MeFOSAA	1562	500	Standard	2022-10-05 15:08:14	d3-MeFOSAA	800	N/A	495300	N/A	9.22	N/A	573	572.989
500d3-MeFOSAA_SUR	1563	500	Standard	2022-10-05 15:08:14	d3-MeFOSAA_SUR	400	N/A	495300	N/A	9.22	degenerate	573	572.989
500N-EtFOSAA	1564	500	Standard	2022-10-05 15:08:14	N-EtFOSAA	125	800	52970	473800	9.54	110.288	584	583.986
500N-EtFOSAA_2	1565	500	Standard	2022-10-05 15:08:14	N-EtFOSAA_2	0	800	32090	473800	9.55	degenerate	584	583.986
500d5-EtFOSAA	1566	500	Standard	2022-10-05 15:08:14	d5-EtFOSAA	800	N/A	473800	N/A	9.53	N/A	589	589.011
500d5-EtFOSAA_SUR	1567	500	Standard	2022-10-05 15:08:14	d5-EtFOSAA_SUR	400	N/A	473800	N/A	9.53	462.648	589	589.011
500PFDS	1568	500	Standard	2022-10-05 15:08:14	PFDS	125	400	53150	177900	9.46	130.953	599	598.925
500PFDS_2	1569	500	Standard	2022-10-05 15:08:14	PFDS_2	0	400	21710	177900	9.45	degenerate	599	598.925
500PFDoA	1570	500	Standard	2022-10-05 15:08:14	PFDoA	125	200	142900	319700	10.07	104.959	613	612.955
500PFDoA_2	1571	500	Standard	2022-10-05 15:08:14	PFDoA_2	0	200	13990	319700	10.08	degenerate	613	612.955
50013C2_PFDoA	1572	500	Standard	2022-10-05 15:08:14	13C2_PFDoA	200	N/A	319700	N/A	10.07	N/A	615	614.962
50013C2_PFDoA_SUR	1573	500	Standard	2022-10-05 15:08:14	13C2_PFDoA_SUR	400	N/A	319700	N/A	10.07	112.497	615	614.962
500PFTrDA	1574	500	Standard	2022-10-05 15:08:14	PFTrDA	125	200	99480	134400	10.6	131.778	663	662.963
500PFTrDA_2	1575	500	Standard	2022-10-05 15:08:14	PFTrDA_2	0	200	13360	134400	10.6	degenerate	663	662.963
500PFTeDA	1576	500	Standard	2022-10-05 15:08:14	PFTeDA	125	200	70280	134400	11.07	139.337	713	712.945
500PFTeDA_2	1577	500	Standard	2022-10-05 15:08:14	PFTeDA_2	0	200	11530	134400	11.07	degenerate	713	712.945
50013C2_PFTeDA	1578	500	Standard	2022-10-05 15:08:14	13C2_PFTeDA	200	N/A	134400	N/A	11.07	N/A	715	714.961
50013C2_PFTeDA_SUR	1579	500	Standard	2022-10-05 15:08:14	13C2_PFTeDA_SUR	400	N/A	134400	N/A	11.07	518.503	715	714.961
500PFEESA	1580	500	Standard	2022-10-05 15:08:14	PFEESA	500	400	444200	243500	6.21	428.479	315	314.939
500PFEESA_2	1581	500	Standard	2022-10-05 15:08:14	PFEESA_2	0	400	104300	243500	6.21	degenerate	315	314.939
500PF4OPeA	1582	500	Standard	2022-10-05 15:08:14	PF4OPeA	500	1600	112100	2314000	5.55	493.218	229	228.978
500PF4OPeA_2	1583	500	Standard	2022-10-05 15:08:14	PF4OPeA_2	0	1600	N/A	2314000	N/A	N/A	229	N/A
500PF5OHXA	1584	500	Standard	2022-10-05 15:08:14	PF5OHXA	500	400	745600	735200	6.1	464.529	279	278.972
500PF5OHXA_2	1585	500	Standard	2022-10-05 15:08:14	PF5OHXA_2	0	400	N/A	735200	N/A	N/A	279	N/A
5003,6-OPFHpA	1586	500	Standard	2022-10-05 15:08:14	3,6-OPFHpA	500	400	25300	744400	6.39	548.503	295	N/A
5003,6-OPFHpA_2	1587	500	Standard	2022-10-05 15:08:14	3,6-OPFHpA_2	0	400	15230	744400	6.35	degenerate	295	N/A
5003:3 FTCA	1588	500	Standard	2022-10-05 15:08:14	3:3 FTCA	100	800	4065	1321000	5.92	91.022	241	N/A
5003:3 FTCA_2	1589	500	Standard	2022-10-05 15:08:14	3:3 FTCA_2	0	800	N/A	1321000	N/A	N/A	239	N/A
5005:3 FTCA	1590	500	Standard	2022-10-05 15:08:14	5:3 FTCA	500	400	56670	735200	7.17	362.057	341	341.004
5005:3 FTCA_2	1591	500	Standard	2022-10-05 15:08:14	5:3 FTCA_2	0	400	N/A	735200	N/A	N/A	339	N/A
5007:3 FTCA	1592	500	Standard	2022-10-05 15:08:14	7:3 FTCA	500	400	203500	735200	8.45	453.718	441	440.999
5007:3 FTCA_2	1593	500	Standard	2022-10-05 15:08:14	7:3 FTCA_2	0	400	N/A	735200	N/A	N/A	439	N/A
50013C2 6:2 FTCA	1594	500	Standard	2022-10-05 15:08:14	13C2 6:2 FTCA	1	N/A	N/A	N/A	N/A	N/A	379	N/A
50013C2 8:2 FTCA	1595	500	Standard	2022-10-05 15:08:14	13C2 8:2 FTCA	1	N/A	N/A	N/A	N/A	N/A	479	N/A
50013C2 10:2 FTCA	1596	500	Standard	2022-10-05 15:08:14	13C2 10:2 FTCA	1	N/A	N/A	N/A	N/A	N/A	579	N/A
500NaDONA	1597	500	Standard	2022-10-05 15:08:14	NaDONA	500	1600	761100	53690	7.1	541.12	377	376.97
500NaDONA_2	1598	500	Standard	2022-10-05 15:08:14	NaDONA_2	0	1600	810600	53690	7.1	degenerate	377	376.97
500M3HFPO_DA	1599	500	Standard	2022-10-05 15:08:14	M3HFPO_DA	1600	N/A	53690	N/A	6.63	N/A	287	286.987
500M3HPFO_DA1.1	1600	500	Standard	2022-10-05 15:08:14	M3HPFO_DA1.1	0	N/A	2913	N/A	6.62	degenerate	332	N/A
500HPFO-DA	1601	500	Standard	2022-10-05 15:08:14	HPFO-DA	500	1600	33560	53690	6.63	469.533	285	284.982
500HPFO-DA_2	1602	500	Standard	2022-10-05 15:08:14	HPFO-DA_2	0	1600	60170	53690	6.63	degenerate	285	284.982
500HPFO-DA_1.1	1603	500	Standard	2022-10-05 15:08:14	HPFO-DA_1.1	0	1600	2268	53690	6.65	degenerate	329	328.979
500M3HPFO_DA1._2	1604	500	Standard	2022-10-05 15:08:14	M3HPFO_DA1._2	0	1600	2990	53690	6.63	degenerate	329	N/A
500N-MeFOSA-M	1605	500	Standard	2022-10-05 15:08:14	N-MeFOSA-M	50	400	3613	26900	9.65	46.024	512	511.956
500N-MeFOSA-M_2	1606	500	Standard	2022-10-05 15:08:14	N-MeFOSA-M_2	0	400	3283	26900	9.66	degenerate	512	511.956
500d-N-MeFOSA-M	1607	500	Standard	2022-10-05 15:08:14	d-N-MeFOSA-M	400	N/A	26900	N/A	9.65	N/A	515	514.982
500N-EtFOSA-M	1608	500	Standard	2022-10-05 15:08:14	N-EtFOSA-M	50	400	4819	31220	10	51.376	526	525.994
500N-EtFOSA-M_2	1609	500	Standard	2022-10-05 15:08:14	N-EtFOSA-M_2	0	400	3603	31220	10	degenerate	526	525.994
500d-N-EtFOSA-M	1610	500	Standard	2022-10-05 15:08:14	d-N-EtFOSA-M	400	N/A	31220	N/A	9.98	N/A	531	531.009
5009Cl-PF3ONS	1611	500	Standard	2022-10-05 15:08:14	9Cl-PF3ONS	500	1600	501800	53690	8.58	501.505	531	530.896
5009Cl-PF3ONS_2	1612	500	Standard	2022-10-05 15:08:14	9Cl-PF3ONS_2	0	1600	5833	53690	8.75	degenerate	531	530.896
50011Cl-PF3OUdS	1613	500	Standard	2022-10-05 15:08:14	11Cl-PF3OUdS	500	1600	296000	53690	9.76	463.511	631	630.89
50011Cl-PF3OUdS_2	1614	500	Standard	2022-10-05 15:08:14	11Cl-PF3OUdS_2	0	1600	827.8	53690	9.73	degenerate	631	630.89
500PFO4DA_1	1615	500	Standard	2022-10-05 15:08:14	PFO4DA_1	0	1600	N/A	53690	N/A	N/A	376.95	N/A
500EtFOSE	1616	500	Standard	2022-10-05 15:08:14	EtFOSE	500	4000	1554	16480	10	507.237	630	630.026
500EtFOSE-2	1617	500	Standard	2022-10-05 15:08:14	EtFOSE-2	0	4000	1554	16480	10	degenerate	630	630.026
500d9-EtFOSE	1618	500	Standard	2022-10-05 15:08:14	d9-EtFOSE	4000	N/A	16480	N/A	9.99	N/A	639.2	639.077
500d9-EtFOSE-2	1619	500	Standard	2022-10-05 15:08:14	d9-EtFOSE-2	4000	N/A	16480	N/A	9.99	N/A	639.2	639.077
500MeFOSE	1620	500	Standard	2022-10-05 15:08:14	MeFOSE	500	4000	2134	22840	9.64	174.672	616	616.009
500MeFOSE_2	1621	500	Standard	2022-10-05 15:08:14	MeFOSE_2	0	4000	2134	22840	9.64	degenerate	616	616.009
500d7-MeFOSE	1622	500	Standard	2022-10-05 15:08:14	d7-MeFOSE	4000	N/A	22840	N/A	9.62	N/A	623	623.052
500d7-MeFOSE_2	1623	500	Standard	2022-10-05 15:08:14	d7-MeFOSE_2	4000	N/A	22840	N/A	9.62	N/A	623	623.052
500PFDoS	1624	500	Standard	2022-10-05 15:08:14	PFDoS	125	400	N/A	177900	N/A	N/A	699	N/A
500PFDoS_2	1625	500	Standard	2022-10-05 15:08:14	PFDoS_2	0	400	N/A	177900	N/A	N/A	699	N/A
50013C3 PFBA	1626	500	Standard	2022-10-05 15:08:14	13C3 PFBA	0	N/A	497200	N/A	5.03	degenerate	216	215.997
50013C2 PFHxA	1627	500	Standard	2022-10-05 15:08:14	13C2 PFHxA	0	N/A	171200	N/A	6.48	degenerate	315.1	314.979
50013C4 PFOA	1628	500	Standard	2022-10-05 15:08:14	13C4 PFOA	0	N/A	28820	N/A	7.65	degenerate	417.1	416.978
50013C5 PFNA	1629	500	Standard	2022-10-05 15:08:14	13C5 PFNA	0	N/A	166200	N/A	8.26	degenerate	468	467.981
50013C2 PFDA	1630	500	Standard	2022-10-05 15:08:14	13C2 PFDA	0	N/A	13310	N/A	8.9	degenerate	515.1	514.964
50018O2 PFHxS	1631	500	Standard	2022-10-05 15:08:14	18O2 PFHxS	0	N/A	71.76	N/A	6.93	degenerate	403	402.946
50013C4 PFOS	1632	500	Standard	2022-10-05 15:08:14	13C4 PFOS	0	N/A	245.7	N/A	8.25	degenerate	502.8	502.943
1000PFBA	1633	1000	Standard	2022-10-05 15:26:19	PFBA	1000	1600	1100000	2281000	5.11	1030.08	212.9	212.978
100013C4_PFBA	1634	1000	Standard	2022-10-05 15:26:19	13C4_PFBA	1600	N/A	2281000	N/A	5.13	N/A	217	216.995
100013C4_PFBA_SUR	1635	1000	Standard	2022-10-05 15:26:19	13C4_PFBA_SUR	400	N/A	2281000	N/A	5.13	534.417	217	216.995
1000PFPeA	1636	1000	Standard	2022-10-05 15:26:19	PFPeA	500	800	819900	1351000	5.91	504.286	262.9	262.976
100013C5_PFPeA	1637	1000	Standard	2022-10-05 15:26:19	13C5_PFPeA	800	N/A	1351000	N/A	5.91	N/A	267.9	267.992
100013C5_PFPeA_SUR	1638	1000	Standard	2022-10-05 15:26:19	13C5_PFPeA_SUR	400	N/A	1351000	N/A	5.91	147.886	267.9	267.992
1000PFBS	1639	1000	Standard	2022-10-05 15:26:19	PFBS	250	400	290400	234500	6	275.125	298.9	298.943
1000PFBS_2	1640	1000	Standard	2022-10-05 15:26:19	PFBS_2	0	400	137600	234500	6	degenerate	298.9	298.943
100013C3_PFBS	1641	1000	Standard	2022-10-05 15:26:19	13C3_PFBS	400	N/A	234500	N/A	5.99	N/A	302	301.956
100013C3_PFBS_SUR	1642	1000	Standard	2022-10-05 15:26:19	13C3_PFBS_SUR	400	N/A	234500	N/A	5.99	< 0	302	301.956
1000PFHxA	1643	1000	Standard	2022-10-05 15:26:19	PFHxA	250	400	345000	669700	6.48	244.643	313	312.976
1000PFHxA_2	1644	1000	Standard	2022-10-05 15:26:19	PFHxA_2	0	400	20770	669700	6.48	degenerate	313	312.976
100013C5_PFHxA	1645	1000	Standard	2022-10-05 15:26:19	13C5_PFHxA	400	N/A	669700	N/A	6.48	N/A	318	317.991
100013C5_PFHxA_SUR	1646	1000	Standard	2022-10-05 15:26:19	13C5_PFHxA_SUR	400	N/A	669700	N/A	6.48	653.975	318	317.991
10004:2 FTS	1647	1000	Standard	2022-10-05 15:26:19	4:2 FTS	1000	800	486200	78980	6.42	1199.96	327	326.977
10004:2 FTS_2	1648	1000	Standard	2022-10-05 15:26:19	4:2 FTS_2	0	800	105200	78980	6.42	degenerate	327	326.977
100013C2-4:2 FTS	1649	1000	Standard	2022-10-05 15:26:19	13C2-4:2 FTS	800	N/A	78980	N/A	6.42	N/A	329	328.981
100013C2-4:2 FTS_SUR	1650	1000	Standard	2022-10-05 15:26:19	13C2-4:2 FTS_SUR	400	N/A	78980	N/A	6.42	308.504	329	328.981
1000PFPeS	1651	1000	Standard	2022-10-05 15:26:19	PFPeS	250	400	130300	234500	6.5	279.95	349	348.943
1000PFPeS_2	1652	1000	Standard	2022-10-05 15:26:19	PFPeS_2	0	400	64440	234500	6.5	degenerate	349	348.943
1000PFHpA	1653	1000	Standard	2022-10-05 15:26:19	PFHpA	250	400	402600	702300	7.04	282.219	363	362.97
1000PFHpA_2	1654	1000	Standard	2022-10-05 15:26:19	PFHpA_2	0	400	77110	702300	7.04	degenerate	363	362.97
100013C4_PFHpA	1655	1000	Standard	2022-10-05 15:26:19	13C4_PFHpA	400	N/A	702300	N/A	7.04	N/A	367	366.982
100013C4_PFHpA_SUR	1656	1000	Standard	2022-10-05 15:26:19	13C4_PFHpA_SUR	400	N/A	702300	N/A	7.04	173.8	367	366.982
1000PFHxS	1657	1000	Standard	2022-10-05 15:26:19	PFHxS	250	400	174900	263200	7.02	259.361	399	398.936
1000PFHxS_2	1658	1000	Standard	2022-10-05 15:26:19	PFHxS_2	0	400	67010	263200	7.03	degenerate	399	398.936
100013C3_PFHxS	1659	1000	Standard	2022-10-05 15:26:19	13C3_PFHxS	400	N/A	263200	N/A	7.04	N/A	402	401.946
100013C3_PFHxS_SUR	1660	1000	Standard	2022-10-05 15:26:19	13C3_PFHxS_SUR	400	N/A	263200	N/A	7.04	513.038	402	401.946
1000PFOA	1661	1000	Standard	2022-10-05 15:26:19	PFOA	250	400	467400	731200	7.65	323.965	413	412.968
1000PFOA_2	1662	1000	Standard	2022-10-05 15:26:19	PFOA_2	0	400	87020	731200	7.65	degenerate	413	412.968
100013C8_PFOA	1663	1000	Standard	2022-10-05 15:26:19	13C8_PFOA	400	N/A	731200	N/A	7.65	N/A	421	420.994
100013C8_PFOA_SUR	1664	1000	Standard	2022-10-05 15:26:19	13C8_PFOA_SUR	400	N/A	731200	N/A	7.65	357.01	421	420.994
10006:2 FTS	1665	1000	Standard	2022-10-05 15:26:19	6:2 FTS	1000	800	335300	151200	7.63	1056.99	427	426.967
10006:2 FTS_2	1666	1000	Standard	2022-10-05 15:26:19	6:2 FTS_2	0	800	180900	151200	7.64	degenerate	427	426.967
100013C2-6:2FTS	1667	1000	Standard	2022-10-05 15:26:19	13C2-6:2FTS	800	N/A	151200	N/A	7.62	N/A	429	428.977
100013C2-6:2FTS_SUR	1668	1000	Standard	2022-10-05 15:26:19	13C2-6:2FTS_SUR	400	N/A	151200	N/A	7.62	degenerate	429	428.977
1000PFHpS	1669	1000	Standard	2022-10-05 15:26:19	PFHpS	250	400	123300	168700	7.63	285.564	449	448.933
1000PFHpS_2	1670	1000	Standard	2022-10-05 15:26:19	PFHpS_2	0	400	78140	168700	7.63	degenerate	449	448.933
1000PFNA	1671	1000	Standard	2022-10-05 15:26:19	PFNA	250	200	375000	387600	8.27	245.946	463	462.966
1000PFNA_2	1672	1000	Standard	2022-10-05 15:26:19	PFNA_2	0	200	40940	387600	8.27	degenerate	463	462.966
100013C9_PFNA	1673	1000	Standard	2022-10-05 15:26:19	13C9_PFNA	200	N/A	387600	N/A	8.27	N/A	472	471.996
100013C9_PFNA_SUR	1674	1000	Standard	2022-10-05 15:26:19	13C9_PFNA_SUR	400	N/A	387600	N/A	8.27	634.563	472	471.996
1000PFOSA	1675	1000	Standard	2022-10-05 15:26:19	PFOSA	250	400	201500	343800	8.75	253.601	498	497.947
1000PFOS	1676	1000	Standard	2022-10-05 15:26:19	PFOS	250	400	191700	168700	8.24	273.603	499	498.932
1000PFOS_2	1677	1000	Standard	2022-10-05 15:26:19	PFOS_2	0	400	75680	168700	8.24	degenerate	499	498.932
100013C8_PFOSA	1678	1000	Standard	2022-10-05 15:26:19	13C8_PFOSA	400	N/A	343800	N/A	8.75	N/A	506	505.974
100013C8_PFOSA_SUR	1679	1000	Standard	2022-10-05 15:26:19	13C8_PFOSA_SUR	400	N/A	343800	N/A	8.75	159.426	506	505.974
100013C8_PFOS	1680	1000	Standard	2022-10-05 15:26:19	13C8_PFOS	400	N/A	168700	N/A	8.24	N/A	507	506.958
100013C8_PFOS_SUR	1681	1000	Standard	2022-10-05 15:26:19	13C8_PFOS_SUR	400	N/A	168700	N/A	8.24	659.063	507	506.958
1000PFDA	1682	1000	Standard	2022-10-05 15:26:19	PFDA	250	200	370500	305100	8.9	274.994	513	512.96
1000PFDA_2	1683	1000	Standard	2022-10-05 15:26:19	PFDA_2	0	200	21350	305100	8.9	degenerate	513	512.96
100013C6_PFDA	1684	1000	Standard	2022-10-05 15:26:19	13C6_PFDA	200	N/A	305100	N/A	8.89	N/A	519	518.982
100013C6_PFDA_SUR	1685	1000	Standard	2022-10-05 15:26:19	13C6_PFDA_SUR	400	N/A	305100	N/A	8.89	539.935	519	518.982
10008:2 FTS	1686	1000	Standard	2022-10-05 15:26:19	8:2 FTS	1000	800	292100	193300	8.92	927.212	527	526.962
10008:2 FTS_2	1687	1000	Standard	2022-10-05 15:26:19	8:2 FTS_2	0	800	206900	193300	8.92	degenerate	527	526.962
100013C2-8:2FTS	1688	1000	Standard	2022-10-05 15:26:19	13C2-8:2FTS	800	N/A	193300	N/A	8.92	N/A	529	528.969
100013C2-8:2FTS_SUR	1689	1000	Standard	2022-10-05 15:26:19	13C2-8:2FTS_SUR	400	N/A	193300	N/A	8.92	377.549	529	528.969
1000PFNS	1690	1000	Standard	2022-10-05 15:26:19	PFNS	250	400	115100	168700	8.86	302.23	549	548.928
1000PFNS_2	1691	1000	Standard	2022-10-05 15:26:19	PFNS_2	0	400	52990	168700	8.86	degenerate	549	548.928
1000PFUdA	1692	1000	Standard	2022-10-05 15:26:19	PFUdA	250	200	258300	285700	9.52	246.714	563	562.957
1000PFUdA_2	1693	1000	Standard	2022-10-05 15:26:19	PFUdA_2	0	200	24850	285700	9.52	degenerate	563	562.957
100013C7_PFUdA	1694	1000	Standard	2022-10-05 15:26:19	13C7_PFUdA	200	N/A	285700	N/A	9.52	N/A	570	569.984
100013C7_PFUdA_SUR	1695	1000	Standard	2022-10-05 15:26:19	13C7_PFUdA_SUR	400	N/A	285700	N/A	9.52	534.991	570	569.984
1000N-MeFOSAA	1696	1000	Standard	2022-10-05 15:26:19	N-MeFOSAA	250	800	127800	521000	9.23	277.312	570	569.968
1000N-MeFOSAA_2	1697	1000	Standard	2022-10-05 15:26:19	N-MeFOSAA_2	0	800	48210	521000	9.23	degenerate	570	569.968
1000d3-MeFOSAA	1698	1000	Standard	2022-10-05 15:26:19	d3-MeFOSAA	800	N/A	521000	N/A	9.22	N/A	573	572.986
1000d3-MeFOSAA_SUR	1699	1000	Standard	2022-10-05 15:26:19	d3-MeFOSAA_SUR	400	N/A	521000	N/A	9.22	degenerate	573	572.986
1000N-EtFOSAA	1700	1000	Standard	2022-10-05 15:26:19	N-EtFOSAA	250	800	119100	426800	9.55	267.4	584	583.995
1000N-EtFOSAA_2	1701	1000	Standard	2022-10-05 15:26:19	N-EtFOSAA_2	0	800	69700	426800	9.55	degenerate	584	583.995
1000d5-EtFOSAA	1702	1000	Standard	2022-10-05 15:26:19	d5-EtFOSAA	800	N/A	426800	N/A	9.54	N/A	589	589.014
1000d5-EtFOSAA_SUR	1703	1000	Standard	2022-10-05 15:26:19	d5-EtFOSAA_SUR	400	N/A	426800	N/A	9.54	416.759	589	589.014
1000PFDS	1704	1000	Standard	2022-10-05 15:26:19	PFDS	250	400	105500	168700	9.45	273.251	599	598.928
1000PFDS_2	1705	1000	Standard	2022-10-05 15:26:19	PFDS_2	0	400	50210	168700	9.45	degenerate	599	598.928
1000PFDoA	1706	1000	Standard	2022-10-05 15:26:19	PFDoA	250	200	322400	311300	10.07	239.311	613	612.956
1000PFDoA_2	1707	1000	Standard	2022-10-05 15:26:19	PFDoA_2	0	200	33260	311300	10.07	degenerate	613	612.956
100013C2_PFDoA	1708	1000	Standard	2022-10-05 15:26:19	13C2_PFDoA	200	N/A	311300	N/A	10.07	N/A	615	614.965
100013C2_PFDoA_SUR	1709	1000	Standard	2022-10-05 15:26:19	13C2_PFDoA_SUR	400	N/A	311300	N/A	10.07	96.036	615	614.965
1000PFTrDA	1710	1000	Standard	2022-10-05 15:26:19	PFTrDA	250	200	209200	148600	10.61	254.579	663	662.952
1000PFTrDA_2	1711	1000	Standard	2022-10-05 15:26:19	PFTrDA_2	0	200	29750	148600	10.62	degenerate	663	662.952
1000PFTeDA	1712	1000	Standard	2022-10-05 15:26:19	PFTeDA	250	200	139600	148600	11.08	245.294	713	712.961
1000PFTeDA_2	1713	1000	Standard	2022-10-05 15:26:19	PFTeDA_2	0	200	27070	148600	11.07	degenerate	713	712.961
100013C2_PFTeDA	1714	1000	Standard	2022-10-05 15:26:19	13C2_PFTeDA	200	N/A	148600	N/A	11.07	N/A	715	714.961
100013C2_PFTeDA_SUR	1715	1000	Standard	2022-10-05 15:26:19	13C2_PFTeDA_SUR	400	N/A	148600	N/A	11.07	546.14	715	714.961
1000PFEESA	1716	1000	Standard	2022-10-05 15:26:19	PFEESA	1000	400	974200	234500	6.21	1040.03	315	314.939
1000PFEESA_2	1717	1000	Standard	2022-10-05 15:26:19	PFEESA_2	0	400	218200	234500	6.22	degenerate	315	314.939
1000PF4OPeA	1718	1000	Standard	2022-10-05 15:26:19	PF4OPeA	1000	1600	238800	2281000	5.54	1087.54	229	228.978
1000PF4OPeA_2	1719	1000	Standard	2022-10-05 15:26:19	PF4OPeA_2	0	1600	N/A	2281000	N/A	N/A	229	N/A
1000PF5OHXA	1720	1000	Standard	2022-10-05 15:26:19	PF5OHXA	1000	400	1404000	669700	6.1	1025.61	279	278.973
1000PF5OHXA_2	1721	1000	Standard	2022-10-05 15:26:19	PF5OHXA_2	0	400	N/A	669700	N/A	N/A	279	N/A
10003,6-OPFHpA	1722	1000	Standard	2022-10-05 15:26:19	3,6-OPFHpA	1000	400	45250	702300	6.36	1159.5	295	N/A
10003,6-OPFHpA_2	1723	1000	Standard	2022-10-05 15:26:19	3,6-OPFHpA_2	0	400	28450	702300	6.35	degenerate	295	N/A
10003:3 FTCA	1724	1000	Standard	2022-10-05 15:26:19	3:3 FTCA	200	800	7150	1351000	5.94	157.453	241	N/A
10003:3 FTCA_2	1725	1000	Standard	2022-10-05 15:26:19	3:3 FTCA_2	0	800	N/A	1351000	N/A	N/A	239	N/A
10005:3 FTCA	1726	1000	Standard	2022-10-05 15:26:19	5:3 FTCA	1000	400	119600	669700	7.17	829.419	341	341.006
10005:3 FTCA_2	1727	1000	Standard	2022-10-05 15:26:19	5:3 FTCA_2	0	400	2727	669700	7.24	degenerate	339	N/A
10007:3 FTCA	1728	1000	Standard	2022-10-05 15:26:19	7:3 FTCA	1000	400	451100	669700	8.46	1103.2	441	440.997
10007:3 FTCA_2	1729	1000	Standard	2022-10-05 15:26:19	7:3 FTCA_2	0	400	N/A	669700	N/A	N/A	439	N/A
100013C2 6:2 FTCA	1730	1000	Standard	2022-10-05 15:26:19	13C2 6:2 FTCA	1	N/A	N/A	N/A	N/A	N/A	379	N/A
100013C2 8:2 FTCA	1731	1000	Standard	2022-10-05 15:26:19	13C2 8:2 FTCA	1	N/A	N/A	N/A	N/A	N/A	479	N/A
100013C2 10:2 FTCA	1732	1000	Standard	2022-10-05 15:26:19	13C2 10:2 FTCA	1	N/A	N/A	N/A	N/A	N/A	579	N/A
1000NaDONA	1733	1000	Standard	2022-10-05 15:26:19	NaDONA	1000	1600	1170000	48540	7.11	1015.44	377	376.969
1000NaDONA_2	1734	1000	Standard	2022-10-05 15:26:19	NaDONA_2	0	1600	1324000	48540	7.11	degenerate	377	376.969
1000M3HFPO_DA	1735	1000	Standard	2022-10-05 15:26:19	M3HFPO_DA	1600	N/A	48540	N/A	6.64	N/A	287	286.983
1000M3HPFO_DA1.1	1736	1000	Standard	2022-10-05 15:26:19	M3HPFO_DA1.1	0	N/A	1827	N/A	6.62	degenerate	332	N/A
1000HPFO-DA	1737	1000	Standard	2022-10-05 15:26:19	HPFO-DA	1000	1600	73570	48540	6.62	1120.06	285	284.982
1000HPFO-DA_2	1738	1000	Standard	2022-10-05 15:26:19	HPFO-DA_2	0	1600	138000	48540	6.64	degenerate	285	284.982
1000HPFO-DA_1.1	1739	1000	Standard	2022-10-05 15:26:19	HPFO-DA_1.1	0	1600	6040	48540	6.61	degenerate	329	N/A
1000M3HPFO_DA1._2	1740	1000	Standard	2022-10-05 15:26:19	M3HPFO_DA1._2	0	1600	10980	48540	6.64	degenerate	329	N/A
1000N-MeFOSA-M	1741	1000	Standard	2022-10-05 15:26:19	N-MeFOSA-M	100	400	7552	22730	9.66	115.057	512	511.965
1000N-MeFOSA-M_2	1742	1000	Standard	2022-10-05 15:26:19	N-MeFOSA-M_2	0	400	5110	22730	9.69	degenerate	512	511.965
1000d-N-MeFOSA-M	1743	1000	Standard	2022-10-05 15:26:19	d-N-MeFOSA-M	400	N/A	22730	N/A	9.66	N/A	515	514.983
1000N-EtFOSA-M	1744	1000	Standard	2022-10-05 15:26:19	N-EtFOSA-M	100	400	8044	24950	10.01	108.885	526	525.984
1000N-EtFOSA-M_2	1745	1000	Standard	2022-10-05 15:26:19	N-EtFOSA-M_2	0	400	7447	24950	10.01	degenerate	526	525.984
1000d-N-EtFOSA-M	1746	1000	Standard	2022-10-05 15:26:19	d-N-EtFOSA-M	400	N/A	24950	N/A	10.01	N/A	531	531.009
10009Cl-PF3ONS	1747	1000	Standard	2022-10-05 15:26:19	9Cl-PF3ONS	1000	1600	869900	48540	8.58	1008.69	531	530.896
10009Cl-PF3ONS_2	1748	1000	Standard	2022-10-05 15:26:19	9Cl-PF3ONS_2	0	1600	6808	48540	8.59	degenerate	531	530.896
100011Cl-PF3OUdS	1749	1000	Standard	2022-10-05 15:26:19	11Cl-PF3OUdS	1000	1600	652100	48540	9.76	1050.1	631	630.889
100011Cl-PF3OUdS_2	1750	1000	Standard	2022-10-05 15:26:19	11Cl-PF3OUdS_2	0	1600	1361	48540	9.81	degenerate	631	630.889
1000PFO4DA_1	1751	1000	Standard	2022-10-05 15:26:19	PFO4DA_1	0	1600	N/A	48540	N/A	N/A	376.95	N/A
1000EtFOSE	1752	1000	Standard	2022-10-05 15:26:19	EtFOSE	1000	4000	3628	15400	10.02	949.546	630	630.026
1000EtFOSE-2	1753	1000	Standard	2022-10-05 15:26:19	EtFOSE-2	0	4000	3628	15400	10.02	degenerate	630	630.026
1000d9-EtFOSE	1754	1000	Standard	2022-10-05 15:26:19	d9-EtFOSE	4000	N/A	15400	N/A	9.99	N/A	639.2	639.082
1000d9-EtFOSE-2	1755	1000	Standard	2022-10-05 15:26:19	d9-EtFOSE-2	4000	N/A	15400	N/A	9.99	N/A	639.2	639.082
1000MeFOSE	1756	1000	Standard	2022-10-05 15:26:19	MeFOSE	1000	4000	5003	14940	9.66	1016.17	616	616.006
1000MeFOSE_2	1757	1000	Standard	2022-10-05 15:26:19	MeFOSE_2	0	4000	5003	14940	9.66	degenerate	616	616.006
1000d7-MeFOSE	1758	1000	Standard	2022-10-05 15:26:19	d7-MeFOSE	4000	N/A	14940	N/A	9.63	N/A	623	623.053
1000d7-MeFOSE_2	1759	1000	Standard	2022-10-05 15:26:19	d7-MeFOSE_2	4000	N/A	14940	N/A	9.63	N/A	623	623.053
1000PFDoS	1760	1000	Standard	2022-10-05 15:26:19	PFDoS	250	400	N/A	168700	N/A	N/A	699	N/A
1000PFDoS_2	1761	1000	Standard	2022-10-05 15:26:19	PFDoS_2	0	400	N/A	168700	N/A	N/A	699	N/A
100013C3 PFBA	1762	1000	Standard	2022-10-05 15:26:19	13C3 PFBA	0	N/A	453800	N/A	5.01	degenerate	216	215.991
100013C2 PFHxA	1763	1000	Standard	2022-10-05 15:26:19	13C2 PFHxA	0	N/A	173400	N/A	6.49	degenerate	315.1	314.98
100013C4 PFOA	1764	1000	Standard	2022-10-05 15:26:19	13C4 PFOA	0	N/A	20290	N/A	7.64	degenerate	417.1	416.979
100013C5 PFNA	1765	1000	Standard	2022-10-05 15:26:19	13C5 PFNA	0	N/A	156700	N/A	8.28	degenerate	468	468.002
100013C2 PFDA	1766	1000	Standard	2022-10-05 15:26:19	13C2 PFDA	0	N/A	12150	N/A	8.88	degenerate	515.1	514.966
100018O2 PFHxS	1767	1000	Standard	2022-10-05 15:26:19	18O2 PFHxS	0	N/A	N/A	N/A	N/A	N/A	403	N/A
100013C4 PFOS	1768	1000	Standard	2022-10-05 15:26:19	13C4 PFOS	0	N/A	N/A	N/A	N/A	N/A	502.8	N/A
2000PFBA	1769	2000	Standard	2022-10-05 15:44:26	PFBA	2000	1600	1990000	2231000	5.13	1974.33	212.9	212.978
200013C4_PFBA	1770	2000	Standard	2022-10-05 15:44:26	13C4_PFBA	1600	N/A	2231000	N/A	5.11	N/A	217	216.995
200013C4_PFBA_SUR	1771	2000	Standard	2022-10-05 15:44:26	13C4_PFBA_SUR	400	N/A	2231000	N/A	5.11	528.393	217	216.995
2000PFPeA	1772	2000	Standard	2022-10-05 15:44:26	PFPeA	1000	800	1418000	1236000	5.9	1017.06	262.9	262.976
200013C5_PFPeA	1773	2000	Standard	2022-10-05 15:44:26	13C5_PFPeA	800	N/A	1236000	N/A	5.9	N/A	267.9	267.992
200013C5_PFPeA_SUR	1774	2000	Standard	2022-10-05 15:44:26	13C5_PFPeA_SUR	400	N/A	1236000	N/A	5.9	91.326	267.9	267.992
2000PFBS	1775	2000	Standard	2022-10-05 15:44:26	PFBS	500	400	388100	211700	5.99	516.472	298.9	298.943
2000PFBS_2	1776	2000	Standard	2022-10-05 15:44:26	PFBS_2	0	400	183600	211700	5.99	degenerate	298.9	298.943
200013C3_PFBS	1777	2000	Standard	2022-10-05 15:44:26	13C3_PFBS	400	N/A	211700	N/A	5.99	N/A	302	301.955
200013C3_PFBS_SUR	1778	2000	Standard	2022-10-05 15:44:26	13C3_PFBS_SUR	400	N/A	211700	N/A	5.99	< 0	302	301.955
2000PFHxA	1779	2000	Standard	2022-10-05 15:44:26	PFHxA	500	400	603700	543500	6.47	529.898	313	312.973
2000PFHxA_2	1780	2000	Standard	2022-10-05 15:44:26	PFHxA_2	0	400	29880	543500	6.47	degenerate	313	312.973
200013C5_PFHxA	1781	2000	Standard	2022-10-05 15:44:26	13C5_PFHxA	400	N/A	543500	N/A	6.48	N/A	318	317.991
200013C5_PFHxA_SUR	1782	2000	Standard	2022-10-05 15:44:26	13C5_PFHxA_SUR	400	N/A	543500	N/A	6.48	530.739	318	317.991
20004:2 FTS	1783	2000	Standard	2022-10-05 15:44:26	4:2 FTS	2000	800	693100	78410	6.42	1771.99	327	326.992
20004:2 FTS_2	1784	2000	Standard	2022-10-05 15:44:26	4:2 FTS_2	0	800	175300	78410	6.42	degenerate	327	326.992
200013C2-4:2 FTS	1785	2000	Standard	2022-10-05 15:44:26	13C2-4:2 FTS	800	N/A	78410	N/A	6.42	N/A	329	328.982
200013C2-4:2 FTS_SUR	1786	2000	Standard	2022-10-05 15:44:26	13C2-4:2 FTS_SUR	400	N/A	78410	N/A	6.42	306.284	329	328.982
2000PFPeS	1787	2000	Standard	2022-10-05 15:44:26	PFPeS	500	400	235500	211700	6.49	561.408	349	348.94
2000PFPeS_2	1788	2000	Standard	2022-10-05 15:44:26	PFPeS_2	0	400	128500	211700	6.49	degenerate	349	348.94
2000PFHpA	1789	2000	Standard	2022-10-05 15:44:26	PFHpA	500	400	592500	615000	7.03	477.439	363	362.974
2000PFHpA_2	1790	2000	Standard	2022-10-05 15:44:26	PFHpA_2	0	400	132000	615000	7.02	degenerate	363	362.974
200013C4_PFHpA	1791	2000	Standard	2022-10-05 15:44:26	13C4_PFHpA	400	N/A	615000	N/A	7.02	N/A	367	366.985
200013C4_PFHpA_SUR	1792	2000	Standard	2022-10-05 15:44:26	13C4_PFHpA_SUR	400	N/A	615000	N/A	7.02	88.578	367	366.985
2000PFHxS	1793	2000	Standard	2022-10-05 15:44:26	PFHxS	500	400	316100	254500	7.02	487.488	399	398.94
2000PFHxS_2	1794	2000	Standard	2022-10-05 15:44:26	PFHxS_2	0	400	123700	254500	7.02	degenerate	399	398.94
200013C3_PFHxS	1795	2000	Standard	2022-10-05 15:44:26	13C3_PFHxS	400	N/A	254500	N/A	7.03	N/A	402	401.947
200013C3_PFHxS_SUR	1796	2000	Standard	2022-10-05 15:44:26	13C3_PFHxS_SUR	400	N/A	254500	N/A	7.03	504.511	402	401.947
2000PFOA	1797	2000	Standard	2022-10-05 15:44:26	PFOA	500	400	684800	681400	7.64	510.195	413	412.965
2000PFOA_2	1798	2000	Standard	2022-10-05 15:44:26	PFOA_2	0	400	136900	681400	7.64	degenerate	413	412.965
200013C8_PFOA	1799	2000	Standard	2022-10-05 15:44:26	13C8_PFOA	400	N/A	681400	N/A	7.64	N/A	421	420.991
200013C8_PFOA_SUR	1800	2000	Standard	2022-10-05 15:44:26	13C8_PFOA_SUR	400	N/A	681400	N/A	7.64	332.727	421	420.991
20006:2 FTS	1801	2000	Standard	2022-10-05 15:44:26	6:2 FTS	2000	800	493400	118100	7.62	2185.53	427	426.971
20006:2 FTS_2	1802	2000	Standard	2022-10-05 15:44:26	6:2 FTS_2	0	800	261300	118100	7.62	degenerate	427	426.971
200013C2-6:2FTS	1803	2000	Standard	2022-10-05 15:44:26	13C2-6:2FTS	800	N/A	118100	N/A	7.63	N/A	429	428.973
200013C2-6:2FTS_SUR	1804	2000	Standard	2022-10-05 15:44:26	13C2-6:2FTS_SUR	400	N/A	118100	N/A	7.63	degenerate	429	428.973
2000PFHpS	1805	2000	Standard	2022-10-05 15:44:26	PFHpS	500	400	191700	166400	7.62	466.32	449	448.934
2000PFHpS_2	1806	2000	Standard	2022-10-05 15:44:26	PFHpS_2	0	400	133300	166400	7.62	degenerate	449	448.934
2000PFNA	1807	2000	Standard	2022-10-05 15:44:26	PFNA	500	200	709300	368300	8.26	498.634	463	462.961
2000PFNA_2	1808	2000	Standard	2022-10-05 15:44:26	PFNA_2	0	200	63450	368300	8.27	degenerate	463	462.961
200013C9_PFNA	1809	2000	Standard	2022-10-05 15:44:26	13C9_PFNA	200	N/A	368300	N/A	8.26	N/A	472	471.997
200013C9_PFNA_SUR	1810	2000	Standard	2022-10-05 15:44:26	13C9_PFNA_SUR	400	N/A	368300	N/A	8.26	615.678	472	471.997
2000PFOSA	1811	2000	Standard	2022-10-05 15:44:26	PFOSA	500	400	369600	310300	8.74	515.795	498	497.948
2000PFOS	1812	2000	Standard	2022-10-05 15:44:26	PFOS	500	400	339000	166400	8.21	485.823	499	498.931
2000PFOS_2	1813	2000	Standard	2022-10-05 15:44:26	PFOS_2	0	400	130800	166400	8.22	degenerate	499	498.931
200013C8_PFOSA	1814	2000	Standard	2022-10-05 15:44:26	13C8_PFOSA	400	N/A	310300	N/A	8.74	N/A	506	505.974
200013C8_PFOSA_SUR	1815	2000	Standard	2022-10-05 15:44:26	13C8_PFOSA_SUR	400	N/A	310300	N/A	8.74	94.015	506	505.974
200013C8_PFOS	1816	2000	Standard	2022-10-05 15:44:26	13C8_PFOS	400	N/A	166400	N/A	8.23	N/A	507	506.958
200013C8_PFOS_SUR	1817	2000	Standard	2022-10-05 15:44:26	13C8_PFOS_SUR	400	N/A	166400	N/A	8.23	649.938	507	506.958
2000PFDA	1818	2000	Standard	2022-10-05 15:44:26	PFDA	500	200	609800	249300	8.89	552.228	513	512.962
2000PFDA_2	1819	2000	Standard	2022-10-05 15:44:26	PFDA_2	0	200	32760	249300	8.89	degenerate	513	512.962
200013C6_PFDA	1820	2000	Standard	2022-10-05 15:44:26	13C6_PFDA	200	N/A	249300	N/A	8.89	N/A	519	518.981
200013C6_PFDA_SUR	1821	2000	Standard	2022-10-05 15:44:26	13C6_PFDA_SUR	400	N/A	249300	N/A	8.89	503.622	519	518.981
20008:2 FTS	1822	2000	Standard	2022-10-05 15:44:26	8:2 FTS	2000	800	480900	137500	8.9	2237.87	527	526.962
20008:2 FTS_2	1823	2000	Standard	2022-10-05 15:44:26	8:2 FTS_2	0	800	325400	137500	8.9	degenerate	527	526.962
200013C2-8:2FTS	1824	2000	Standard	2022-10-05 15:44:26	13C2-8:2FTS	800	N/A	137500	N/A	8.91	N/A	529	528.969
200013C2-8:2FTS_SUR	1825	2000	Standard	2022-10-05 15:44:26	13C2-8:2FTS_SUR	400	N/A	137500	N/A	8.91	268.539	529	528.969
2000PFNS	1826	2000	Standard	2022-10-05 15:44:26	PFNS	500	400	188500	166400	8.84	504.484	549	548.928
2000PFNS_2	1827	2000	Standard	2022-10-05 15:44:26	PFNS_2	0	400	97780	166400	8.84	degenerate	549	548.928
2000PFUdA	1828	2000	Standard	2022-10-05 15:44:26	PFUdA	500	200	469700	250400	9.49	494.376	563	562.959
2000PFUdA_2	1829	2000	Standard	2022-10-05 15:44:26	PFUdA_2	0	200	38430	250400	9.5	degenerate	563	562.959
200013C7_PFUdA	1830	2000	Standard	2022-10-05 15:44:26	13C7_PFUdA	200	N/A	250400	N/A	9.49	N/A	570	569.986
200013C7_PFUdA_SUR	1831	2000	Standard	2022-10-05 15:44:26	13C7_PFUdA_SUR	400	N/A	250400	N/A	9.49	500.5	570	569.986
2000N-MeFOSAA	1832	2000	Standard	2022-10-05 15:44:26	N-MeFOSAA	500	800	213700	465800	9.21	502.497	570	569.968
2000N-MeFOSAA_2	1833	2000	Standard	2022-10-05 15:44:26	N-MeFOSAA_2	0	800	86970	465800	9.21	degenerate	570	569.968
2000d3-MeFOSAA	1834	2000	Standard	2022-10-05 15:44:26	d3-MeFOSAA	800	N/A	465800	N/A	9.2	N/A	573	572.989
2000d3-MeFOSAA_SUR	1835	2000	Standard	2022-10-05 15:44:26	d3-MeFOSAA_SUR	400	N/A	465800	N/A	9.2	degenerate	573	572.989
2000N-EtFOSAA	1836	2000	Standard	2022-10-05 15:44:26	N-EtFOSAA	500	800	206700	388100	9.53	493.105	584	583.987
2000N-EtFOSAA_2	1837	2000	Standard	2022-10-05 15:44:26	N-EtFOSAA_2	0	800	112200	388100	9.52	degenerate	584	583.987
2000d5-EtFOSAA	1838	2000	Standard	2022-10-05 15:44:26	d5-EtFOSAA	800	N/A	388100	N/A	9.51	N/A	589	589.012
2000d5-EtFOSAA_SUR	1839	2000	Standard	2022-10-05 15:44:26	d5-EtFOSAA_SUR	400	N/A	388100	N/A	9.51	378.992	589	589.012
2000PFDS	1840	2000	Standard	2022-10-05 15:44:26	PFDS	500	400	191100	166400	9.44	501.485	599	599
2000PFDS_2	1841	2000	Standard	2022-10-05 15:44:26	PFDS_2	0	400	79090	166400	9.44	degenerate	599	599
2000PFDoA	1842	2000	Standard	2022-10-05 15:44:26	PFDoA	500	200	577500	262700	10.05	504.737	613	612.958
2000PFDoA_2	1843	2000	Standard	2022-10-05 15:44:26	PFDoA_2	0	200	62110	262700	10.05	degenerate	613	612.958
200013C2_PFDoA	1844	2000	Standard	2022-10-05 15:44:26	13C2_PFDoA	200	N/A	262700	N/A	10.05	N/A	615	614.97
200013C2_PFDoA_SUR	1845	2000	Standard	2022-10-05 15:44:26	13C2_PFDoA_SUR	400	N/A	262700	N/A	10.05	1.1	615	614.97
2000PFTrDA	1846	2000	Standard	2022-10-05 15:44:26	PFTrDA	500	200	413900	155800	10.6	493.166	663	662.952
2000PFTrDA_2	1847	2000	Standard	2022-10-05 15:44:26	PFTrDA_2	0	200	45440	155800	10.59	degenerate	663	662.952
2000PFTeDA	1848	2000	Standard	2022-10-05 15:44:26	PFTeDA	500	200	308000	155800	11.06	497.339	713	712.949
2000PFTeDA_2	1849	2000	Standard	2022-10-05 15:44:26	PFTeDA_2	0	200	49230	155800	11.06	degenerate	713	712.949
200013C2_PFTeDA	1850	2000	Standard	2022-10-05 15:44:26	13C2_PFTeDA	200	N/A	155800	N/A	11.05	N/A	715	714.96
200013C2_PFTeDA_SUR	1851	2000	Standard	2022-10-05 15:44:26	13C2_PFTeDA_SUR	400	N/A	155800	N/A	11.05	560.383	715	714.96
2000PFEESA	1852	2000	Standard	2022-10-05 15:44:26	PFEESA	2000	400	1531000	211700	6.2	2084.96	315	314.939
2000PFEESA_2	1853	2000	Standard	2022-10-05 15:44:26	PFEESA_2	0	400	399000	211700	6.2	degenerate	315	314.939
2000PF4OPeA	1854	2000	Standard	2022-10-05 15:44:26	PF4OPeA	2000	1600	397200	2231000	5.52	1897.24	229	228.975
2000PF4OPeA_2	1855	2000	Standard	2022-10-05 15:44:26	PF4OPeA_2	0	1600	N/A	2231000	N/A	N/A	229	N/A
2000PF5OHXA	1856	2000	Standard	2022-10-05 15:44:26	PF5OHXA	2000	400	1994000	543500	6.08	2024	279	278.973
2000PF5OHXA_2	1857	2000	Standard	2022-10-05 15:44:26	PF5OHXA_2	0	400	N/A	543500	N/A	N/A	279	N/A
20003,6-OPFHpA	1858	2000	Standard	2022-10-05 15:44:26	3,6-OPFHpA	2000	400	54250	615000	6.35	1692.3	295	294.966
20003,6-OPFHpA_2	1859	2000	Standard	2022-10-05 15:44:26	3,6-OPFHpA_2	0	400	49050	615000	6.35	degenerate	295	294.966
20003:3 FTCA	1860	2000	Standard	2022-10-05 15:44:26	3:3 FTCA	400	800	15710	1236000	5.91	380.372	241	241.012
20003:3 FTCA_2	1861	2000	Standard	2022-10-05 15:44:26	3:3 FTCA_2	0	800	1590	1236000	6.03	degenerate	239	N/A
20005:3 FTCA	1862	2000	Standard	2022-10-05 15:44:26	5:3 FTCA	2000	400	211600	543500	7.16	1800.01	341	341.003
20005:3 FTCA_2	1863	2000	Standard	2022-10-05 15:44:26	5:3 FTCA_2	0	400	4241	543500	7.23	degenerate	339	N/A
20007:3 FTCA	1864	2000	Standard	2022-10-05 15:44:26	7:3 FTCA	2000	400	739600	543500	8.44	2228.23	441	440.998
20007:3 FTCA_2	1865	2000	Standard	2022-10-05 15:44:26	7:3 FTCA_2	0	400	N/A	543500	N/A	N/A	439	N/A
200013C2 6:2 FTCA	1866	2000	Standard	2022-10-05 15:44:26	13C2 6:2 FTCA	1	N/A	N/A	N/A	N/A	N/A	379	N/A
200013C2 8:2 FTCA	1867	2000	Standard	2022-10-05 15:44:26	13C2 8:2 FTCA	1	N/A	N/A	N/A	N/A	N/A	479	N/A
200013C2 10:2 FTCA	1868	2000	Standard	2022-10-05 15:44:26	13C2 10:2 FTCA	1	N/A	N/A	N/A	N/A	N/A	579	N/A
2000NaDONA	1869	2000	Standard	2022-10-05 15:44:26	NaDONA	2000	1600	1576000	40360	7.1	1884.46	377	376.97
2000NaDONA_2	1870	2000	Standard	2022-10-05 15:44:26	NaDONA_2	0	1600	1801000	40360	7.1	degenerate	377	376.97
2000M3HFPO_DA	1871	2000	Standard	2022-10-05 15:44:26	M3HFPO_DA	1600	N/A	40360	N/A	6.62	N/A	287	286.985
2000M3HPFO_DA1.1	1872	2000	Standard	2022-10-05 15:44:26	M3HPFO_DA1.1	0	N/A	1388	N/A	6.62	degenerate	332	N/A
2000HPFO-DA	1873	2000	Standard	2022-10-05 15:44:26	HPFO-DA	2000	1600	111800	40360	6.63	1993.75	285	284.982
2000HPFO-DA_2	1874	2000	Standard	2022-10-05 15:44:26	HPFO-DA_2	0	1600	220900	40360	6.63	degenerate	285	284.982
2000HPFO-DA_1.1	1875	2000	Standard	2022-10-05 15:44:26	HPFO-DA_1.1	0	1600	10490	40360	6.63	degenerate	329	N/A
2000M3HPFO_DA1._2	1876	2000	Standard	2022-10-05 15:44:26	M3HPFO_DA1._2	0	1600	16330	40360	6.62	degenerate	329	N/A
2000N-MeFOSA-M	1877	2000	Standard	2022-10-05 15:44:26	N-MeFOSA-M	200	400	13340	26260	9.65	176.403	512	511.963
2000N-MeFOSA-M_2	1878	2000	Standard	2022-10-05 15:44:26	N-MeFOSA-M_2	0	400	10860	26260	9.65	degenerate	512	511.963
2000d-N-MeFOSA-M	1879	2000	Standard	2022-10-05 15:44:26	d-N-MeFOSA-M	400	N/A	26260	N/A	9.65	N/A	515	514.983
2000N-EtFOSA-M	1880	2000	Standard	2022-10-05 15:44:26	N-EtFOSA-M	200	400	13930	27710	10	170.604	526	526.008
2000N-EtFOSA-M_2	1881	2000	Standard	2022-10-05 15:44:26	N-EtFOSA-M_2	0	400	15320	27710	10.02	degenerate	526	526.008
2000d-N-EtFOSA-M	1882	2000	Standard	2022-10-05 15:44:26	d-N-EtFOSA-M	400	N/A	27710	N/A	9.99	N/A	531	531.009
20009Cl-PF3ONS	1883	2000	Standard	2022-10-05 15:44:26	9Cl-PF3ONS	2000	1600	1232000	40360	8.57	1978.71	531	530.897
20009Cl-PF3ONS_2	1884	2000	Standard	2022-10-05 15:44:26	9Cl-PF3ONS_2	0	1600	14190	40360	8.55	degenerate	531	530.897
200011Cl-PF3OUdS	1885	2000	Standard	2022-10-05 15:44:26	11Cl-PF3OUdS	2000	1600	974600	40360	9.74	1975.27	631	630.89
200011Cl-PF3OUdS_2	1886	2000	Standard	2022-10-05 15:44:26	11Cl-PF3OUdS_2	0	1600	2556	40360	9.72	degenerate	631	630.89
2000PFO4DA_1	1887	2000	Standard	2022-10-05 15:44:26	PFO4DA_1	0	1600	N/A	40360	N/A	N/A	376.95	N/A
2000EtFOSE	1888	2000	Standard	2022-10-05 15:44:26	EtFOSE	2000	4000	8891	17130	10	2095.32	630	630.026
2000EtFOSE-2	1889	2000	Standard	2022-10-05 15:44:26	EtFOSE-2	0	4000	8891	17130	10	degenerate	630	630.026
2000d9-EtFOSE	1890	2000	Standard	2022-10-05 15:44:26	d9-EtFOSE	4000	N/A	17130	N/A	9.97	N/A	639.2	639.084
2000d9-EtFOSE-2	1891	2000	Standard	2022-10-05 15:44:26	d9-EtFOSE-2	4000	N/A	17130	N/A	9.97	N/A	639.2	639.084
2000MeFOSE	1892	2000	Standard	2022-10-05 15:44:26	MeFOSE	2000	4000	8609	15240	9.67	1964.15	616	616.011
2000MeFOSE_2	1893	2000	Standard	2022-10-05 15:44:26	MeFOSE_2	0	4000	8609	15240	9.67	degenerate	616	616.011
2000d7-MeFOSE	1894	2000	Standard	2022-10-05 15:44:26	d7-MeFOSE	4000	N/A	15240	N/A	9.62	N/A	623	623.053
2000d7-MeFOSE_2	1895	2000	Standard	2022-10-05 15:44:26	d7-MeFOSE_2	4000	N/A	15240	N/A	9.62	N/A	623	623.053
2000PFDoS	1896	2000	Standard	2022-10-05 15:44:26	PFDoS	500	400	N/A	166400	N/A	N/A	699	N/A
2000PFDoS_2	1897	2000	Standard	2022-10-05 15:44:26	PFDoS_2	0	400	N/A	166400	N/A	N/A	699	N/A
200013C3 PFBA	1898	2000	Standard	2022-10-05 15:44:26	13C3 PFBA	0	N/A	423400	N/A	4.98	degenerate	216	215.991
200013C2 PFHxA	1899	2000	Standard	2022-10-05 15:44:26	13C2 PFHxA	0	N/A	142000	N/A	6.48	degenerate	315.1	314.979
200013C4 PFOA	1900	2000	Standard	2022-10-05 15:44:26	13C4 PFOA	0	N/A	19020	N/A	7.65	degenerate	417.1	416.979
200013C5 PFNA	1901	2000	Standard	2022-10-05 15:44:26	13C5 PFNA	0	N/A	142600	N/A	8.25	degenerate	468	467.983
200013C2 PFDA	1902	2000	Standard	2022-10-05 15:44:26	13C2 PFDA	0	N/A	9595	N/A	8.91	degenerate	515.1	514.973
200018O2 PFHxS	1903	2000	Standard	2022-10-05 15:44:26	18O2 PFHxS	0	N/A	N/A	N/A	N/A	N/A	403	N/A
200013C4 PFOS	1904	2000	Standard	2022-10-05 15:44:26	13C4 PFOS	0	N/A	N/A	N/A	N/A	N/A	502.8	N/A
5000PFBA	1905	5000	Standard	2022-10-05 16:02:24	PFBA	5000	1600	3711000	1914000	5.12	5008.94	212.9	212.978
500013C4_PFBA	1906	5000	Standard	2022-10-05 16:02:24	13C4_PFBA	1600	N/A	1914000	N/A	5.12	N/A	217	217.001
500013C4_PFBA_SUR	1907	5000	Standard	2022-10-05 16:02:24	13C4_PFBA_SUR	400	N/A	1914000	N/A	5.12	489.614	217	217.001
5000PFPeA	1908	5000	Standard	2022-10-05 16:02:24	PFPeA	2500	800	2307000	1015000	5.89	2485.24	262.9	262.975
500013C5_PFPeA	1909	5000	Standard	2022-10-05 16:02:24	13C5_PFPeA	800	N/A	1015000	N/A	5.91	N/A	267.9	267.99
500013C5_PFPeA_SUR	1910	5000	Standard	2022-10-05 16:02:24	13C5_PFPeA_SUR	400	N/A	1015000	N/A	5.91	< 0	267.9	267.99
5000PFBS	1911	5000	Standard	2022-10-05 16:02:24	PFBS	1250	400	639300	181000	6	1206.44	298.9	298.943
5000PFBS_2	1912	5000	Standard	2022-10-05 16:02:24	PFBS_2	0	400	305900	181000	6	degenerate	298.9	298.943
500013C3_PFBS	1913	5000	Standard	2022-10-05 16:02:24	13C3_PFBS	400	N/A	181000	N/A	6	N/A	302	301.956
500013C3_PFBS_SUR	1914	5000	Standard	2022-10-05 16:02:24	13C3_PFBS_SUR	400	N/A	181000	N/A	6	< 0	302	301.956
5000PFHxA	1915	5000	Standard	2022-10-05 16:02:24	PFHxA	1250	400	983400	424100	6.49	1234.94	313	312.974
5000PFHxA_2	1916	5000	Standard	2022-10-05 16:02:24	PFHxA_2	0	400	64300	424100	6.49	degenerate	313	312.974
500013C5_PFHxA	1917	5000	Standard	2022-10-05 16:02:24	13C5_PFHxA	400	N/A	424100	N/A	6.49	N/A	318	317.992
500013C5_PFHxA_SUR	1918	5000	Standard	2022-10-05 16:02:24	13C5_PFHxA_SUR	400	N/A	424100	N/A	6.49	414.151	318	317.992
50004:2 FTS	1919	5000	Standard	2022-10-05 16:02:24	4:2 FTS	5000	800	861800	39370	6.44	5080.02	327	326.999
50004:2 FTS_2	1920	5000	Standard	2022-10-05 16:02:24	4:2 FTS_2	0	800	225000	39370	6.44	degenerate	327	326.999
500013C2-4:2 FTS	1921	5000	Standard	2022-10-05 16:02:24	13C2-4:2 FTS	800	N/A	39370	N/A	6.44	N/A	329	328.981
500013C2-4:2 FTS_SUR	1922	5000	Standard	2022-10-05 16:02:24	13C2-4:2 FTS_SUR	400	N/A	39370	N/A	6.44	153.773	329	328.981
5000PFPeS	1923	5000	Standard	2022-10-05 16:02:24	PFPeS	1250	400	444900	181000	6.51	1242.39	349	348.942
5000PFPeS_2	1924	5000	Standard	2022-10-05 16:02:24	PFPeS_2	0	400	230700	181000	6.51	degenerate	349	348.942
5000PFHpA	1925	5000	Standard	2022-10-05 16:02:24	PFHpA	1250	400	1079000	437600	7.03	1254.24	363	362.97
5000PFHpA_2	1926	5000	Standard	2022-10-05 16:02:24	PFHpA_2	0	400	242600	437600	7.03	degenerate	363	362.97
500013C4_PFHpA	1927	5000	Standard	2022-10-05 16:02:24	13C4_PFHpA	400	N/A	437600	N/A	7.03	N/A	367	366.987
500013C4_PFHpA_SUR	1928	5000	Standard	2022-10-05 16:02:24	13C4_PFHpA_SUR	400	N/A	437600	N/A	7.03	< 0	367	366.987
5000PFHxS	1929	5000	Standard	2022-10-05 16:02:24	PFHxS	1250	400	642900	196400	7.01	1289.83	399	398.938
5000PFHxS_2	1930	5000	Standard	2022-10-05 16:02:24	PFHxS_2	0	400	262300	196400	7.03	degenerate	399	398.938
500013C3_PFHxS	1931	5000	Standard	2022-10-05 16:02:24	13C3_PFHxS	400	N/A	196400	N/A	7.03	N/A	402	401.946
500013C3_PFHxS_SUR	1932	5000	Standard	2022-10-05 16:02:24	13C3_PFHxS_SUR	400	N/A	196400	N/A	7.03	447.772	402	401.946
5000PFOA	1933	5000	Standard	2022-10-05 16:02:24	PFOA	1250	400	1175000	543100	7.65	1099.78	413	412.969
5000PFOA_2	1934	5000	Standard	2022-10-05 16:02:24	PFOA_2	0	400	286100	543100	7.64	degenerate	413	412.969
500013C8_PFOA	1935	5000	Standard	2022-10-05 16:02:24	13C8_PFOA	400	N/A	543100	N/A	7.64	N/A	421	420.996
500013C8_PFOA_SUR	1936	5000	Standard	2022-10-05 16:02:24	13C8_PFOA_SUR	400	N/A	543100	N/A	7.64	265.204	421	420.996
50006:2 FTS	1937	5000	Standard	2022-10-05 16:02:24	6:2 FTS	5000	800	847000	96870	7.62	4813.73	427	426.968
50006:2 FTS_2	1938	5000	Standard	2022-10-05 16:02:24	6:2 FTS_2	0	800	501500	96870	7.62	degenerate	427	426.968
500013C2-6:2FTS	1939	5000	Standard	2022-10-05 16:02:24	13C2-6:2FTS	800	N/A	96870	N/A	7.63	N/A	429	428.972
500013C2-6:2FTS_SUR	1940	5000	Standard	2022-10-05 16:02:24	13C2-6:2FTS_SUR	400	N/A	96870	N/A	7.63	degenerate	429	428.972
5000PFHpS	1941	5000	Standard	2022-10-05 16:02:24	PFHpS	1250	400	416100	157900	7.63	1262.31	449	448.932
5000PFHpS_2	1942	5000	Standard	2022-10-05 16:02:24	PFHpS_2	0	400	283000	157900	7.63	degenerate	449	448.932
5000PFNA	1943	5000	Standard	2022-10-05 16:02:24	PFNA	1250	200	1159000	260500	8.27	1251.35	463	462.965
5000PFNA_2	1944	5000	Standard	2022-10-05 16:02:24	PFNA_2	0	200	153800	260500	8.26	degenerate	463	462.965
500013C9_PFNA	1945	5000	Standard	2022-10-05 16:02:24	13C9_PFNA	200	N/A	260500	N/A	8.26	N/A	472	471.996
500013C9_PFNA_SUR	1946	5000	Standard	2022-10-05 16:02:24	13C9_PFNA_SUR	400	N/A	260500	N/A	8.26	510.381	472	471.996
5000PFOSA	1947	5000	Standard	2022-10-05 16:02:24	PFOSA	1250	400	861900	299400	8.75	1247.39	498	497.944
5000PFOS	1948	5000	Standard	2022-10-05 16:02:24	PFOS	1250	400	838600	157900	8.21	1236.56	499	498.931
5000PFOS_2	1949	5000	Standard	2022-10-05 16:02:24	PFOS_2	0	400	282800	157900	8.22	degenerate	499	498.931
500013C8_PFOSA	1950	5000	Standard	2022-10-05 16:02:24	13C8_PFOSA	400	N/A	299400	N/A	8.75	N/A	506	505.973
500013C8_PFOSA_SUR	1951	5000	Standard	2022-10-05 16:02:24	13C8_PFOSA_SUR	400	N/A	299400	N/A	8.75	72.749	506	505.973
500013C8_PFOS	1952	5000	Standard	2022-10-05 16:02:24	13C8_PFOS	400	N/A	157900	N/A	8.23	N/A	507	506.957
500013C8_PFOS_SUR	1953	5000	Standard	2022-10-05 16:02:24	13C8_PFOS_SUR	400	N/A	157900	N/A	8.23	616.86	507	506.957
5000PFDA	1954	5000	Standard	2022-10-05 16:02:24	PFDA	1250	200	1020000	189000	8.89	1215.95	513	512.963
5000PFDA_2	1955	5000	Standard	2022-10-05 16:02:24	PFDA_2	0	200	64860	189000	8.89	degenerate	513	512.963
500013C6_PFDA	1956	5000	Standard	2022-10-05 16:02:24	13C6_PFDA	200	N/A	189000	N/A	8.9	N/A	519	518.988
500013C6_PFDA_SUR	1957	5000	Standard	2022-10-05 16:02:24	13C6_PFDA_SUR	400	N/A	189000	N/A	8.9	464.408	519	518.988
50008:2 FTS	1958	5000	Standard	2022-10-05 16:02:24	8:2 FTS	5000	800	827600	162500	8.91	4519.01	527	527.008
50008:2 FTS_2	1959	5000	Standard	2022-10-05 16:02:24	8:2 FTS_2	0	800	657400	162500	8.91	degenerate	527	527.008
500013C2-8:2FTS	1960	5000	Standard	2022-10-05 16:02:24	13C2-8:2FTS	800	N/A	162500	N/A	8.91	N/A	529	528.968
500013C2-8:2FTS_SUR	1961	5000	Standard	2022-10-05 16:02:24	13C2-8:2FTS_SUR	400	N/A	162500	N/A	8.91	317.306	529	528.968
5000PFNS	1962	5000	Standard	2022-10-05 16:02:24	PFNS	1250	400	423100	157900	8.84	1197.7	549	548.927
5000PFNS_2	1963	5000	Standard	2022-10-05 16:02:24	PFNS_2	0	400	239400	157900	8.84	degenerate	549	548.927
5000PFUdA	1964	5000	Standard	2022-10-05 16:02:24	PFUdA	1250	200	991000	191500	9.5	1251.38	563	562.958
5000PFUdA_2	1965	5000	Standard	2022-10-05 16:02:24	PFUdA_2	0	200	77990	191500	9.5	degenerate	563	562.958
500013C7_PFUdA	1966	5000	Standard	2022-10-05 16:02:24	13C7_PFUdA	200	N/A	191500	N/A	9.5	N/A	570	569.978
500013C7_PFUdA_SUR	1967	5000	Standard	2022-10-05 16:02:24	13C7_PFUdA_SUR	400	N/A	191500	N/A	9.5	442.978	570	569.978
5000N-MeFOSAA	1968	5000	Standard	2022-10-05 16:02:24	N-MeFOSAA	1250	800	546000	466600	9.21	1216.2	570	569.969
5000N-MeFOSAA_2	1969	5000	Standard	2022-10-05 16:02:24	N-MeFOSAA_2	0	800	218100	466600	9.21	degenerate	570	569.969
5000d3-MeFOSAA	1970	5000	Standard	2022-10-05 16:02:24	d3-MeFOSAA	800	N/A	466600	N/A	9.21	N/A	573	572.987
5000d3-MeFOSAA_SUR	1971	5000	Standard	2022-10-05 16:02:24	d3-MeFOSAA_SUR	400	N/A	466600	N/A	9.21	degenerate	573	572.987
5000N-EtFOSAA	1972	5000	Standard	2022-10-05 16:02:24	N-EtFOSAA	1250	800	435100	295200	9.53	1250.58	584	583.987
5000N-EtFOSAA_2	1973	5000	Standard	2022-10-05 16:02:24	N-EtFOSAA_2	0	800	249300	295200	9.53	degenerate	584	583.987
5000d5-EtFOSAA	1974	5000	Standard	2022-10-05 16:02:24	d5-EtFOSAA	800	N/A	295200	N/A	9.52	N/A	589	589.012
5000d5-EtFOSAA_SUR	1975	5000	Standard	2022-10-05 16:02:24	d5-EtFOSAA_SUR	400	N/A	295200	N/A	9.52	288.246	589	589.012
5000PFDS	1976	5000	Standard	2022-10-05 16:02:24	PFDS	1250	400	441500	157900	9.44	1220.1	599	598.925
5000PFDS_2	1977	5000	Standard	2022-10-05 16:02:24	PFDS_2	0	400	198200	157900	9.44	degenerate	599	598.925
5000PFDoA	1978	5000	Standard	2022-10-05 16:02:24	PFDoA	1250	200	943600	266000	10.07	812.55	613	612.956
5000PFDoA_2	1979	5000	Standard	2022-10-05 16:02:24	PFDoA_2	0	200	133000	266000	10.06	degenerate	613	612.956
500013C2_PFDoA	1980	5000	Standard	2022-10-05 16:02:24	13C2_PFDoA	200	N/A	266000	N/A	10.07	N/A	615	614.973
500013C2_PFDoA_SUR	1981	5000	Standard	2022-10-05 16:02:24	13C2_PFDoA_SUR	400	N/A	266000	N/A	10.07	7.627	615	614.973
5000PFTrDA	1982	5000	Standard	2022-10-05 16:02:24	PFTrDA	1250	200	846100	136000	10.6	1251.77	663	662.952
5000PFTrDA_2	1983	5000	Standard	2022-10-05 16:02:24	PFTrDA_2	0	200	128300	136000	10.59	degenerate	663	662.952
5000PFTeDA	1984	5000	Standard	2022-10-05 16:02:24	PFTeDA	1250	200	734300	136000	11.07	1250.72	713	712.948
5000PFTeDA_2	1985	5000	Standard	2022-10-05 16:02:24	PFTeDA_2	0	200	118300	136000	11.07	degenerate	713	712.948
500013C2_PFTeDA	1986	5000	Standard	2022-10-05 16:02:24	13C2_PFTeDA	200	N/A	136000	N/A	11.07	N/A	715	714.957
500013C2_PFTeDA_SUR	1987	5000	Standard	2022-10-05 16:02:24	13C2_PFTeDA_SUR	400	N/A	136000	N/A	11.07	521.686	715	714.957
5000PFEESA	1988	5000	Standard	2022-10-05 16:02:24	PFEESA	5000	400	2180000	181000	6.21	4857.18	315	314.993
5000PFEESA_2	1989	5000	Standard	2022-10-05 16:02:24	PFEESA_2	0	400	701200	181000	6.22	degenerate	315	314.993
5000PF4OPeA	1990	5000	Standard	2022-10-05 16:02:24	PF4OPeA	5000	1600	822900	1914000	5.53	5031.83	229	228.975
5000PF4OPeA_2	1991	5000	Standard	2022-10-05 16:02:24	PF4OPeA_2	0	1600	N/A	1914000	N/A	N/A	229	N/A
5000PF5OHXA	1992	5000	Standard	2022-10-05 16:02:24	PF5OHXA	5000	400	2826000	424100	6.07	4962.85	279	278.972
5000PF5OHXA_2	1993	5000	Standard	2022-10-05 16:02:24	PF5OHXA_2	0	400	N/A	424100	N/A	N/A	279	N/A
50003,6-OPFHpA	1994	5000	Standard	2022-10-05 16:02:24	3,6-OPFHpA	5000	400	91460	437600	6.36	5150.51	295	294.963
50003,6-OPFHpA_2	1995	5000	Standard	2022-10-05 16:02:24	3,6-OPFHpA_2	0	400	70350	437600	6.34	degenerate	295	294.963
50003:3 FTCA	1996	5000	Standard	2022-10-05 16:02:24	3:3 FTCA	1000	800	35860	1015000	5.93	1059.47	241	241.011
50003:3 FTCA_2	1997	5000	Standard	2022-10-05 16:02:24	3:3 FTCA_2	0	800	2311	1015000	6.02	degenerate	239	N/A
50005:3 FTCA	1998	5000	Standard	2022-10-05 16:02:24	5:3 FTCA	5000	400	511400	424100	7.18	5559.04	341	341.004
50005:3 FTCA_2	1999	5000	Standard	2022-10-05 16:02:24	5:3 FTCA_2	0	400	11250	424100	7.24	degenerate	339	N/A
50007:3 FTCA	2000	5000	Standard	2022-10-05 16:02:24	7:3 FTCA	5000	400	1235000	424100	8.45	4768.3	441	440.997
50007:3 FTCA_2	2001	5000	Standard	2022-10-05 16:02:24	7:3 FTCA_2	0	400	N/A	424100	N/A	N/A	439	N/A
500013C2 6:2 FTCA	2002	5000	Standard	2022-10-05 16:02:24	13C2 6:2 FTCA	1	N/A	N/A	N/A	N/A	N/A	379	N/A
500013C2 8:2 FTCA	2003	5000	Standard	2022-10-05 16:02:24	13C2 8:2 FTCA	1	N/A	N/A	N/A	N/A	N/A	479	N/A
500013C2 10:2 FTCA	2004	5000	Standard	2022-10-05 16:02:24	13C2 10:2 FTCA	1	N/A	N/A	N/A	N/A	N/A	579	N/A
5000NaDONA	2005	5000	Standard	2022-10-05 16:02:24	NaDONA	5000	1600	2288000	30530	7.1	5109.44	377	377.004
5000NaDONA_2	2006	5000	Standard	2022-10-05 16:02:24	NaDONA_2	0	1600	2357000	30530	7.12	degenerate	377	377.004
5000M3HFPO_DA	2007	5000	Standard	2022-10-05 16:02:24	M3HFPO_DA	1600	N/A	30530	N/A	6.64	N/A	287	286.988
5000M3HPFO_DA1.1	2008	5000	Standard	2022-10-05 16:02:24	M3HPFO_DA1.1	0	N/A	831.8	N/A	6.63	degenerate	332	N/A
5000HPFO-DA	2009	5000	Standard	2022-10-05 16:02:24	HPFO-DA	5000	1600	229000	30530	6.63	4961.16	285	284.977
5000HPFO-DA_2	2010	5000	Standard	2022-10-05 16:02:24	HPFO-DA_2	0	1600	386600	30530	6.64	degenerate	285	284.977
5000HPFO-DA_1.1	2011	5000	Standard	2022-10-05 16:02:24	HPFO-DA_1.1	0	1600	21060	30530	6.63	degenerate	329	N/A
5000M3HPFO_DA1._2	2012	5000	Standard	2022-10-05 16:02:24	M3HPFO_DA1._2	0	1600	19050	30530	6.67	degenerate	329	328.983
5000N-MeFOSA-M	2013	5000	Standard	2022-10-05 16:02:24	N-MeFOSA-M	500	400	28820	19540	9.66	513.471	512	511.964
5000N-MeFOSA-M_2	2014	5000	Standard	2022-10-05 16:02:24	N-MeFOSA-M_2	0	400	18800	19540	9.66	degenerate	512	511.964
5000d-N-MeFOSA-M	2015	5000	Standard	2022-10-05 16:02:24	d-N-MeFOSA-M	400	N/A	19540	N/A	9.66	N/A	515	514.982
5000N-EtFOSA-M	2016	5000	Standard	2022-10-05 16:02:24	N-EtFOSA-M	500	400	31530	20790	10.03	517.62	526	525.978
5000N-EtFOSA-M_2	2017	5000	Standard	2022-10-05 16:02:24	N-EtFOSA-M_2	0	400	27210	20790	10.02	degenerate	526	525.978
5000d-N-EtFOSA-M	2018	5000	Standard	2022-10-05 16:02:24	d-N-EtFOSA-M	400	N/A	20790	N/A	10	N/A	531	531.008
50009Cl-PF3ONS	2019	5000	Standard	2022-10-05 16:02:24	9Cl-PF3ONS	5000	1600	1573000	30530	8.58	5027.55	531	530.896
50009Cl-PF3ONS_2	2020	5000	Standard	2022-10-05 16:02:24	9Cl-PF3ONS_2	0	1600	26210	30530	8.56	degenerate	531	530.896
500011Cl-PF3OUdS	2021	5000	Standard	2022-10-05 16:02:24	11Cl-PF3OUdS	5000	1600	1358000	30530	9.76	5002.69	631	630.889
500011Cl-PF3OUdS_2	2022	5000	Standard	2022-10-05 16:02:24	11Cl-PF3OUdS_2	0	1600	6008	30530	9.76	degenerate	631	630.889
5000PFO4DA_1	2023	5000	Standard	2022-10-05 16:02:24	PFO4DA_1	0	1600	N/A	30530	N/A	N/A	376.95	N/A
5000EtFOSE	2024	5000	Standard	2022-10-05 16:02:24	EtFOSE	5000	4000	13620	15320	9.99	4855.58	630	630.025
5000EtFOSE-2	2025	5000	Standard	2022-10-05 16:02:24	EtFOSE-2	0	4000	13620	15320	9.99	degenerate	630	630.025
5000d9-EtFOSE	2026	5000	Standard	2022-10-05 16:02:24	d9-EtFOSE	4000	N/A	15320	N/A	9.98	N/A	639.2	639.082
5000d9-EtFOSE-2	2027	5000	Standard	2022-10-05 16:02:24	d9-EtFOSE-2	4000	N/A	15320	N/A	9.98	N/A	639.2	639.082
5000MeFOSE	2028	5000	Standard	2022-10-05 16:02:24	MeFOSE	5000	4000	20620	18040	9.65	5026.69	616	616.009
5000MeFOSE_2	2029	5000	Standard	2022-10-05 16:02:24	MeFOSE_2	0	4000	20620	18040	9.65	degenerate	616	616.009
5000d7-MeFOSE	2030	5000	Standard	2022-10-05 16:02:24	d7-MeFOSE	4000	N/A	18040	N/A	9.65	N/A	623	623.052
5000d7-MeFOSE_2	2031	5000	Standard	2022-10-05 16:02:24	d7-MeFOSE_2	4000	N/A	18040	N/A	9.65	N/A	623	623.052
5000PFDoS	2032	5000	Standard	2022-10-05 16:02:24	PFDoS	1250	400	N/A	157900	N/A	N/A	699	N/A
5000PFDoS_2	2033	5000	Standard	2022-10-05 16:02:24	PFDoS_2	0	400	N/A	157900	N/A	N/A	699	N/A
500013C3 PFBA	2034	5000	Standard	2022-10-05 16:02:24	13C3 PFBA	0	N/A	715100	N/A	5.13	degenerate	216	215.99
500013C2 PFHxA	2035	5000	Standard	2022-10-05 16:02:24	13C2 PFHxA	0	N/A	114500	N/A	6.49	degenerate	315.1	314.981
500013C4 PFOA	2036	5000	Standard	2022-10-05 16:02:24	13C4 PFOA	0	N/A	16790	N/A	7.64	degenerate	417.1	416.976
500013C5 PFNA	2037	5000	Standard	2022-10-05 16:02:24	13C5 PFNA	0	N/A	93070	N/A	8.25	degenerate	468	467.979
500013C2 PFDA	2038	5000	Standard	2022-10-05 16:02:24	13C2 PFDA	0	N/A	7787	N/A	8.91	degenerate	515.1	514.959
500018O2 PFHxS	2039	5000	Standard	2022-10-05 16:02:24	18O2 PFHxS	0	N/A	71.87	N/A	6.94	degenerate	403	402.946
500013C4 PFOS	2040	5000	Standard	2022-10-05 16:02:24	13C4 PFOS	0	N/A	N/A	N/A	N/A	N/A	502.8	N/A
blankPFBA	2041	blank	Solvent	2022-10-05 16:20:21	PFBA	N/A	N/A	4661	N/A	5.33	N/A	212.9	N/A
blank13C4_PFBA	2042	blank	Solvent	2022-10-05 16:20:21	13C4_PFBA	N/A	N/A	N/A	N/A	N/A	N/A	217	N/A
blank13C4_PFBA_SUR	2043	blank	Solvent	2022-10-05 16:20:21	13C4_PFBA_SUR	N/A	N/A	N/A	N/A	N/A	N/A	217	N/A
blankPFPeA	2044	blank	Solvent	2022-10-05 16:20:21	PFPeA	N/A	N/A	N/A	N/A	N/A	N/A	262.9	N/A
blank13C5_PFPeA	2045	blank	Solvent	2022-10-05 16:20:21	13C5_PFPeA	N/A	N/A	N/A	N/A	N/A	N/A	267.9	N/A
blank13C5_PFPeA_SUR	2046	blank	Solvent	2022-10-05 16:20:21	13C5_PFPeA_SUR	N/A	N/A	N/A	N/A	N/A	N/A	267.9	N/A
blankPFBS	2047	blank	Solvent	2022-10-05 16:20:21	PFBS	N/A	N/A	8128	N/A	6.02	N/A	298.9	298.948
blankPFBS_2	2048	blank	Solvent	2022-10-05 16:20:21	PFBS_2	N/A	N/A	3172	N/A	6.02	N/A	298.9	298.948
blank13C3_PFBS	2049	blank	Solvent	2022-10-05 16:20:21	13C3_PFBS	N/A	N/A	N/A	N/A	N/A	N/A	302	N/A
blank13C3_PFBS_SUR	2050	blank	Solvent	2022-10-05 16:20:21	13C3_PFBS_SUR	N/A	N/A	N/A	N/A	N/A	N/A	302	N/A
blankPFHxA	2051	blank	Solvent	2022-10-05 16:20:21	PFHxA	N/A	N/A	N/A	N/A	N/A	N/A	313	N/A
blankPFHxA_2	2052	blank	Solvent	2022-10-05 16:20:21	PFHxA_2	N/A	N/A	N/A	N/A	N/A	N/A	313	N/A
blank13C5_PFHxA	2053	blank	Solvent	2022-10-05 16:20:21	13C5_PFHxA	N/A	N/A	N/A	N/A	N/A	N/A	318	N/A
blank13C5_PFHxA_SUR	2054	blank	Solvent	2022-10-05 16:20:21	13C5_PFHxA_SUR	N/A	N/A	N/A	N/A	N/A	N/A	318	N/A
blank4:2 FTS	2055	blank	Solvent	2022-10-05 16:20:21	4:2 FTS	N/A	N/A	N/A	N/A	N/A	N/A	327	N/A
blank4:2 FTS_2	2056	blank	Solvent	2022-10-05 16:20:21	4:2 FTS_2	N/A	N/A	N/A	N/A	N/A	N/A	327	N/A
blank13C2-4:2 FTS	2057	blank	Solvent	2022-10-05 16:20:21	13C2-4:2 FTS	N/A	N/A	N/A	N/A	N/A	N/A	329	N/A
blank13C2-4:2 FTS_SUR	2058	blank	Solvent	2022-10-05 16:20:21	13C2-4:2 FTS_SUR	N/A	N/A	N/A	N/A	N/A	N/A	329	N/A
blankPFPeS	2059	blank	Solvent	2022-10-05 16:20:21	PFPeS	N/A	N/A	N/A	N/A	N/A	N/A	349	N/A
blankPFPeS_2	2060	blank	Solvent	2022-10-05 16:20:21	PFPeS_2	N/A	N/A	N/A	N/A	N/A	N/A	349	N/A
blankPFHpA	2061	blank	Solvent	2022-10-05 16:20:21	PFHpA	N/A	N/A	N/A	N/A	N/A	N/A	363	N/A
blankPFHpA_2	2062	blank	Solvent	2022-10-05 16:20:21	PFHpA_2	N/A	N/A	N/A	N/A	N/A	N/A	363	N/A
blank13C4_PFHpA	2063	blank	Solvent	2022-10-05 16:20:21	13C4_PFHpA	N/A	N/A	N/A	N/A	N/A	N/A	367	N/A
blank13C4_PFHpA_SUR	2064	blank	Solvent	2022-10-05 16:20:21	13C4_PFHpA_SUR	N/A	N/A	N/A	N/A	N/A	N/A	367	N/A
blankPFHxS	2065	blank	Solvent	2022-10-05 16:20:21	PFHxS	N/A	N/A	N/A	N/A	N/A	N/A	399	N/A
blankPFHxS_2	2066	blank	Solvent	2022-10-05 16:20:21	PFHxS_2	N/A	N/A	N/A	N/A	N/A	N/A	399	N/A
blank13C3_PFHxS	2067	blank	Solvent	2022-10-05 16:20:21	13C3_PFHxS	N/A	N/A	N/A	N/A	N/A	N/A	402	N/A
blank13C3_PFHxS_SUR	2068	blank	Solvent	2022-10-05 16:20:21	13C3_PFHxS_SUR	N/A	N/A	N/A	N/A	N/A	N/A	402	N/A
blankPFOA	2069	blank	Solvent	2022-10-05 16:20:21	PFOA	N/A	N/A	N/A	N/A	N/A	N/A	413	N/A
blankPFOA_2	2070	blank	Solvent	2022-10-05 16:20:21	PFOA_2	N/A	N/A	N/A	N/A	N/A	N/A	413	N/A
blank13C8_PFOA	2071	blank	Solvent	2022-10-05 16:20:21	13C8_PFOA	N/A	N/A	N/A	N/A	N/A	N/A	421	N/A
blank13C8_PFOA_SUR	2072	blank	Solvent	2022-10-05 16:20:21	13C8_PFOA_SUR	N/A	N/A	N/A	N/A	N/A	N/A	421	N/A
blank6:2 FTS	2073	blank	Solvent	2022-10-05 16:20:21	6:2 FTS	N/A	N/A	N/A	N/A	N/A	N/A	427	N/A
blank6:2 FTS_2	2074	blank	Solvent	2022-10-05 16:20:21	6:2 FTS_2	N/A	N/A	N/A	N/A	N/A	N/A	427	N/A
blank13C2-6:2FTS	2075	blank	Solvent	2022-10-05 16:20:21	13C2-6:2FTS	N/A	N/A	N/A	N/A	N/A	N/A	429	N/A
blank13C2-6:2FTS_SUR	2076	blank	Solvent	2022-10-05 16:20:21	13C2-6:2FTS_SUR	N/A	N/A	N/A	N/A	N/A	N/A	429	N/A
blankPFHpS	2077	blank	Solvent	2022-10-05 16:20:21	PFHpS	N/A	N/A	N/A	N/A	N/A	N/A	449	N/A
blankPFHpS_2	2078	blank	Solvent	2022-10-05 16:20:21	PFHpS_2	N/A	N/A	N/A	N/A	N/A	N/A	449	N/A
blankPFNA	2079	blank	Solvent	2022-10-05 16:20:21	PFNA	N/A	N/A	N/A	N/A	N/A	N/A	463	N/A
blankPFNA_2	2080	blank	Solvent	2022-10-05 16:20:21	PFNA_2	N/A	N/A	N/A	N/A	N/A	N/A	463	N/A
blank13C9_PFNA	2081	blank	Solvent	2022-10-05 16:20:21	13C9_PFNA	N/A	N/A	N/A	N/A	N/A	N/A	472	N/A
blank13C9_PFNA_SUR	2082	blank	Solvent	2022-10-05 16:20:21	13C9_PFNA_SUR	N/A	N/A	N/A	N/A	N/A	N/A	472	N/A
blankPFOSA	2083	blank	Solvent	2022-10-05 16:20:21	PFOSA	N/A	N/A	N/A	N/A	N/A	N/A	498	N/A
blankPFOS	2084	blank	Solvent	2022-10-05 16:20:21	PFOS	N/A	N/A	2182	N/A	8.15	N/A	499	N/A
blankPFOS_2	2085	blank	Solvent	2022-10-05 16:20:21	PFOS_2	N/A	N/A	N/A	N/A	N/A	N/A	499	N/A
blank13C8_PFOSA	2086	blank	Solvent	2022-10-05 16:20:21	13C8_PFOSA	N/A	N/A	N/A	N/A	N/A	N/A	506	N/A
blank13C8_PFOSA_SUR	2087	blank	Solvent	2022-10-05 16:20:21	13C8_PFOSA_SUR	N/A	N/A	N/A	N/A	N/A	N/A	506	N/A
blank13C8_PFOS	2088	blank	Solvent	2022-10-05 16:20:21	13C8_PFOS	N/A	N/A	N/A	N/A	N/A	N/A	507	N/A
blank13C8_PFOS_SUR	2089	blank	Solvent	2022-10-05 16:20:21	13C8_PFOS_SUR	N/A	N/A	N/A	N/A	N/A	N/A	507	N/A
blankPFDA	2090	blank	Solvent	2022-10-05 16:20:21	PFDA	N/A	N/A	N/A	N/A	N/A	N/A	513	N/A
blankPFDA_2	2091	blank	Solvent	2022-10-05 16:20:21	PFDA_2	N/A	N/A	N/A	N/A	N/A	N/A	513	N/A
blank13C6_PFDA	2092	blank	Solvent	2022-10-05 16:20:21	13C6_PFDA	N/A	N/A	N/A	N/A	N/A	N/A	519	N/A
blank13C6_PFDA_SUR	2093	blank	Solvent	2022-10-05 16:20:21	13C6_PFDA_SUR	N/A	N/A	N/A	N/A	N/A	N/A	519	N/A
blank8:2 FTS	2094	blank	Solvent	2022-10-05 16:20:21	8:2 FTS	N/A	N/A	N/A	N/A	N/A	N/A	527	N/A
blank8:2 FTS_2	2095	blank	Solvent	2022-10-05 16:20:21	8:2 FTS_2	N/A	N/A	N/A	N/A	N/A	N/A	527	N/A
blank13C2-8:2FTS	2096	blank	Solvent	2022-10-05 16:20:21	13C2-8:2FTS	N/A	N/A	N/A	N/A	N/A	N/A	529	N/A
blank13C2-8:2FTS_SUR	2097	blank	Solvent	2022-10-05 16:20:21	13C2-8:2FTS_SUR	N/A	N/A	N/A	N/A	N/A	N/A	529	N/A
blankPFNS	2098	blank	Solvent	2022-10-05 16:20:21	PFNS	N/A	N/A	N/A	N/A	N/A	N/A	549	N/A
blankPFNS_2	2099	blank	Solvent	2022-10-05 16:20:21	PFNS_2	N/A	N/A	N/A	N/A	N/A	N/A	549	N/A
blankPFUdA	2100	blank	Solvent	2022-10-05 16:20:21	PFUdA	N/A	N/A	N/A	N/A	N/A	N/A	563	N/A
blankPFUdA_2	2101	blank	Solvent	2022-10-05 16:20:21	PFUdA_2	N/A	N/A	N/A	N/A	N/A	N/A	563	N/A
blank13C7_PFUdA	2102	blank	Solvent	2022-10-05 16:20:21	13C7_PFUdA	N/A	N/A	N/A	N/A	N/A	N/A	570	N/A
blank13C7_PFUdA_SUR	2103	blank	Solvent	2022-10-05 16:20:21	13C7_PFUdA_SUR	N/A	N/A	N/A	N/A	N/A	N/A	570	N/A
blankN-MeFOSAA	2104	blank	Solvent	2022-10-05 16:20:21	N-MeFOSAA	N/A	N/A	N/A	N/A	N/A	N/A	570	N/A
blankN-MeFOSAA_2	2105	blank	Solvent	2022-10-05 16:20:21	N-MeFOSAA_2	N/A	N/A	N/A	N/A	N/A	N/A	570	N/A
blankd3-MeFOSAA	2106	blank	Solvent	2022-10-05 16:20:21	d3-MeFOSAA	N/A	N/A	N/A	N/A	N/A	N/A	573	N/A
blankd3-MeFOSAA_SUR	2107	blank	Solvent	2022-10-05 16:20:21	d3-MeFOSAA_SUR	N/A	N/A	N/A	N/A	N/A	N/A	573	N/A
blankN-EtFOSAA	2108	blank	Solvent	2022-10-05 16:20:21	N-EtFOSAA	N/A	N/A	N/A	N/A	N/A	N/A	584	N/A
blankN-EtFOSAA_2	2109	blank	Solvent	2022-10-05 16:20:21	N-EtFOSAA_2	N/A	N/A	N/A	N/A	N/A	N/A	584	N/A
blankd5-EtFOSAA	2110	blank	Solvent	2022-10-05 16:20:21	d5-EtFOSAA	N/A	N/A	N/A	N/A	N/A	N/A	589	N/A
blankd5-EtFOSAA_SUR	2111	blank	Solvent	2022-10-05 16:20:21	d5-EtFOSAA_SUR	N/A	N/A	N/A	N/A	N/A	N/A	589	N/A
blankPFDS	2112	blank	Solvent	2022-10-05 16:20:21	PFDS	N/A	N/A	N/A	N/A	N/A	N/A	599	N/A
blankPFDS_2	2113	blank	Solvent	2022-10-05 16:20:21	PFDS_2	N/A	N/A	N/A	N/A	N/A	N/A	599	N/A
blankPFDoA	2114	blank	Solvent	2022-10-05 16:20:21	PFDoA	N/A	N/A	N/A	N/A	N/A	N/A	613	N/A
blankPFDoA_2	2115	blank	Solvent	2022-10-05 16:20:21	PFDoA_2	N/A	N/A	N/A	N/A	N/A	N/A	613	N/A
blank13C2_PFDoA	2116	blank	Solvent	2022-10-05 16:20:21	13C2_PFDoA	N/A	N/A	N/A	N/A	N/A	N/A	615	N/A
blank13C2_PFDoA_SUR	2117	blank	Solvent	2022-10-05 16:20:21	13C2_PFDoA_SUR	N/A	N/A	N/A	N/A	N/A	N/A	615	N/A
blankPFTrDA	2118	blank	Solvent	2022-10-05 16:20:21	PFTrDA	N/A	N/A	N/A	N/A	N/A	N/A	663	N/A
blankPFTrDA_2	2119	blank	Solvent	2022-10-05 16:20:21	PFTrDA_2	N/A	N/A	N/A	N/A	N/A	N/A	663	N/A
blankPFTeDA	2120	blank	Solvent	2022-10-05 16:20:21	PFTeDA	N/A	N/A	N/A	N/A	N/A	N/A	713	N/A
blankPFTeDA_2	2121	blank	Solvent	2022-10-05 16:20:21	PFTeDA_2	N/A	N/A	N/A	N/A	N/A	N/A	713	N/A
blank13C2_PFTeDA	2122	blank	Solvent	2022-10-05 16:20:21	13C2_PFTeDA	N/A	N/A	N/A	N/A	N/A	N/A	715	N/A
blank13C2_PFTeDA_SUR	2123	blank	Solvent	2022-10-05 16:20:21	13C2_PFTeDA_SUR	N/A	N/A	N/A	N/A	N/A	N/A	715	N/A
blankPFEESA	2124	blank	Solvent	2022-10-05 16:20:21	PFEESA	N/A	N/A	N/A	N/A	N/A	N/A	315	N/A
blankPFEESA_2	2125	blank	Solvent	2022-10-05 16:20:21	PFEESA_2	N/A	N/A	N/A	N/A	N/A	N/A	315	N/A
blankPF4OPeA	2126	blank	Solvent	2022-10-05 16:20:21	PF4OPeA	N/A	N/A	N/A	N/A	N/A	N/A	229	N/A
blankPF4OPeA_2	2127	blank	Solvent	2022-10-05 16:20:21	PF4OPeA_2	N/A	N/A	N/A	N/A	N/A	N/A	229	N/A
blankPF5OHXA	2128	blank	Solvent	2022-10-05 16:20:21	PF5OHXA	N/A	N/A	N/A	N/A	N/A	N/A	279	N/A
blankPF5OHXA_2	2129	blank	Solvent	2022-10-05 16:20:21	PF5OHXA_2	N/A	N/A	N/A	N/A	N/A	N/A	279	N/A
blank3,6-OPFHpA	2130	blank	Solvent	2022-10-05 16:20:21	3,6-OPFHpA	N/A	N/A	N/A	N/A	N/A	N/A	295	N/A
blank3,6-OPFHpA_2	2131	blank	Solvent	2022-10-05 16:20:21	3,6-OPFHpA_2	N/A	N/A	N/A	N/A	N/A	N/A	295	N/A
blank3:3 FTCA	2132	blank	Solvent	2022-10-05 16:20:21	3:3 FTCA	N/A	N/A	N/A	N/A	N/A	N/A	241	N/A
blank3:3 FTCA_2	2133	blank	Solvent	2022-10-05 16:20:21	3:3 FTCA_2	N/A	N/A	N/A	N/A	N/A	N/A	239	N/A
blank5:3 FTCA	2134	blank	Solvent	2022-10-05 16:20:21	5:3 FTCA	N/A	N/A	N/A	N/A	N/A	N/A	341	N/A
blank5:3 FTCA_2	2135	blank	Solvent	2022-10-05 16:20:21	5:3 FTCA_2	N/A	N/A	N/A	N/A	N/A	N/A	339	N/A
blank7:3 FTCA	2136	blank	Solvent	2022-10-05 16:20:21	7:3 FTCA	N/A	N/A	4142	N/A	8.42	N/A	441	N/A
blank7:3 FTCA_2	2137	blank	Solvent	2022-10-05 16:20:21	7:3 FTCA_2	N/A	N/A	N/A	N/A	N/A	N/A	439	N/A
blank13C2 6:2 FTCA	2138	blank	Solvent	2022-10-05 16:20:21	13C2 6:2 FTCA	N/A	N/A	N/A	N/A	N/A	N/A	379	N/A
blank13C2 8:2 FTCA	2139	blank	Solvent	2022-10-05 16:20:21	13C2 8:2 FTCA	N/A	N/A	N/A	N/A	N/A	N/A	479	N/A
blank13C2 10:2 FTCA	2140	blank	Solvent	2022-10-05 16:20:21	13C2 10:2 FTCA	N/A	N/A	N/A	N/A	N/A	N/A	579	N/A
blankNaDONA	2141	blank	Solvent	2022-10-05 16:20:21	NaDONA	N/A	N/A	N/A	N/A	N/A	N/A	377	N/A
blankNaDONA_2	2142	blank	Solvent	2022-10-05 16:20:21	NaDONA_2	N/A	N/A	N/A	N/A	N/A	N/A	377	N/A
blankM3HFPO_DA	2143	blank	Solvent	2022-10-05 16:20:21	M3HFPO_DA	N/A	N/A	N/A	N/A	N/A	N/A	287	N/A
blankM3HPFO_DA1.1	2144	blank	Solvent	2022-10-05 16:20:21	M3HPFO_DA1.1	N/A	N/A	N/A	N/A	N/A	N/A	332	N/A
blankHPFO-DA	2145	blank	Solvent	2022-10-05 16:20:21	HPFO-DA	N/A	N/A	N/A	N/A	N/A	N/A	285	N/A
blankHPFO-DA_2	2146	blank	Solvent	2022-10-05 16:20:21	HPFO-DA_2	N/A	N/A	N/A	N/A	N/A	N/A	285	N/A
blankHPFO-DA_1.1	2147	blank	Solvent	2022-10-05 16:20:21	HPFO-DA_1.1	N/A	N/A	N/A	N/A	N/A	N/A	329	N/A
blankM3HPFO_DA1._2	2148	blank	Solvent	2022-10-05 16:20:21	M3HPFO_DA1._2	N/A	N/A	N/A	N/A	N/A	N/A	329	N/A
blankN-MeFOSA-M	2149	blank	Solvent	2022-10-05 16:20:21	N-MeFOSA-M	N/A	N/A	N/A	N/A	N/A	N/A	512	N/A
blankN-MeFOSA-M_2	2150	blank	Solvent	2022-10-05 16:20:21	N-MeFOSA-M_2	N/A	N/A	N/A	N/A	N/A	N/A	512	N/A
blankd-N-MeFOSA-M	2151	blank	Solvent	2022-10-05 16:20:21	d-N-MeFOSA-M	N/A	N/A	N/A	N/A	N/A	N/A	515	N/A
blankN-EtFOSA-M	2152	blank	Solvent	2022-10-05 16:20:21	N-EtFOSA-M	N/A	N/A	N/A	N/A	N/A	N/A	526	N/A
blankN-EtFOSA-M_2	2153	blank	Solvent	2022-10-05 16:20:21	N-EtFOSA-M_2	N/A	N/A	N/A	N/A	N/A	N/A	526	N/A
blankd-N-EtFOSA-M	2154	blank	Solvent	2022-10-05 16:20:21	d-N-EtFOSA-M	N/A	N/A	N/A	N/A	N/A	N/A	531	N/A
blank9Cl-PF3ONS	2155	blank	Solvent	2022-10-05 16:20:21	9Cl-PF3ONS	N/A	N/A	N/A	N/A	N/A	N/A	531	N/A
blank9Cl-PF3ONS_2	2156	blank	Solvent	2022-10-05 16:20:21	9Cl-PF3ONS_2	N/A	N/A	N/A	N/A	N/A	N/A	531	N/A
blank11Cl-PF3OUdS	2157	blank	Solvent	2022-10-05 16:20:21	11Cl-PF3OUdS	N/A	N/A	N/A	N/A	N/A	N/A	631	N/A
blank11Cl-PF3OUdS_2	2158	blank	Solvent	2022-10-05 16:20:21	11Cl-PF3OUdS_2	N/A	N/A	N/A	N/A	N/A	N/A	631	N/A
blankPFO4DA_1	2159	blank	Solvent	2022-10-05 16:20:21	PFO4DA_1	N/A	N/A	N/A	N/A	N/A	N/A	376.95	N/A
blankEtFOSE	2160	blank	Solvent	2022-10-05 16:20:21	EtFOSE	N/A	N/A	N/A	N/A	N/A	N/A	630	N/A
blankEtFOSE-2	2161	blank	Solvent	2022-10-05 16:20:21	EtFOSE-2	N/A	N/A	N/A	N/A	N/A	N/A	630	N/A
blankd9-EtFOSE	2162	blank	Solvent	2022-10-05 16:20:21	d9-EtFOSE	N/A	N/A	N/A	N/A	N/A	N/A	639.2	N/A
blankd9-EtFOSE-2	2163	blank	Solvent	2022-10-05 16:20:21	d9-EtFOSE-2	N/A	N/A	N/A	N/A	N/A	N/A	639.2	N/A
blankMeFOSE	2164	blank	Solvent	2022-10-05 16:20:21	MeFOSE	N/A	N/A	N/A	N/A	N/A	N/A	616	N/A
blankMeFOSE_2	2165	blank	Solvent	2022-10-05 16:20:21	MeFOSE_2	N/A	N/A	N/A	N/A	N/A	N/A	616	N/A
blankd7-MeFOSE	2166	blank	Solvent	2022-10-05 16:20:21	d7-MeFOSE	N/A	N/A	N/A	N/A	N/A	N/A	623	N/A
blankd7-MeFOSE_2	2167	blank	Solvent	2022-10-05 16:20:21	d7-MeFOSE_2	N/A	N/A	N/A	N/A	N/A	N/A	623	N/A
blankPFDoS	2168	blank	Solvent	2022-10-05 16:20:21	PFDoS	N/A	N/A	N/A	N/A	N/A	N/A	699	N/A
blankPFDoS_2	2169	blank	Solvent	2022-10-05 16:20:21	PFDoS_2	N/A	N/A	N/A	N/A	N/A	N/A	699	N/A
blank13C3 PFBA	2170	blank	Solvent	2022-10-05 16:20:21	13C3 PFBA	N/A	N/A	N/A	N/A	N/A	N/A	216	N/A
blank13C2 PFHxA	2171	blank	Solvent	2022-10-05 16:20:21	13C2 PFHxA	N/A	N/A	N/A	N/A	N/A	N/A	315.1	N/A
blank13C4 PFOA	2172	blank	Solvent	2022-10-05 16:20:21	13C4 PFOA	N/A	N/A	N/A	N/A	N/A	N/A	417.1	N/A
blank13C5 PFNA	2173	blank	Solvent	2022-10-05 16:20:21	13C5 PFNA	N/A	N/A	N/A	N/A	N/A	N/A	468	N/A
blank13C2 PFDA	2174	blank	Solvent	2022-10-05 16:20:21	13C2 PFDA	N/A	N/A	N/A	N/A	N/A	N/A	515.1	N/A
blank18O2 PFHxS	2175	blank	Solvent	2022-10-05 16:20:21	18O2 PFHxS	N/A	N/A	N/A	N/A	N/A	N/A	403	N/A
blank13C4 PFOS	2176	blank	Solvent	2022-10-05 16:20:21	13C4 PFOS	N/A	N/A	N/A	N/A	N/A	N/A	502.8	N/A
1-LOQPFBA	2177	1-LOQ	Quality Control	2022-10-05 16:39:49	PFBA	1	1600	6104	1615000	5.28	5.035	212.9	N/A
1-LOQ13C4_PFBA	2178	1-LOQ	Quality Control	2022-10-05 16:39:49	13C4_PFBA	1600	N/A	1615000	N/A	5.3	N/A	217	216.995
1-LOQ13C4_PFBA_SUR	2179	1-LOQ	Quality Control	2022-10-05 16:39:49	13C4_PFBA_SUR	400	N/A	1615000	N/A	5.3	453.148	217	216.995
1-LOQPFPeA	2180	1-LOQ	Quality Control	2022-10-05 16:39:49	PFPeA	0.5	800	2260	853900	5.96	0.428	262.9	N/A
1-LOQ13C5_PFPeA	2181	1-LOQ	Quality Control	2022-10-05 16:39:49	13C5_PFPeA	800	N/A	853900	N/A	5.96	N/A	267.9	267.992
1-LOQ13C5_PFPeA_SUR	2182	1-LOQ	Quality Control	2022-10-05 16:39:49	13C5_PFPeA_SUR	400	N/A	853900	N/A	5.96	< 0	267.9	267.992
1-LOQPFBS	2183	1-LOQ	Quality Control	2022-10-05 16:39:49	PFBS	0.25	400	86820	172800	6.02	< 0	298.9	298.943
1-LOQPFBS_2	2184	1-LOQ	Quality Control	2022-10-05 16:39:49	PFBS_2	0	400	42920	172800	6.02	degenerate	298.9	298.943
1-LOQ13C3_PFBS	2185	1-LOQ	Quality Control	2022-10-05 16:39:49	13C3_PFBS	400	N/A	172800	N/A	6.02	N/A	302	301.954
1-LOQ13C3_PFBS_SUR	2186	1-LOQ	Quality Control	2022-10-05 16:39:49	13C3_PFBS_SUR	400	N/A	172800	N/A	6.02	< 0	302	301.954
1-LOQPFHxA	2187	1-LOQ	Quality Control	2022-10-05 16:39:49	PFHxA	0.25	400	2329	496000	6.46	1.872	313	N/A
1-LOQPFHxA_2	2188	1-LOQ	Quality Control	2022-10-05 16:39:49	PFHxA_2	0	400	N/A	496000	N/A	N/A	313	N/A
1-LOQ13C5_PFHxA	2189	1-LOQ	Quality Control	2022-10-05 16:39:49	13C5_PFHxA	400	N/A	496000	N/A	6.49	N/A	318	317.99
1-LOQ13C5_PFHxA_SUR	2190	1-LOQ	Quality Control	2022-10-05 16:39:49	13C5_PFHxA_SUR	400	N/A	496000	N/A	6.49	484.359	318	317.99
1-LOQ4:2 FTS	2191	1-LOQ	Quality Control	2022-10-05 16:39:49	4:2 FTS	1	800	N/A	85280	N/A	N/A	327	N/A
1-LOQ4:2 FTS_2	2192	1-LOQ	Quality Control	2022-10-05 16:39:49	4:2 FTS_2	0	800	1243	85280	6.47	degenerate	327	N/A
1-LOQ13C2-4:2 FTS	2193	1-LOQ	Quality Control	2022-10-05 16:39:49	13C2-4:2 FTS	800	N/A	85280	N/A	6.44	N/A	329	328.981
1-LOQ13C2-4:2 FTS_SUR	2194	1-LOQ	Quality Control	2022-10-05 16:39:49	13C2-4:2 FTS_SUR	400	N/A	85280	N/A	6.44	333.128	329	328.981
1-LOQPFPeS	2195	1-LOQ	Quality Control	2022-10-05 16:39:49	PFPeS	0.25	400	N/A	172800	N/A	N/A	349	N/A
1-LOQPFPeS_2	2196	1-LOQ	Quality Control	2022-10-05 16:39:49	PFPeS_2	0	400	N/A	172800	N/A	N/A	349	N/A
1-LOQPFHpA	2197	1-LOQ	Quality Control	2022-10-05 16:39:49	PFHpA	0.25	400	2398	548100	7.03	1.23	363	N/A
1-LOQPFHpA_2	2198	1-LOQ	Quality Control	2022-10-05 16:39:49	PFHpA_2	0	400	N/A	548100	N/A	N/A	363	N/A
1-LOQ13C4_PFHpA	2199	1-LOQ	Quality Control	2022-10-05 16:39:49	13C4_PFHpA	400	N/A	548100	N/A	7.04	N/A	367	366.985
1-LOQ13C4_PFHpA_SUR	2200	1-LOQ	Quality Control	2022-10-05 16:39:49	13C4_PFHpA_SUR	400	N/A	548100	N/A	7.04	23.233	367	366.985
1-LOQPFHxS	2201	1-LOQ	Quality Control	2022-10-05 16:39:49	PFHxS	0.25	400	N/A	196800	N/A	N/A	399	N/A
1-LOQPFHxS_2	2202	1-LOQ	Quality Control	2022-10-05 16:39:49	PFHxS_2	0	400	N/A	196800	N/A	N/A	399	N/A
1-LOQ13C3_PFHxS	2203	1-LOQ	Quality Control	2022-10-05 16:39:49	13C3_PFHxS	400	N/A	196800	N/A	7.04	N/A	402	401.947
1-LOQ13C3_PFHxS_SUR	2204	1-LOQ	Quality Control	2022-10-05 16:39:49	13C3_PFHxS_SUR	400	N/A	196800	N/A	7.04	448.145	402	401.947
1-LOQPFOA	2205	1-LOQ	Quality Control	2022-10-05 16:39:49	PFOA	0.25	400	3052	652700	7.66	0.74	413	N/A
1-LOQPFOA_2	2206	1-LOQ	Quality Control	2022-10-05 16:39:49	PFOA_2	0	400	N/A	652700	N/A	N/A	413	N/A
1-LOQ13C8_PFOA	2207	1-LOQ	Quality Control	2022-10-05 16:39:49	13C8_PFOA	400	N/A	652700	N/A	7.63	N/A	421	420.994
1-LOQ13C8_PFOA_SUR	2208	1-LOQ	Quality Control	2022-10-05 16:39:49	13C8_PFOA_SUR	400	N/A	652700	N/A	7.63	318.719	421	420.994
1-LOQ6:2 FTS	2209	1-LOQ	Quality Control	2022-10-05 16:39:49	6:2 FTS	1	800	2261	86960	7.62	< 0	427	N/A
1-LOQ6:2 FTS_2	2210	1-LOQ	Quality Control	2022-10-05 16:39:49	6:2 FTS_2	0	800	1954	86960	7.64	degenerate	427	N/A
1-LOQ13C2-6:2FTS	2211	1-LOQ	Quality Control	2022-10-05 16:39:49	13C2-6:2FTS	800	N/A	86960	N/A	7.62	N/A	429	428.977
1-LOQ13C2-6:2FTS_SUR	2212	1-LOQ	Quality Control	2022-10-05 16:39:49	13C2-6:2FTS_SUR	400	N/A	86960	N/A	7.62	degenerate	429	428.977
1-LOQPFHpS	2213	1-LOQ	Quality Control	2022-10-05 16:39:49	PFHpS	0.25	400	N/A	121700	N/A	N/A	449	N/A
1-LOQPFHpS_2	2214	1-LOQ	Quality Control	2022-10-05 16:39:49	PFHpS_2	0	400	N/A	121700	N/A	N/A	449	N/A
1-LOQPFNA	2215	1-LOQ	Quality Control	2022-10-05 16:39:49	PFNA	0.25	200	1729	286700	8.26	0.784	463	N/A
1-LOQPFNA_2	2216	1-LOQ	Quality Control	2022-10-05 16:39:49	PFNA_2	0	200	N/A	286700	N/A	N/A	463	N/A
1-LOQ13C9_PFNA	2217	1-LOQ	Quality Control	2022-10-05 16:39:49	13C9_PFNA	200	N/A	286700	N/A	8.25	N/A	472	471.99
1-LOQ13C9_PFNA_SUR	2218	1-LOQ	Quality Control	2022-10-05 16:39:49	13C9_PFNA_SUR	400	N/A	286700	N/A	8.25	535.95	472	471.99
1-LOQPFOSA	2219	1-LOQ	Quality Control	2022-10-05 16:39:49	PFOSA	0.25	400	N/A	262600	N/A	N/A	498	N/A
1-LOQPFOS	2220	1-LOQ	Quality Control	2022-10-05 16:39:49	PFOS	0.25	400	2714	121700	8.22	0.024	499	N/A
1-LOQPFOS_2	2221	1-LOQ	Quality Control	2022-10-05 16:39:49	PFOS_2	0	400	N/A	121700	N/A	N/A	499	N/A
1-LOQ13C8_PFOSA	2222	1-LOQ	Quality Control	2022-10-05 16:39:49	13C8_PFOSA	400	N/A	262600	N/A	8.72	N/A	506	505.972
1-LOQ13C8_PFOSA_SUR	2223	1-LOQ	Quality Control	2022-10-05 16:39:49	13C8_PFOSA_SUR	400	N/A	262600	N/A	8.72	0.897	506	505.972
1-LOQ13C8_PFOS	2224	1-LOQ	Quality Control	2022-10-05 16:39:49	13C8_PFOS	400	N/A	121700	N/A	8.21	N/A	507	506.958
1-LOQ13C8_PFOS_SUR	2225	1-LOQ	Quality Control	2022-10-05 16:39:49	13C8_PFOS_SUR	400	N/A	121700	N/A	8.21	475.437	507	506.958
1-LOQPFDA	2226	1-LOQ	Quality Control	2022-10-05 16:39:49	PFDA	0.25	200	N/A	241100	N/A	N/A	513	N/A
1-LOQPFDA_2	2227	1-LOQ	Quality Control	2022-10-05 16:39:49	PFDA_2	0	200	N/A	241100	N/A	N/A	513	N/A
1-LOQ13C6_PFDA	2228	1-LOQ	Quality Control	2022-10-05 16:39:49	13C6_PFDA	200	N/A	241100	N/A	8.87	N/A	519	518.982
1-LOQ13C6_PFDA_SUR	2229	1-LOQ	Quality Control	2022-10-05 16:39:49	13C6_PFDA_SUR	400	N/A	241100	N/A	8.87	498.319	519	518.982
1-LOQ8:2 FTS	2230	1-LOQ	Quality Control	2022-10-05 16:39:49	8:2 FTS	1	800	N/A	162100	N/A	N/A	527	N/A
1-LOQ8:2 FTS_2	2231	1-LOQ	Quality Control	2022-10-05 16:39:49	8:2 FTS_2	0	800	N/A	162100	N/A	N/A	527	N/A
1-LOQ13C2-8:2FTS	2232	1-LOQ	Quality Control	2022-10-05 16:39:49	13C2-8:2FTS	800	N/A	162100	N/A	8.89	N/A	529	528.967
1-LOQ13C2-8:2FTS_SUR	2233	1-LOQ	Quality Control	2022-10-05 16:39:49	13C2-8:2FTS_SUR	400	N/A	162100	N/A	8.89	316.517	529	528.967
1-LOQPFNS	2234	1-LOQ	Quality Control	2022-10-05 16:39:49	PFNS	0.25	400	N/A	121700	N/A	N/A	549	N/A
1-LOQPFNS_2	2235	1-LOQ	Quality Control	2022-10-05 16:39:49	PFNS_2	0	400	N/A	121700	N/A	N/A	549	N/A
1-LOQPFUdA	2236	1-LOQ	Quality Control	2022-10-05 16:39:49	PFUdA	0.25	200	N/A	221100	N/A	N/A	563	N/A
1-LOQPFUdA_2	2237	1-LOQ	Quality Control	2022-10-05 16:39:49	PFUdA_2	0	200	N/A	221100	N/A	N/A	563	N/A
1-LOQ13C7_PFUdA	2238	1-LOQ	Quality Control	2022-10-05 16:39:49	13C7_PFUdA	200	N/A	221100	N/A	9.47	N/A	570	569.982
1-LOQ13C7_PFUdA_SUR	2239	1-LOQ	Quality Control	2022-10-05 16:39:49	13C7_PFUdA_SUR	400	N/A	221100	N/A	9.47	471.959	570	569.982
1-LOQN-MeFOSAA	2240	1-LOQ	Quality Control	2022-10-05 16:39:49	N-MeFOSAA	0.25	800	N/A	331700	N/A	N/A	570	N/A
1-LOQN-MeFOSAA_2	2241	1-LOQ	Quality Control	2022-10-05 16:39:49	N-MeFOSAA_2	0	800	N/A	331700	N/A	N/A	570	N/A
1-LOQd3-MeFOSAA	2242	1-LOQ	Quality Control	2022-10-05 16:39:49	d3-MeFOSAA	800	N/A	331700	N/A	9.19	N/A	573	572.985
1-LOQd3-MeFOSAA_SUR	2243	1-LOQ	Quality Control	2022-10-05 16:39:49	d3-MeFOSAA_SUR	400	N/A	331700	N/A	9.19	degenerate	573	572.985
1-LOQN-EtFOSAA	2244	1-LOQ	Quality Control	2022-10-05 16:39:49	N-EtFOSAA	0.25	800	1927	308000	9.21	3.742	584	N/A
1-LOQN-EtFOSAA_2	2245	1-LOQ	Quality Control	2022-10-05 16:39:49	N-EtFOSAA_2	0	800	N/A	308000	N/A	N/A	584	N/A
1-LOQd5-EtFOSAA	2246	1-LOQ	Quality Control	2022-10-05 16:39:49	d5-EtFOSAA	800	N/A	308000	N/A	9.5	N/A	589	589.013
1-LOQd5-EtFOSAA_SUR	2247	1-LOQ	Quality Control	2022-10-05 16:39:49	d5-EtFOSAA_SUR	400	N/A	308000	N/A	9.5	300.769	589	589.013
1-LOQPFDS	2248	1-LOQ	Quality Control	2022-10-05 16:39:49	PFDS	0.25	400	N/A	121700	N/A	N/A	599	N/A
1-LOQPFDS_2	2249	1-LOQ	Quality Control	2022-10-05 16:39:49	PFDS_2	0	400	N/A	121700	N/A	N/A	599	N/A
1-LOQPFDoA	2250	1-LOQ	Quality Control	2022-10-05 16:39:49	PFDoA	0.25	200	N/A	206200	N/A	N/A	613	N/A
1-LOQPFDoA_2	2251	1-LOQ	Quality Control	2022-10-05 16:39:49	PFDoA_2	0	200	N/A	206200	N/A	N/A	613	N/A
1-LOQ13C2_PFDoA	2252	1-LOQ	Quality Control	2022-10-05 16:39:49	13C2_PFDoA	200	N/A	206200	N/A	10.04	N/A	615	614.96
1-LOQ13C2_PFDoA_SUR	2253	1-LOQ	Quality Control	2022-10-05 16:39:49	13C2_PFDoA_SUR	400	N/A	206200	N/A	10.04	< 0	615	614.96
1-LOQPFTrDA	2254	1-LOQ	Quality Control	2022-10-05 16:39:49	PFTrDA	0.25	200	N/A	57530	N/A	N/A	663	N/A
1-LOQPFTrDA_2	2255	1-LOQ	Quality Control	2022-10-05 16:39:49	PFTrDA_2	0	200	N/A	57530	N/A	N/A	663	N/A
1-LOQPFTeDA	2256	1-LOQ	Quality Control	2022-10-05 16:39:49	PFTeDA	0.25	200	N/A	57530	N/A	N/A	713	N/A
1-LOQPFTeDA_2	2257	1-LOQ	Quality Control	2022-10-05 16:39:49	PFTeDA_2	0	200	N/A	57530	N/A	N/A	713	N/A
1-LOQ13C2_PFTeDA	2258	1-LOQ	Quality Control	2022-10-05 16:39:49	13C2_PFTeDA	200	N/A	57530	N/A	11.03	N/A	715	714.957
1-LOQ13C2_PFTeDA_SUR	2259	1-LOQ	Quality Control	2022-10-05 16:39:49	13C2_PFTeDA_SUR	400	N/A	57530	N/A	11.03	368.357	715	714.957
1-LOQPFEESA	2260	1-LOQ	Quality Control	2022-10-05 16:39:49	PFEESA	1	400	N/A	172800	N/A	N/A	315	N/A
1-LOQPFEESA_2	2261	1-LOQ	Quality Control	2022-10-05 16:39:49	PFEESA_2	0	400	N/A	172800	N/A	N/A	315	N/A
1-LOQPF4OPeA	2262	1-LOQ	Quality Control	2022-10-05 16:39:49	PF4OPeA	1	1600	N/A	1615000	N/A	N/A	229	N/A
1-LOQPF4OPeA_2	2263	1-LOQ	Quality Control	2022-10-05 16:39:49	PF4OPeA_2	0	1600	N/A	1615000	N/A	N/A	229	N/A
1-LOQPF5OHXA	2264	1-LOQ	Quality Control	2022-10-05 16:39:49	PF5OHXA	1	400	1043	496000	6.1	0.822	279	N/A
1-LOQPF5OHXA_2	2265	1-LOQ	Quality Control	2022-10-05 16:39:49	PF5OHXA_2	0	400	N/A	496000	N/A	N/A	279	N/A
1-LOQ3,6-OPFHpA	2266	1-LOQ	Quality Control	2022-10-05 16:39:49	3,6-OPFHpA	1	400	N/A	548100	N/A	N/A	295	N/A
1-LOQ3,6-OPFHpA_2	2267	1-LOQ	Quality Control	2022-10-05 16:39:49	3,6-OPFHpA_2	0	400	N/A	548100	N/A	N/A	295	N/A
1-LOQ3:3 FTCA	2268	1-LOQ	Quality Control	2022-10-05 16:39:49	3:3 FTCA	0.2	800	N/A	853900	N/A	N/A	241	N/A
1-LOQ3:3 FTCA_2	2269	1-LOQ	Quality Control	2022-10-05 16:39:49	3:3 FTCA_2	0	800	N/A	853900	N/A	N/A	239	N/A
1-LOQ5:3 FTCA	2270	1-LOQ	Quality Control	2022-10-05 16:39:49	5:3 FTCA	1	400	N/A	496000	N/A	N/A	341	N/A
[truncated: 9,293 more rows]

## Sheet: 09162022EPA SOILEE
Index	Sample Name	Sample Type	Acquisition Date & Time	Acq. Method Name	Component Name	Compound Type	Actual Concentration	Expected RT	Area	IS Area	Retention Time	Retention Time Delta (min)	Used	Calculated Concentration	Accuracy	Accuracy Acceptance	Concentration Acceptance
1	1	Standard	2022-09-16 04:15:40	08222022_EPA.dam	PFBA	Quantifiers	1	8.81	5745.39	1.98791e+07	10.1561	1.34613		1.11047	111.047	Pass	Pass
2	1	Standard	2022-09-16 04:15:40	08222022_EPA.dam	13C4_PFBA	Internal Standards	1600	8.81	1.98791e+07		9.32228	0.512279				Pass	Pass
3	1	Standard	2022-09-16 04:15:40	08222022_EPA.dam	PFPeA	Quantifiers	0.5	10.36	67589.3	7.78493e+06	11.3202	0.960203		4.39677	879.354	Fail	Pass
4	1	Standard	2022-09-16 04:15:40	08222022_EPA.dam	13C5_PFPeA	Internal Standards	800	10.36	7.78493e+06		11.0127	0.652677				Pass	Pass
5	1	Standard	2022-09-16 04:15:40	08222022_EPA.dam	PFBS	Quantifiers	0.25	10.49	1.01679e+06	2.21965e+06	11.1823	0.692313		11.7606	4704.23	Fail	Pass
6	1	Standard	2022-09-16 04:15:40	08222022_EPA.dam	13C3_PFBS	Internal Standards	400	10.49	2.21965e+06		11.178	0.688015				Pass	Pass
7	1	Standard	2022-09-16 04:15:40	08222022_EPA.dam	PFHxA	Quantifiers	0.25	11.4	68932.5	5.53256e+06	12.2014	0.801427		2.46063	984.252	Fail	Pass
8	1	Standard	2022-09-16 04:15:40	08222022_EPA.dam	13C5_PFHxA	Internal Standards	400	11.4	5.53256e+06		11.9731	0.573062				Pass	Pass
9	1	Standard	2022-09-16 04:15:40	08222022_EPA.dam	PFHpA	Quantifiers	0.25	12.17	47770.9	3.24664e+06	13.1361	0.966092		1.08976	435.904	Fail	Pass
10	1	Standard	2022-09-16 04:15:40	08222022_EPA.dam	13C4_PFHpA	Internal Standards	400	12.17	3.24664e+06		12.8	0.630022				Pass	Pass
11	1	Standard	2022-09-16 04:15:40	08222022_EPA.dam	PFOA	Quantifiers	0.25	12.82	82050.1	5.99745e+06	13.637	0.816994		0.27406	109.624	Pass	Pass
12	1	Standard	2022-09-16 04:15:40	08222022_EPA.dam	13C8-PFOA	Internal Standards	400	12.82	5.99745e+06		13.4856	0.665585				Pass	Pass
13	1	Standard	2022-09-16 04:15:40	08222022_EPA.dam	PFNA	Quantifiers	0.25	13.47	60946.1	2.13992e+06	14.2961	0.826133				Fail	Pass
14	1	Standard	2022-09-16 04:15:40	08222022_EPA.dam	13C9_PFNA	Internal Standards	200	13.47	2.13992e+06		14.1282	0.658236				Pass	Pass
15	1	Standard	2022-09-16 04:15:40	08222022_EPA.dam	PFOSA	Quantifiers	0.25	13.73	5427.87	2.35933e+06	14.3883	0.658258		0.367652	147.061	Fail	Pass
16	1	Standard	2022-09-16 04:15:40	08222022_EPA.dam	13C8_PFOSA	Internal Standards	400	13.73	2.35933e+06		14.3828	0.652776				Pass	Pass
17	1	Standard	2022-09-16 04:15:40	08222022_EPA.dam	PFDA	Quantifiers	0.25	14.12	43893.3	1.67604e+06	14.9397	0.819696		0.181042	72.417	Fail	Pass
18	1	Standard	2022-09-16 04:15:40	08222022_EPA.dam	13C6_PFDA	Internal Standards	200	14.12	1.67604e+06		14.754	0.634043				Pass	Pass
19	1	Standard	2022-09-16 04:15:40	08222022_EPA.dam	PFUdA	Quantifiers	0.25	14.64	51560.3	20752.5	15.4914	0.85139		0.273403	109.361	Pass	Pass
20	1	Standard	2022-09-16 04:15:40	08222022_EPA.dam	13C7_PFUdA	Internal Standards	200	14.64	20752.5		15.2851	0.645078				Pass	Pass
21	1	Standard	2022-09-16 04:15:40	08222022_EPA.dam	PFDoA	Quantifiers	0.25	15.15	3123.88	197994	16.0695	0.919539		0.255716	102.286	Pass	Pass
22	1	Standard	2022-09-16 04:15:40	08222022_EPA.dam	13C2_PFDoA	Internal Standards	200	15.15	197994		15.8014	0.651406				Pass	Pass
23	1	Standard	2022-09-16 04:15:40	08222022_EPA.dam	PFTeDA	Quantifiers	0.25	16.32	12927	1.03057e+06	17.2889	0.968934				Fail	Pass
24	1	Standard	2022-09-16 04:15:40	08222022_EPA.dam	13C2_PFTeDA	Internal Standards	200	16.32	1.03057e+06		16.9106	0.590641				Pass	Pass
25	1	Standard	2022-09-16 04:15:40	08222022_EPA.dam	PFOS	Quantifiers	0.25	13.47	6320.04	652299	14.0913	0.621315				Fail	Pass
26	1	Standard	2022-09-16 04:15:40	08222022_EPA.dam	13C8_PFOS	Internal Standards	400	13.47	652299		14.1009	0.630944				Pass	Pass
27	1	Standard	2022-09-16 04:15:40	08222022_EPA.dam	PFHxS	Quantifiers	0.25	12.17	6964.92	1.46665e+06	12.7318	0.5618		0.300271	120.109	Fail	Pass
28	1	Standard	2022-09-16 04:15:40	08222022_EPA.dam	13C3_PFHxS	Internal Standards	400	12.17	1.46665e+06		12.7319	0.561909				Pass	Pass
29	1	Standard	2022-09-16 04:15:40	08222022_EPA.dam	PFPeS	Quantifiers	0.25	11.4		1.46665e+06						Fail	Pass
30	1	Standard	2022-09-16 04:15:40	08222022_EPA.dam	PFHpS	Quantifiers	0.25	12.82		652299						Fail	Pass
31	1	Standard	2022-09-16 04:15:40	08222022_EPA.dam	PFNS	Quantifiers	0.25	13.99	3264.35	652299	14.637	0.646992		0.443104	177.242	Fail	Pass
32	1	Standard	2022-09-16 04:15:40	08222022_EPA.dam	PFDS	Quantifiers	0.25	14.51	2410.74	652299	15.1553	0.64534		0.125633	50.2533	Fail	Pass
33	1	Standard	2022-09-16 04:15:40	08222022_EPA.dam	PFTrDA	Quantifiers	0.25	15.67	32813.6	1.03057e+06	16.5581	0.888097		0.677181	270.872	Fail	Pass
34	1	Standard	2022-09-16 04:15:40	08222022_EPA.dam	4:2 FTS	Quantifiers	1	11.27	3880.22	124248	11.8086	0.538571		1.3099	130.99	Fail	Pass
35	1	Standard	2022-09-16 04:15:40	08222022_EPA.dam	13C2_4:2 FTS	Internal Standards	800	11.27	124248		11.8246	0.554594				Pass	Pass
36	1	Standard	2022-09-16 04:15:40	08222022_EPA.dam	6:2 FTS	Quantifiers	1	12.82	14887.1	16798.2	13.4733	0.653252		0.872576	87.2576	Pass	Pass
37	1	Standard	2022-09-16 04:15:40	08222022_EPA.dam	13C2_6:2 FTS	Internal Standards	800	12.82	16798.2		13.4558	0.635754				Pass	Pass
38	1	Standard	2022-09-16 04:15:40	08222022_EPA.dam	8:2 FTS	Quantifiers	1	14.12	10221.8	17152.8	14.753	0.633022		0.983036	98.3036	Pass	Pass
39	1	Standard	2022-09-16 04:15:40	08222022_EPA.dam	13C2_8:2 FTS	Internal Standards	800	14.12	17152.8		14.7347	0.61471				Pass	Pass
40	1	Standard	2022-09-16 04:15:40	08222022_EPA.dam	N-EtFOSAA	Quantifiers	0.25	14.64		4.06708e+06						Fail	Pass
41	1	Standard	2022-09-16 04:15:40	08222022_EPA.dam	d3_EtFOSAA	Internal Standards	800	14.64	4.06708e+06		15.2839	0.643877				Pass	Pass
42	1	Standard	2022-09-16 04:15:40	08222022_EPA.dam	N-MeFOSAA	Quantifiers	0.25	14.38	7283.31	2.25047e+06	15.7662	1.38616		0.37032	148.128	Fail	Pass
43	1	Standard	2022-09-16 04:15:40	08222022_EPA.dam	d3_MeFOSAA	Internal Standards	800	14.38	2.25047e+06		15.0073	0.627339				Pass	Pass
44	1	Standard	2022-09-16 04:15:40	08222022_EPA.dam	HFPO-DA	Quantifiers	1	11.53	26556.4	2.3438e+07	12.2325	0.702456		1.48247	148.247	Fail	Pass
45	1	Standard	2022-09-16 04:15:40	08222022_EPA.dam	M3HFPO-DA	Internal Standards	1600	11.53	2.3438e+07		12.1964	0.66643				Pass	Pass
46	1	Standard	2022-09-16 04:15:40	08222022_EPA.dam	NaDONA	Quantifiers	1	12.17	13357.6	2.3438e+07	12.7973	0.627287		0.58302	58.302	Fail	Pass
47	1	Standard	2022-09-16 04:15:40	08222022_EPA.dam	9CI-PF3ONS	Quantifiers	1	13.73	15074.9	2.3438e+07	14.376	0.646041		0.750596	75.0596	Fail	Pass
48	1	Standard	2022-09-16 04:15:40	08222022_EPA.dam	11CI-PF3OUdS	Quantifiers	1	14.77	12319.6	2.3438e+07	15.4172	0.64723		0.86216	86.216	Pass	Pass
49	1	Standard	2022-09-16 04:15:40	08222022_EPA.dam	N-EtFOSE-M	Quantifiers	1	14.51		15979.8						Fail	Pass
50	1	Standard	2022-09-16 04:15:40	08222022_EPA.dam	N- EtFOSA	Quantifiers	0.1	14.51		731291						Fail	Pass
51	1	Standard	2022-09-16 04:15:40	08222022_EPA.dam	N-MeFOSA	Quantifiers	0.1	14.25		499913						Fail	Pass
52	1	Standard	2022-09-16 04:15:40	08222022_EPA.dam	N-MeFOSE	Quantifiers	1	14.25		6.83609e+06						Fail	Pass
53	1	Standard	2022-09-16 04:15:40	08222022_EPA.dam	FPrPA	Quantifiers	0.2	10.36		7.78493e+06						Fail	Pass
54	1	Standard	2022-09-16 04:15:40	08222022_EPA.dam	FPePA	Quantifiers	1	12.17	3740.16	5.53256e+06	11.6111	0.558869		1.5503	155.03	Fail	Pass
55	1	Standard	2022-09-16 04:15:40	08222022_EPA.dam	FHpPA	Quantifiers	1	13.6	5399.22	5.53256e+06	14.2315	0.631537		1.17221	117.221	Pass	Pass
56	1	Standard	2022-09-16 04:15:40	08222022_EPA.dam	PF4OPeA	Quantifiers	1	9.46	15580.2	7.78493e+06	9.97837	0.518368		1.33292	133.292	Fail	Pass
57	1	Standard	2022-09-16 04:15:40	08222022_EPA.dam	PF5OHxA	Quantifiers	1	10.62	13281	7.78493e+06	11.2096	0.589627		1.30574	130.574	Fail	Pass
58	1	Standard	2022-09-16 04:15:40	08222022_EPA.dam	3,6 OPFHpA	Quantifiers	1	11.14	12968.4	5.53256e+06	11.7282	0.588169		1.25315	125.315	Fail	Pass
59	1	Standard	2022-09-16 04:15:40	08222022_EPA.dam	PFEESA	Quantifiers	1	10.88	23445.2	5.53256e+06	11.4359	0.55586		1.37445	137.445	Fail	Pass
60	1	Standard	2022-09-16 04:15:40	08222022_EPA.dam	d5-EtFOSA	Internal Standards	400	14.51	731291		15.2729	0.762912				Pass	Pass
61	1	Standard	2022-09-16 04:15:40	08222022_EPA.dam	PFDoS	Quantifiers	0.25	15.54		652299						Fail	Pass
62	1	Standard	2022-09-16 04:15:40	08222022_EPA.dam	d3 MeFOSA	Internal Standards	400	14.25	499913		14.9945	0.744549				Pass	Pass
63	1	Standard	2022-09-16 04:15:40	08222022_EPA.dam	d7 MeFOSE	Internal Standards	4000	14.25	6.83609e+06		14.9023	0.652256				Pass	Pass
64	1	Standard	2022-09-16 04:15:40	08222022_EPA.dam	13C3 HFPO-DA	Quantifiers	1600	11.53	24637.8		12.1943	0.664307		3.00755	0.187972	Fail	Pass
65	1	Standard	2022-09-16 04:15:40	08222022_EPA.dam	13C3 PFBA	Quantifiers	800	8.68	6.95076e+06		9.22696	0.546957		680.24	85.0301	Pass	Pass
66	1	Standard	2022-09-16 04:15:40	08222022_EPA.dam	13C2 PFHxA	Quantifiers	400	11.27	3.3073e+06		11.8709	0.600876		295.447	73.8618	Fail	Pass
67	1	Standard	2022-09-16 04:15:40	08222022_EPA.dam	13C4 PFOA	Quantifiers	400	12.82	81761.4		13.4015	0.581469		63.3805	15.8451	Fail	Pass
68	1	Standard	2022-09-16 04:15:40	08222022_EPA.dam	13C5 PFNA	Quantifiers	200	13.47	1.10085e+06		14.0454	0.575439		12.7616	6.38079	Fail	Pass
69	1	Standard	2022-09-16 04:15:40	08222022_EPA.dam	13C2 PFDA	Quantifiers	200	13.99	1.72554e+06		14.638	0.647987		274.637	137.318	Fail	Pass
70	1	Standard	2022-09-16 04:15:40	08222022_EPA.dam	18O2 PFHxS	Quantifiers	400	12.05	811774		12.685	0.635017		363.35	90.8374	Pass	Pass
71	1	Standard	2022-09-16 04:15:40	08222022_EPA.dam	13C4 PFOS	Quantifiers	400	13.34	633077		13.9913	0.651326		362.239	90.5598	Pass	Pass
72	1	Standard	2022-09-16 04:15:40	08222022_EPA.dam	D-ETFOSE	Internal Standards	1	14.89	15979.8		15.1629	0.272949				Pass	Pass
73	1A	Standard	2022-09-16 04:47:11	08222022_EPA.dam	PFBA	Quantifiers	1	8.81	5167.86	1.95916e+07	10.0515	1.24148		1.05992	105.992	Pass	Pass
74	1A	Standard	2022-09-16 04:47:11	08222022_EPA.dam	13C4_PFBA	Internal Standards	1600	8.81	1.95916e+07		9.2268	0.416803				Pass	Pass
75	1A	Standard	2022-09-16 04:47:11	08222022_EPA.dam	PFPeA	Quantifiers	0.5	10.36	61305.8	8.88624e+06	11.2533	0.893302		3.00792	601.585	Fail	Pass
76	1A	Standard	2022-09-16 04:47:11	08222022_EPA.dam	13C5_PFPeA	Internal Standards	800	10.36	8.88624e+06		10.9799	0.619857				Pass	Pass
77	1A	Standard	2022-09-16 04:47:11	08222022_EPA.dam	PFBS	Quantifiers	0.25	10.49	1.21084e+06	2.71651e+06	11.1182	0.628209		6.60584	2642.34	Fail	Pass
78	1A	Standard	2022-09-16 04:47:11	08222022_EPA.dam	13C3_PFBS	Internal Standards	400	10.49	2.71651e+06		11.1157	0.625734				Pass	Pass
79	1A	Standard	2022-09-16 04:47:11	08222022_EPA.dam	PFHxA	Quantifiers	0.25	11.4	41076.9	5.70929e+06	12.2049	0.80489		0.225492	90.1967	Pass	Pass
80	1A	Standard	2022-09-16 04:47:11	08222022_EPA.dam	13C5_PFHxA	Internal Standards	400	11.4	5.70929e+06		11.9684	0.568408				Pass	Pass
81	1A	Standard	2022-09-16 04:47:11	08222022_EPA.dam	PFHpA	Quantifiers	0.25	12.17	50383.3	4.07273e+06	13.0316	0.8616		0.143353	57.3412	Fail	Pass
82	1A	Standard	2022-09-16 04:47:11	08222022_EPA.dam	13C4_PFHpA	Internal Standards	400	12.17	4.07273e+06		12.7611	0.591086				Pass	Pass
83	1A	Standard	2022-09-16 04:47:11	08222022_EPA.dam	PFOA	Quantifiers	0.25	12.82	75199.8	5.95898e+06	13.6004	0.780434				Fail	Pass
84	1A	Standard	2022-09-16 04:47:11	08222022_EPA.dam	13C8-PFOA	Internal Standards	400	12.82	5.95898e+06		13.4793	0.65934				Pass	Pass
85	1A	Standard	2022-09-16 04:47:11	08222022_EPA.dam	PFNA	Quantifiers	0.25	13.47	53271.5	2.2559e+06	14.288	0.818002				Fail	Pass
86	1A	Standard	2022-09-16 04:47:11	08222022_EPA.dam	13C9_PFNA	Internal Standards	200	13.47	2.2559e+06		14.1236	0.653584				Pass	Pass
87	1A	Standard	2022-09-16 04:47:11	08222022_EPA.dam	PFOSA	Quantifiers	0.25	13.73	6735.25	2.80527e+06	14.3789	0.648916		0.407894	163.157	Fail	Pass
88	1A	Standard	2022-09-16 04:47:11	08222022_EPA.dam	13C8_PFOSA	Internal Standards	400	13.73	2.80527e+06		14.38	0.649993				Pass	Pass
89	1A	Standard	2022-09-16 04:47:11	08222022_EPA.dam	PFDA	Quantifiers	0.25	14.12	48754	1.5188e+06	14.9068	0.78683		1.46696	586.785	Fail	Pass
90	1A	Standard	2022-09-16 04:47:11	08222022_EPA.dam	13C6_PFDA	Internal Standards	200	14.12	1.5188e+06		14.7233	0.603326				Pass	Pass
91	1A	Standard	2022-09-16 04:47:11	08222022_EPA.dam	PFUdA	Quantifiers	0.25	14.64	59863.2	20056	15.4771	0.837099		1.41253	565.011	Fail	Pass
92	1A	Standard	2022-09-16 04:47:11	08222022_EPA.dam	13C7_PFUdA	Internal Standards	200	14.64	20056		15.2784	0.638425				Pass	Pass
93	1A	Standard	2022-09-16 04:47:11	08222022_EPA.dam	PFDoA	Quantifiers	0.25	15.15		136977						Fail	Pass
94	1A	Standard	2022-09-16 04:47:11	08222022_EPA.dam	13C2_PFDoA	Internal Standards	200	15.15	136977		15.7949	0.64491				Pass	Pass
95	1A	Standard	2022-09-16 04:47:11	08222022_EPA.dam	PFTeDA	Quantifiers	0.25	16.32	20971.1	1.09949e+06	16.9811	0.661085		0.930019	372.007	Fail	Pass
96	1A	Standard	2022-09-16 04:47:11	08222022_EPA.dam	13C2_PFTeDA	Internal Standards	200	16.32	1.09949e+06		16.8752	0.555216				Pass	Pass
97	1A	Standard	2022-09-16 04:47:11	08222022_EPA.dam	PFOS	Quantifiers	0.25	13.47	7836.32	629923	14.0773	0.607331		0.667768	267.107	Fail	Pass
98	1A	Standard	2022-09-16 04:47:11	08222022_EPA.dam	13C8_PFOS	Internal Standards	400	13.47	629923		14.0693	0.599285				Pass	Pass
99	1A	Standard	2022-09-16 04:47:11	08222022_EPA.dam	PFHxS	Quantifiers	0.25	12.17	7073.92	1.46561e+06	12.7161	0.546069		0.329845	131.938	Fail	Pass
100	1A	Standard	2022-09-16 04:47:11	08222022_EPA.dam	13C3_PFHxS	Internal Standards	400	12.17	1.46561e+06		12.7191	0.549096				Pass	Pass
101	1A	Standard	2022-09-16 04:47:11	08222022_EPA.dam	PFPeS	Quantifiers	0.25	11.4	3270.46	1.46561e+06	11.9161	0.516137		0.394128	157.651	Fail	Pass
102	1A	Standard	2022-09-16 04:47:11	08222022_EPA.dam	PFHpS	Quantifiers	0.25	12.82		629923						Fail	Pass
103	1A	Standard	2022-09-16 04:47:11	08222022_EPA.dam	PFNS	Quantifiers	0.25	13.99	2884.66	629923	14.6232	0.633164		0.379695	151.878	Fail	Pass
104	1A	Standard	2022-09-16 04:47:11	08222022_EPA.dam	PFDS	Quantifiers	0.25	14.51		629923						Fail	Pass
105	1A	Standard	2022-09-16 04:47:11	08222022_EPA.dam	PFTrDA	Quantifiers	0.25	15.67	35835.5	1.09949e+06	16.4926	0.822597		0.793015	317.206	Fail	Pass
106	1A	Standard	2022-09-16 04:47:11	08222022_EPA.dam	4:2 FTS	Quantifiers	1	11.27	5208.23	120904	11.8273	0.557323		1.68447	168.447	Fail	Pass
107	1A	Standard	2022-09-16 04:47:11	08222022_EPA.dam	13C2_4:2 FTS	Internal Standards	800	11.27	120904		11.8279	0.557947				Pass	Pass
108	1A	Standard	2022-09-16 04:47:11	08222022_EPA.dam	6:2 FTS	Quantifiers	1	12.82	21116.9	20436.3	13.4445	0.624473		1.98229	198.229	Fail	Pass
109	1A	Standard	2022-09-16 04:47:11	08222022_EPA.dam	13C2_6:2 FTS	Internal Standards	800	12.82	20436.3		13.4254	0.605377				Pass	Pass
110	1A	Standard	2022-09-16 04:47:11	08222022_EPA.dam	8:2 FTS	Quantifiers	1	14.12	10341.9	15301.7	14.7093	0.589281		1.40118	140.118	Fail	Pass
111	1A	Standard	2022-09-16 04:47:11	08222022_EPA.dam	13C2_8:2 FTS	Internal Standards	800	14.12	15301.7		14.7001	0.58014				Pass	Pass
112	1A	Standard	2022-09-16 04:47:11	08222022_EPA.dam	N-EtFOSAA	Quantifiers	0.25	14.64	3622.01	3.50924e+06	15.2672	0.627153		0.691147	276.459	Fail	Pass
113	1A	Standard	2022-09-16 04:47:11	08222022_EPA.dam	d3_EtFOSAA	Internal Standards	800	14.64	3.50924e+06		15.2766	0.636608				Pass	Pass
114	1A	Standard	2022-09-16 04:47:11	08222022_EPA.dam	N-MeFOSAA	Quantifiers	0.25	14.38	8661.56	2.56676e+06	15.6949	1.31491		0.49143	196.572	Fail	Pass
115	1A	Standard	2022-09-16 04:47:11	08222022_EPA.dam	d3_MeFOSAA	Internal Standards	800	14.38	2.56676e+06		14.9803	0.600252				Pass	Pass
116	1A	Standard	2022-09-16 04:47:11	08222022_EPA.dam	HFPO-DA	Quantifiers	1	11.53	20886.5	1.9807e+07	12.2004	0.670435		1.35795	135.795	Fail	Pass
117	1A	Standard	2022-09-16 04:47:11	08222022_EPA.dam	M3HFPO-DA	Internal Standards	1600	11.53	1.9807e+07		12.1695	0.639464				Pass	Pass
118	1A	Standard	2022-09-16 04:47:11	08222022_EPA.dam	NaDONA	Quantifiers	1	12.17	18025.9	1.9807e+07	12.7696	0.599591		1.24745	124.745	Fail	Pass
119	1A	Standard	2022-09-16 04:47:11	08222022_EPA.dam	9CI-PF3ONS	Quantifiers	1	13.73	13161.1	1.9807e+07	14.3675	0.63748		0.792121	79.2121	Fail	Pass
120	1A	Standard	2022-09-16 04:47:11	08222022_EPA.dam	11CI-PF3OUdS	Quantifiers	1	14.77	12267.3	1.9807e+07	15.4125	0.642528		1.12289	112.289	Pass	Pass
121	1A	Standard	2022-09-16 04:47:11	08222022_EPA.dam	N-EtFOSE-M	Quantifiers	1	14.51		18290.5						Fail	Pass
122	1A	Standard	2022-09-16 04:47:11	08222022_EPA.dam	N- EtFOSA	Quantifiers	0.1	14.51	3616.96	543196	15.082	0.57203		0.515061	515.061	Fail	Pass
123	1A	Standard	2022-09-16 04:47:11	08222022_EPA.dam	N-MeFOSA	Quantifiers	0.1	14.25		486289						Fail	Pass
124	1A	Standard	2022-09-16 04:47:11	08222022_EPA.dam	N-MeFOSE	Quantifiers	1	14.25		8.90683e+06						Fail	Pass
125	1A	Standard	2022-09-16 04:47:11	08222022_EPA.dam	FPrPA	Quantifiers	0.2	10.36		8.88624e+06						Fail	Pass
126	1A	Standard	2022-09-16 04:47:11	08222022_EPA.dam	FPePA	Quantifiers	1	12.17	3134.15	5.70929e+06	11.5929	0.577066		1.33217	133.217	Fail	Pass
127	1A	Standard	2022-09-16 04:47:11	08222022_EPA.dam	FHpPA	Quantifiers	1	13.6	3194.91	5.70929e+06	14.2513	0.651279		0.574615	57.4615	Fail	Pass
128	1A	Standard	2022-09-16 04:47:11	08222022_EPA.dam	PF4OPeA	Quantifiers	1	9.46	18032.6	8.88624e+06	9.93063	0.470632		1.3488	134.88	Fail	Pass
129	1A	Standard	2022-09-16 04:47:11	08222022_EPA.dam	PF5OHxA	Quantifiers	1	10.62	13767.7	8.88624e+06	11.2054	0.585378		1.19875	119.875	Pass	Pass
130	1A	Standard	2022-09-16 04:47:11	08222022_EPA.dam	3,6 OPFHpA	Quantifiers	1	11.14	15368.9	5.70929e+06	11.7037	0.5637		1.37753	137.753	Fail	Pass
131	1A	Standard	2022-09-16 04:47:11	08222022_EPA.dam	PFEESA	Quantifiers	1	10.88	20775.2	5.70929e+06	11.4431	0.563064		1.2485	124.85	Fail	Pass
132	1A	Standard	2022-09-16 04:47:11	08222022_EPA.dam	d5-EtFOSA	Internal Standards	400	14.51	543196		15.251	0.741008				Pass	Pass
133	1A	Standard	2022-09-16 04:47:11	08222022_EPA.dam	PFDoS	Quantifiers	0.25	15.54		629923						Fail	Pass
134	1A	Standard	2022-09-16 04:47:11	08222022_EPA.dam	d3 MeFOSA	Internal Standards	400	14.25	486289		14.9509	0.700857				Pass	Pass
135	1A	Standard	2022-09-16 04:47:11	08222022_EPA.dam	d7 MeFOSE	Internal Standards	4000	14.25	8.90683e+06		14.8982	0.648225				Pass	Pass
136	1A	Standard	2022-09-16 04:47:11	08222022_EPA.dam	13C3 HFPO-DA	Quantifiers	1600	11.53	25694.4		12.1338	0.603812		3.13652	0.196033	Fail	Pass
137	1A	Standard	2022-09-16 04:47:11	08222022_EPA.dam	13C3 PFBA	Quantifiers	800	8.68	7.07347e+06		9.10556	0.425557		687.73	85.9663	Pass	Pass
138	1A	Standard	2022-09-16 04:47:11	08222022_EPA.dam	13C2 PFHxA	Quantifiers	400	11.27	4.48969e+06		11.8426	0.572566		584.115	146.029	Fail	Pass
139	1A	Standard	2022-09-16 04:47:11	08222022_EPA.dam	13C4 PFOA	Quantifiers	400	12.82	94003		13.3737	0.553695		111.199	27.7999	Fail	Pass
140	1A	Standard	2022-09-16 04:47:11	08222022_EPA.dam	13C5 PFNA	Quantifiers	200	13.47	1.35045e+06		14.0179	0.547911		73.6992	36.8496	Fail	Pass
141	1A	Standard	2022-09-16 04:47:11	08222022_EPA.dam	13C2 PFDA	Quantifiers	200	13.99	1.42804e+06		14.6374	0.647378		238.322	119.161	Pass	Pass
142	1A	Standard	2022-09-16 04:47:11	08222022_EPA.dam	18O2 PFHxS	Quantifiers	400	12.05	966042		12.648	0.598		393.48	98.37	Pass	Pass
143	1A	Standard	2022-09-16 04:47:11	08222022_EPA.dam	13C4 PFOS	Quantifiers	400	13.34	569431		13.99	0.649992		300.084	75.0211	Fail	Pass
144	1A	Standard	2022-09-16 04:47:11	08222022_EPA.dam	D-ETFOSE	Internal Standards	1	14.89	18290.5		15.1605	0.27053				Pass	Pass
145	1B	Standard	2022-09-16 05:18:41	08222022_EPA.dam	PFBA	Quantifiers	1	8.81	9183.92	2.01236e+07	10.132	1.32203		1.44571	144.571	Fail	Pass
146	1B	Standard	2022-09-16 05:18:41	08222022_EPA.dam	13C4_PFBA	Internal Standards	1600	8.81	2.01236e+07		9.20427	0.394275				Pass	Pass
147	1B	Standard	2022-09-16 05:18:41	08222022_EPA.dam	PFPeA	Quantifiers	0.5	10.36	70396.3	8.27143e+06	11.2909	0.930868		4.26335	852.671	Fail	Pass
148	1B	Standard	2022-09-16 05:18:41	08222022_EPA.dam	13C5_PFPeA	Internal Standards	800	10.36	8.27143e+06		10.9865	0.626547				Pass	Pass
149	1B	Standard	2022-09-16 05:18:41	08222022_EPA.dam	PFBS	Quantifiers	0.25	10.49	1.20459e+06	2.80769e+06	11.113	0.623022				Fail	Pass
150	1B	Standard	2022-09-16 05:18:41	08222022_EPA.dam	13C3_PFBS	Internal Standards	400	10.49	2.80769e+06		11.114	0.623979				Pass	Pass
151	1B	Standard	2022-09-16 05:18:41	08222022_EPA.dam	PFHxA	Quantifiers	0.25	11.4	45292	5.09456e+06	12.1883	0.788324		0.945332	378.133	Fail	Pass
152	1B	Standard	2022-09-16 05:18:41	08222022_EPA.dam	13C5_PFHxA	Internal Standards	400	11.4	5.09456e+06		11.9686	0.568618				Pass	Pass
153	1B	Standard	2022-09-16 05:18:41	08222022_EPA.dam	PFHpA	Quantifiers	0.25	12.17	46127.6	4.51904e+06	13.0429	0.872928				Fail	Pass
154	1B	Standard	2022-09-16 05:18:41	08222022_EPA.dam	13C4_PFHpA	Internal Standards	400	12.17	4.51904e+06		12.7485	0.578523				Pass	Pass
155	1B	Standard	2022-09-16 05:18:41	08222022_EPA.dam	PFOA	Quantifiers	0.25	12.82	72249.7	5.93579e+06	13.5977	0.777682				Fail	Pass
156	1B	Standard	2022-09-16 05:18:41	08222022_EPA.dam	13C8-PFOA	Internal Standards	400	12.82	5.93579e+06		13.4757	0.655732				Pass	Pass
157	1B	Standard	2022-09-16 05:18:41	08222022_EPA.dam	PFNA	Quantifiers	0.25	13.47	63600.3	2.51249e+06	14.2681	0.798128				Fail	Pass
158	1B	Standard	2022-09-16 05:18:41	08222022_EPA.dam	13C9_PFNA	Internal Standards	200	13.47	2.51249e+06		14.1209	0.650858				Pass	Pass
159	1B	Standard	2022-09-16 05:18:41	08222022_EPA.dam	PFOSA	Quantifiers	0.25	13.73	4939.31	2.65594e+06	14.3734	0.643431		0.190817	76.327	Fail	Pass
160	1B	Standard	2022-09-16 05:18:41	08222022_EPA.dam	13C8_PFOSA	Internal Standards	400	13.73	2.65594e+06		14.3787	0.648741				Pass	Pass
161	1B	Standard	2022-09-16 05:18:41	08222022_EPA.dam	PFDA	Quantifiers	0.25	14.12	52180.6	1.74176e+06	14.8695	0.749517		1.00106	400.425	Fail	Pass
162	1B	Standard	2022-09-16 05:18:41	08222022_EPA.dam	13C6_PFDA	Internal Standards	200	14.12	1.74176e+06		14.6915	0.571475				Pass	Pass
163	1B	Standard	2022-09-16 05:18:41	08222022_EPA.dam	PFUdA	Quantifiers	0.25	14.64	47650.5	15222.3	15.4227	0.782726		1.74387	697.548	Fail	Pass
164	1B	Standard	2022-09-16 05:18:41	08222022_EPA.dam	13C7_PFUdA	Internal Standards	200	14.64	15222.3		15.2609	0.620921				Pass	Pass
165	1B	Standard	2022-09-16 05:18:41	08222022_EPA.dam	PFDoA	Quantifiers	0.25	15.15		126438						Fail	Pass
166	1B	Standard	2022-09-16 05:18:41	08222022_EPA.dam	13C2_PFDoA	Internal Standards	200	15.15	126438		15.7787	0.628687				Pass	Pass
167	1B	Standard	2022-09-16 05:18:41	08222022_EPA.dam	PFTeDA	Quantifiers	0.25	16.32	20465.3	1.2095e+06	16.9416	0.62158		0.44524	178.096	Fail	Pass
168	1B	Standard	2022-09-16 05:18:41	08222022_EPA.dam	13C2_PFTeDA	Internal Standards	200	16.32	1.2095e+06		16.8609	0.540924				Pass	Pass
169	1B	Standard	2022-09-16 05:18:41	08222022_EPA.dam	PFOS	Quantifiers	0.25	13.47	8895.5	725622	14.0646	0.594585		0.594757	237.903	Fail	Pass
170	1B	Standard	2022-09-16 05:18:41	08222022_EPA.dam	13C8_PFOS	Internal Standards	400	13.47	725622		14.0396	0.569587				Pass	Pass
171	1B	Standard	2022-09-16 05:18:41	08222022_EPA.dam	PFHxS	Quantifiers	0.25	12.17	7382.31	1.31919e+06	12.6999	0.529856		0.622546	249.018	Fail	Pass
172	1B	Standard	2022-09-16 05:18:41	08222022_EPA.dam	13C3_PFHxS	Internal Standards	400	12.17	1.31919e+06		12.7148	0.544791				Pass	Pass
173	1B	Standard	2022-09-16 05:18:41	08222022_EPA.dam	PFPeS	Quantifiers	0.25	11.4	3713.63	1.31919e+06	11.934	0.533973		0.489754	195.902	Fail	Pass
174	1B	Standard	2022-09-16 05:18:41	08222022_EPA.dam	PFHpS	Quantifiers	0.25	12.82	2016.76	725622	13.3916	0.571596		0.429781	171.912	Fail	Pass
175	1B	Standard	2022-09-16 05:18:41	08222022_EPA.dam	PFNS	Quantifiers	0.25	13.99	3049.94	725622	14.5986	0.608572		0.323571	129.428	Fail	Pass
176	1B	Standard	2022-09-16 05:18:41	08222022_EPA.dam	PFDS	Quantifiers	0.25	14.51	3647.07	725622	15.1182	0.608154		0.420158	168.063	Fail	Pass
177	1B	Standard	2022-09-16 05:18:41	08222022_EPA.dam	PFTrDA	Quantifiers	0.25	15.67	33396.4	1.2095e+06	16.5159	0.84594		0.0264993	10.5997	Fail	Pass
178	1B	Standard	2022-09-16 05:18:41	08222022_EPA.dam	4:2 FTS	Quantifiers	1	11.27	3900.36	98942.2	11.8874	0.617352		1.56886	156.886	Fail	Pass
179	1B	Standard	2022-09-16 05:18:41	08222022_EPA.dam	13C2_4:2 FTS	Internal Standards	800	11.27	98942.2		11.832	0.562045				Pass	Pass
180	1B	Standard	2022-09-16 05:18:41	08222022_EPA.dam	6:2 FTS	Quantifiers	1	12.82	22899	22502.3	13.4206	0.600577		1.864	186.4	Fail	Pass
181	1B	Standard	2022-09-16 05:18:41	08222022_EPA.dam	13C2_6:2 FTS	Internal Standards	800	12.82	22502.3		13.4078	0.587775				Pass	Pass
182	1B	Standard	2022-09-16 05:18:41	08222022_EPA.dam	8:2 FTS	Quantifiers	1	14.12	11526	17591.7	14.6749	0.554924		1.29305	129.305	Fail	Pass
183	1B	Standard	2022-09-16 05:18:41	08222022_EPA.dam	13C2_8:2 FTS	Internal Standards	800	14.12	17591.7		14.677	0.556951				Pass	Pass
184	1B	Standard	2022-09-16 05:18:41	08222022_EPA.dam	N-EtFOSAA	Quantifiers	0.25	14.64		3.34969e+06						Fail	Pass
185	1B	Standard	2022-09-16 05:18:41	08222022_EPA.dam	d3_EtFOSAA	Internal Standards	800	14.64	3.34969e+06		15.2612	0.621168				Pass	Pass
186	1B	Standard	2022-09-16 05:18:41	08222022_EPA.dam	N-MeFOSAA	Quantifiers	0.25	14.38	8176.57	2.77507e+06	15.668	1.28797		0.116198	46.4792	Fail	Pass
187	1B	Standard	2022-09-16 05:18:41	08222022_EPA.dam	d3_MeFOSAA	Internal Standards	800	14.38	2.77507e+06		14.9538	0.573844				Pass	Pass
188	1B	Standard	2022-09-16 05:18:41	08222022_EPA.dam	HFPO-DA	Quantifiers	1	11.53	23931.8	2.25415e+07	12.2041	0.674116		1.36932	136.932	Fail	Pass
189	1B	Standard	2022-09-16 05:18:41	08222022_EPA.dam	M3HFPO-DA	Internal Standards	1600	11.53	2.25415e+07		12.1431	0.61309				Pass	Pass
190	1B	Standard	2022-09-16 05:18:41	08222022_EPA.dam	NaDONA	Quantifiers	1	12.17	21248	2.25415e+07	12.7437	0.573684		1.31101	131.101	Fail	Pass
191	1B	Standard	2022-09-16 05:18:41	08222022_EPA.dam	9CI-PF3ONS	Quantifiers	1	13.73	12273.4	2.25415e+07	14.3331	0.60307		0.558026	55.8026	Fail	Pass
192	1B	Standard	2022-09-16 05:18:41	08222022_EPA.dam	11CI-PF3OUdS	Quantifiers	1	14.77	9630.72	2.25415e+07	15.4024	0.632394		0.588446	58.8446	Fail	Pass
193	1B	Standard	2022-09-16 05:18:41	08222022_EPA.dam	N-EtFOSE-M	Quantifiers	1	14.51		21085.4						Fail	Pass
194	1B	Standard	2022-09-16 05:18:41	08222022_EPA.dam	N- EtFOSA	Quantifiers	0.1	14.51	2658.71	459980	15.1589	0.648859		0.176869	176.869	Fail	Pass
195	1B	Standard	2022-09-16 05:18:41	08222022_EPA.dam	N-MeFOSA	Quantifiers	0.1	14.25		546378						Fail	Pass
196	1B	Standard	2022-09-16 05:18:41	08222022_EPA.dam	N-MeFOSE	Quantifiers	1	14.25	2073.55	9.06266e+06	14.9211	0.671118		0.487059	48.7059	Fail	Pass
197	1B	Standard	2022-09-16 05:18:41	08222022_EPA.dam	FPrPA	Quantifiers	0.2	10.36		8.27143e+06						Fail	Pass
198	1B	Standard	2022-09-16 05:18:41	08222022_EPA.dam	FPePA	Quantifiers	1	12.17	3326.41	5.09456e+06	11.6607	0.509306		1.51065	151.065	Fail	Pass
199	1B	Standard	2022-09-16 05:18:41	08222022_EPA.dam	FHpPA	Quantifiers	1	13.6	2715.79	5.09456e+06	14.251	0.651		0.536541	53.6541	Fail	Pass
200	1B	Standard	2022-09-16 05:18:41	08222022_EPA.dam	PF4OPeA	Quantifiers	1	9.46	15163.7	8.27143e+06	9.9438	0.483803		1.23746	123.746	Fail	Pass
201	1B	Standard	2022-09-16 05:18:41	08222022_EPA.dam	PF5OHxA	Quantifiers	1	10.62	12493.8	8.27143e+06	11.1897	0.569697		1.17222	117.222	Pass	Pass
202	1B	Standard	2022-09-16 05:18:41	08222022_EPA.dam	3,6 OPFHpA	Quantifiers	1	11.14	12942.7	5.09456e+06	11.7119	0.571895		1.3234	132.34	Fail	Pass
203	1B	Standard	2022-09-16 05:18:41	08222022_EPA.dam	PFEESA	Quantifiers	1	10.88	21092	5.09456e+06	11.4348	0.554753		1.35393	135.393	Fail	Pass
204	1B	Standard	2022-09-16 05:18:41	08222022_EPA.dam	d5-EtFOSA	Internal Standards	400	14.51	459980		15.2004	0.690406				Pass	Pass
205	1B	Standard	2022-09-16 05:18:41	08222022_EPA.dam	PFDoS	Quantifiers	0.25	15.54		725622						Fail	Pass
206	1B	Standard	2022-09-16 05:18:41	08222022_EPA.dam	d3 MeFOSA	Internal Standards	400	14.25	546378		14.916	0.665994				Pass	Pass
207	1B	Standard	2022-09-16 05:18:41	08222022_EPA.dam	d7 MeFOSE	Internal Standards	4000	14.25	9.06266e+06		14.8968	0.646795				Pass	Pass
208	1B	Standard	2022-09-16 05:18:41	08222022_EPA.dam	13C3 HFPO-DA	Quantifiers	1600	11.53	28834.1		12.1302	0.600169		3.51979	0.219987	Fail	Pass
209	1B	Standard	2022-09-16 05:18:41	08222022_EPA.dam	13C3 PFBA	Quantifiers	800	8.68	7.08469e+06		9.09271	0.412715		688.415	86.0519	Pass	Pass
210	1B	Standard	2022-09-16 05:18:41	08222022_EPA.dam	13C2 PFHxA	Quantifiers	400	11.27	4.60312e+06		11.8411	0.571099		611.808	152.952	Fail	Pass
211	1B	Standard	2022-09-16 05:18:41	08222022_EPA.dam	13C4 PFOA	Quantifiers	400	12.82	107492		13.3588	0.538804		163.889	40.9723	Fail	Pass
212	1B	Standard	2022-09-16 05:18:41	08222022_EPA.dam	13C5 PFNA	Quantifiers	200	13.47	1.57509e+06		14.0043	0.534251		128.544	64.2722	Fail	Pass
213	1B	Standard	2022-09-16 05:18:41	08222022_EPA.dam	13C2 PFDA	Quantifiers	200	13.99	1.12848e+06		14.6327	0.642684		201.754	100.877	Pass	Pass
214	1B	Standard	2022-09-16 05:18:41	08222022_EPA.dam	18O2 PFHxS	Quantifiers	400	12.05	1.07332e+06		12.6309	0.58088		414.432	103.608	Pass	Pass
215	1B	Standard	2022-09-16 05:18:41	08222022_EPA.dam	13C4 PFOS	Quantifiers	400	13.34	483649		13.9874	0.647442		216.314	54.0784	Fail	Pass
216	1B	Standard	2022-09-16 05:18:41	08222022_EPA.dam	D-ETFOSE	Internal Standards	1	14.89	21085.4		15.1571	0.267066				Pass	Pass
217	2	Standard	2022-09-16 05:50:12	08222022_EPA.dam	PFBA	Quantifiers	2	8.81	31123.2	1.95242e+07	9.55989	0.74989		3.72464	186.232	Fail	Pass
218	2	Standard	2022-09-16 05:50:12	08222022_EPA.dam	13C4_PFBA	Internal Standards	1600	8.81	1.95242e+07		9.32278	0.512785				Pass	Pass
219	2	Standard	2022-09-16 05:50:12	08222022_EPA.dam	PFPeA	Quantifiers	1	10.36	76523.4	8.47658e+06	11.2277	0.867681		4.66592	466.592	Fail	Pass
220	2	Standard	2022-09-16 05:50:12	08222022_EPA.dam	13C5_PFPeA	Internal Standards	800	10.36	8.47658e+06		10.9488	0.588802				Pass	Pass
221	2	Standard	2022-09-16 05:50:12	08222022_EPA.dam	PFBS	Quantifiers	0.5	10.49	1.03558e+06	2.44366e+06	11.0935	0.603459				Fail	Pass
222	2	Standard	2022-09-16 05:50:12	08222022_EPA.dam	13C3_PFBS	Internal Standards	400	10.49	2.44366e+06		11.0847	0.594726				Pass	Pass
223	2	Standard	2022-09-16 05:50:12	08222022_EPA.dam	PFHxA	Quantifiers	0.5	11.4	42532.8	4.72742e+06	12.1117	0.711693		0.990658	198.132	Fail	Pass
224	2	Standard	2022-09-16 05:50:12	08222022_EPA.dam	13C5_PFHxA	Internal Standards	400	11.4	4.72742e+06		11.9456	0.545645				Pass	Pass
225	2	Standard	2022-09-16 05:50:12	08222022_EPA.dam	PFHpA	Quantifiers	0.5	12.17	48782.4	4.05219e+06	12.9377	0.767732		0.0168264	3.36527	Fail	Pass
226	2	Standard	2022-09-16 05:50:12	08222022_EPA.dam	13C4_PFHpA	Internal Standards	400	12.17	4.05219e+06		12.7174	0.547441				Pass	Pass
227	2	Standard	2022-09-16 05:50:12	08222022_EPA.dam	PFOA	Quantifiers	0.5	12.82	72955	4.84368e+06	13.5972	0.777164		0.898674	179.735	Fail	Pass
228	2	Standard	2022-09-16 05:50:12	08222022_EPA.dam	13C8-PFOA	Internal Standards	400	12.82	4.84368e+06		13.4649	0.644875				Pass	Pass
229	2	Standard	2022-09-16 05:50:12	08222022_EPA.dam	PFNA	Quantifiers	0.5	13.47	72039	1.75196e+06	14.2745	0.804536		2.77438	554.877	Fail	Pass
230	2	Standard	2022-09-16 05:50:12	08222022_EPA.dam	13C9_PFNA	Internal Standards	200	13.47	1.75196e+06		14.1139	0.643903				Pass	Pass
231	2	Standard	2022-09-16 05:50:12	08222022_EPA.dam	PFOSA	Quantifiers	0.5	13.73	5165.3	1.84642e+06	14.3699	0.639858		0.566945	113.389	Pass	Pass
232	2	Standard	2022-09-16 05:50:12	08222022_EPA.dam	13C8_PFOSA	Internal Standards	400	13.73	1.84642e+06		14.3766	0.646634				Pass	Pass
233	2	Standard	2022-09-16 05:50:12	08222022_EPA.dam	PFDA	Quantifiers	0.5	14.12	68013.6	2.95331e+06	14.8305	0.710529				Fail	Pass
234	2	Standard	2022-09-16 05:50:12	08222022_EPA.dam	13C6_PFDA	Internal Standards	200	14.12	2.95331e+06		14.6436	0.523623				Pass	Pass
235	2	Standard	2022-09-16 05:50:12	08222022_EPA.dam	PFUdA	Quantifiers	0.5	14.64	77449.6	29530.7	15.3581	0.718059		0.587962	117.592	Fail	Pass
236	2	Standard	2022-09-16 05:50:12	08222022_EPA.dam	13C7_PFUdA	Internal Standards	200	14.64	29530.7		15.1719	0.531909				Pass	Pass
237	2	Standard	2022-09-16 05:50:12	08222022_EPA.dam	PFDoA	Quantifiers	0.5	15.15		158473						Fail	Pass
238	2	Standard	2022-09-16 05:50:12	08222022_EPA.dam	13C2_PFDoA	Internal Standards	200	15.15	158473		15.6987	0.54875				Pass	Pass
239	2	Standard	2022-09-16 05:50:12	08222022_EPA.dam	PFTeDA	Quantifiers	0.5	16.32	19404.2	1.27884e+06	16.9533	0.633332		0.0518475	10.3695	Fail	Pass
240	2	Standard	2022-09-16 05:50:12	08222022_EPA.dam	13C2_PFTeDA	Internal Standards	200	16.32	1.27884e+06		16.8438	0.523831				Pass	Pass
241	2	Standard	2022-09-16 05:50:12	08222022_EPA.dam	PFOS	Quantifiers	0.5	13.47	10207.5	1.07638e+06	14.0293	0.559316				Fail	Pass
242	2	Standard	2022-09-16 05:50:12	08222022_EPA.dam	13C8_PFOS	Internal Standards	400	13.47	1.07638e+06		13.9949	0.524891				Pass	Pass
243	2	Standard	2022-09-16 05:50:12	08222022_EPA.dam	PFHxS	Quantifiers	0.5	12.17	5522.73	1.24402e+06	12.6681	0.498122		0.18256	36.512	Fail	Pass
244	2	Standard	2022-09-16 05:50:12	08222022_EPA.dam	13C3_PFHxS	Internal Standards	400	12.17	1.24402e+06		12.6963	0.526318				Pass	Pass
245	2	Standard	2022-09-16 05:50:12	08222022_EPA.dam	PFPeS	Quantifiers	0.5	11.4	4221.31	1.24402e+06	11.8647	0.464687		0.584494	116.899	Fail	Pass
246	2	Standard	2022-09-16 05:50:12	08222022_EPA.dam	PFHpS	Quantifiers	0.5	12.82	3319.97	1.07638e+06	13.3352	0.515168		0.474436	94.8873	Pass	Pass
247	2	Standard	2022-09-16 05:50:12	08222022_EPA.dam	PFNS	Quantifiers	0.5	13.99	2531.64	1.07638e+06	14.5975	0.607499		0.047377	9.4754	Fail	Pass
248	2	Standard	2022-09-16 05:50:12	08222022_EPA.dam	PFDS	Quantifiers	0.5	14.51		1.07638e+06						Fail	Pass
249	2	Standard	2022-09-16 05:50:12	08222022_EPA.dam	PFTrDA	Quantifiers	0.5	15.67	32044.1	1.27884e+06	16.5208	0.850771				Fail	Pass
250	2	Standard	2022-09-16 05:50:12	08222022_EPA.dam	4:2 FTS	Quantifiers	2	11.27	6403.93	90825	11.841	0.570953		2.55171	127.585	Fail	Pass
251	2	Standard	2022-09-16 05:50:12	08222022_EPA.dam	13C2_4:2 FTS	Internal Standards	800	11.27	90825		11.814	0.543989				Pass	Pass
252	2	Standard	2022-09-16 05:50:12	08222022_EPA.dam	6:2 FTS	Quantifiers	2	12.82	22228	22419.2	13.3692	0.549215		1.66665	83.3327	Fail	Pass
253	2	Standard	2022-09-16 05:50:12	08222022_EPA.dam	13C2_6:2 FTS	Internal Standards	800	12.82	22419.2		13.3526	0.53257				Pass	Pass
254	2	Standard	2022-09-16 05:50:12	08222022_EPA.dam	8:2 FTS	Quantifiers	2	14.12	19488.7	29282.4	14.6457	0.525724		1.34717	67.3585	Fail	Pass
255	2	Standard	2022-09-16 05:50:12	08222022_EPA.dam	13C2_8:2 FTS	Internal Standards	800	14.12	29282.4		14.6465	0.526539				Pass	Pass
256	2	Standard	2022-09-16 05:50:12	08222022_EPA.dam	N-EtFOSAA	Quantifiers	0.5	14.64		3.00329e+06						Fail	Pass
257	2	Standard	2022-09-16 05:50:12	08222022_EPA.dam	d3_EtFOSAA	Internal Standards	800	14.64	3.00329e+06		15.1916	0.551609				Pass	Pass
258	2	Standard	2022-09-16 05:50:12	08222022_EPA.dam	N-MeFOSAA	Quantifiers	0.5	14.38	14731.1	3.2136e+06	15.6677	1.28766		1.55158	310.317	Fail	Pass
259	2	Standard	2022-09-16 05:50:12	08222022_EPA.dam	d3_MeFOSAA	Internal Standards	800	14.38	3.2136e+06		14.9129	0.532909				Pass	Pass
260	2	Standard	2022-09-16 05:50:12	08222022_EPA.dam	HFPO-DA	Quantifiers	2	11.53	41809.8	2.56201e+07	12.1479	0.617908		2.27334	113.667	Pass	Pass
261	2	Standard	2022-09-16 05:50:12	08222022_EPA.dam	M3HFPO-DA	Internal Standards	1600	11.53	2.56201e+07		12.1206	0.590574				Pass	Pass
262	2	Standard	2022-09-16 05:50:12	08222022_EPA.dam	NaDONA	Quantifiers	2	12.17	28886.9	2.56201e+07	12.72	0.550022		1.67215	83.6074	Fail	Pass
263	2	Standard	2022-09-16 05:50:12	08222022_EPA.dam	9CI-PF3ONS	Quantifiers	2	13.73	29228.3	2.56201e+07	14.2686	0.538593		1.72151	86.0757	Pass	Pass
264	2	Standard	2022-09-16 05:50:12	08222022_EPA.dam	11CI-PF3OUdS	Quantifiers	2	14.77	18563.6	2.56201e+07	15.3182	0.548243		1.41566	70.7831	Fail	Pass
265	2	Standard	2022-09-16 05:50:12	08222022_EPA.dam	N-EtFOSE-M	Quantifiers	2	14.51	5852.92	12715.5	15.1496	0.639643		1.57523	78.7614	Fail	Pass
266	2	Standard	2022-09-16 05:50:12	08222022_EPA.dam	N- EtFOSA	Quantifiers	0.2	14.51		902710						Fail	Pass
267	2	Standard	2022-09-16 05:50:12	08222022_EPA.dam	N-MeFOSA	Quantifiers	0.2	14.25		1.03279e+06						Fail	Pass
268	2	Standard	2022-09-16 05:50:12	08222022_EPA.dam	N-MeFOSE	Quantifiers	2	14.25	6617.23	6.77288e+06	14.8816	0.631612		3.26895	163.447	Fail	Pass
269	2	Standard	2022-09-16 05:50:12	08222022_EPA.dam	FPrPA	Quantifiers	0.4	10.36		8.47658e+06						Fail	Pass
270	2	Standard	2022-09-16 05:50:12	08222022_EPA.dam	FPePA	Quantifiers	2	12.17	11058.9	4.72742e+06	12.3218	0.151834		4.40543	220.272	Fail	Pass
271	2	Standard	2022-09-16 05:50:12	08222022_EPA.dam	FHpPA	Quantifiers	2	13.6	6044.48	4.72742e+06	14.2164	0.616414		1.60673	80.3365	Fail	Pass
272	2	Standard	2022-09-16 05:50:12	08222022_EPA.dam	PF4OPeA	Quantifiers	2	9.46	32015.3	8.47658e+06	10.0189	0.558893		2.34151	117.075	Fail	Pass
273	2	Standard	2022-09-16 05:50:12	08222022_EPA.dam	PF5OHxA	Quantifiers	2	10.62	23688.5	8.47658e+06	11.1776	0.557649		2.04916	102.458	Pass	Pass
274	2	Standard	2022-09-16 05:50:12	08222022_EPA.dam	3,6 OPFHpA	Quantifiers	2	11.14	33285.6	4.72742e+06	11.6961	0.556123		2.93236	146.618	Fail	Pass
275	2	Standard	2022-09-16 05:50:12	08222022_EPA.dam	PFEESA	Quantifiers	2	10.88	33922.2	4.72742e+06	11.4262	0.546248		1.99238	99.6188	Pass	Pass
276	2	Standard	2022-09-16 05:50:12	08222022_EPA.dam	d5-EtFOSA	Internal Standards	400	14.51	902710		15.1574	0.647418				Pass	Pass
277	2	Standard	2022-09-16 05:50:12	08222022_EPA.dam	PFDoS	Quantifiers	0.5	15.54		1.07638e+06						Fail	Pass
278	2	Standard	2022-09-16 05:50:12	08222022_EPA.dam	d3 MeFOSA	Internal Standards	400	14.25	1.03279e+06		14.8952	0.645213				Pass	Pass
279	2	Standard	2022-09-16 05:50:12	08222022_EPA.dam	d7 MeFOSE	Internal Standards	4000	14.25	6.77288e+06		14.8959	0.64595				Pass	Pass
280	2	Standard	2022-09-16 05:50:12	08222022_EPA.dam	13C3 HFPO-DA	Quantifiers	1600	11.53	40204.5		12.0963	0.566313		4.90777	0.306736	Fail	Pass
281	2	Standard	2022-09-16 05:50:12	08222022_EPA.dam	13C3 PFBA	Quantifiers	800	8.68	6.82571e+06		9.20627	0.526267		672.608	84.076	Pass	Pass
282	2	Standard	2022-09-16 05:50:12	08222022_EPA.dam	13C2 PFHxA	Quantifiers	400	11.27	4.70159e+06		11.8274	0.557356		635.849	158.962	Fail	Pass
283	2	Standard	2022-09-16 05:50:12	08222022_EPA.dam	13C4 PFOA	Quantifiers	400	12.82	114799		13.3431	0.523095		192.433	48.1083	Fail	Pass
284	2	Standard	2022-09-16 05:50:12	08222022_EPA.dam	13C5 PFNA	Quantifiers	200	13.47	1.98946e+06		13.9904	0.52038		229.708	114.854	Pass	Pass
285	2	Standard	2022-09-16 05:50:12	08222022_EPA.dam	13C2 PFDA	Quantifiers	200	13.99	978760		14.5645	0.574531		183.477	91.7387	Pass	Pass
286	2	Standard	2022-09-16 05:50:12	08222022_EPA.dam	18O2 PFHxS	Quantifiers	400	12.05	1.02696e+06		12.5932	0.543176		405.378	101.344	Pass	Pass
287	2	Standard	2022-09-16 05:50:12	08222022_EPA.dam	13C4 PFOS	Quantifiers	400	13.34	353659		13.9342	0.594208		89.3697	22.3424	Fail	Pass
288	2	Standard	2022-09-16 05:50:12	08222022_EPA.dam	D-ETFOSE	Internal Standards	1	14.89	12715.5		15.1524	0.262385				Pass	Pass
289	2A	Standard	2022-09-16 06:21:43	08222022_EPA.dam	PFBA	Quantifiers	2	8.81	8437.59	1.94419e+07	10.2297	1.41971		1.40087	70.0436	Fail	Pass
290	2A	Standard	2022-09-16 06:21:43	08222022_EPA.dam	13C4_PFBA	Internal Standards	1600	8.81	1.94419e+07		9.1938	0.383805				Pass	Pass
291	2A	Standard	2022-09-16 06:21:43	08222022_EPA.dam	PFPeA	Quantifiers	1	10.36	69267.1	6.70532e+06	11.2932	0.933244		5.68045	568.045	Fail	Pass
292	2A	Standard	2022-09-16 06:21:43	08222022_EPA.dam	13C5_PFPeA	Internal Standards	800	10.36	6.70532e+06		10.8984	0.538404				Pass	Pass
293	2A	Standard	2022-09-16 06:21:43	08222022_EPA.dam	PFBS	Quantifiers	0.5	10.49	818601	1.90439e+06	11.0599	0.569943				Fail	Pass
294	2A	Standard	2022-09-16 06:21:43	08222022_EPA.dam	13C3_PFBS	Internal Standards	400	10.49	1.90439e+06		11.0587	0.568731				Pass	Pass
295	2A	Standard	2022-09-16 06:21:43	08222022_EPA.dam	PFHxA	Quantifiers	0.5	11.4	46502	3.82996e+06	12.0921	0.692141		2.3257	465.14	Fail	Pass
296	2A	Standard	2022-09-16 06:21:43	08222022_EPA.dam	13C5_PFHxA	Internal Standards	400	11.4	3.82996e+06		11.8851	0.485059				Pass	Pass
297	2A	Standard	2022-09-16 06:21:43	08222022_EPA.dam	PFHpA	Quantifiers	0.5	12.17	49802.4	3.19683e+06	12.9616	0.791568		1.44759	289.519	Fail	Pass
298	2A	Standard	2022-09-16 06:21:43	08222022_EPA.dam	13C4_PFHpA	Internal Standards	400	12.17	3.19683e+06		12.7043	0.534345				Pass	Pass
299	2A	Standard	2022-09-16 06:21:43	08222022_EPA.dam	PFOA	Quantifiers	0.5	12.82	73551	4.3824e+06	13.5319	0.711923		1.68911	337.821	Fail	Pass
300	2A	Standard	2022-09-16 06:21:43	08222022_EPA.dam	13C8-PFOA	Internal Standards	400	12.82	4.3824e+06		13.4095	0.589515				Pass	Pass
301	2A	Standard	2022-09-16 06:21:43	08222022_EPA.dam	PFNA	Quantifiers	0.5	13.47	57564.7	1.39475e+06	14.2532	0.783245		2.80813	561.626	Fail	Pass
302	2A	Standard	2022-09-16 06:21:43	08222022_EPA.dam	13C9_PFNA	Internal Standards	200	13.47	1.39475e+06		14.0563	0.58633				Pass	Pass
303	2A	Standard	2022-09-16 06:21:43	08222022_EPA.dam	PFOSA	Quantifiers	0.5	13.73	4176.04	1.19082e+06	14.3417	0.611682		0.851482	170.296	Fail	Pass
304	2A	Standard	2022-09-16 06:21:43	08222022_EPA.dam	13C8_PFOSA	Internal Standards	400	13.73	1.19082e+06		14.3304	0.600407				Pass	Pass
305	2A	Standard	2022-09-16 06:21:43	08222022_EPA.dam	PFDA	Quantifiers	0.5	14.12	64558.3	2.89393e+06	14.8167	0.696701				Fail	Pass
306	2A	Standard	2022-09-16 06:21:43	08222022_EPA.dam	13C6_PFDA	Internal Standards	200	14.12	2.89393e+06		14.6381	0.518116				Pass	Pass
307	2A	Standard	2022-09-16 06:21:43	08222022_EPA.dam	PFUdA	Quantifiers	0.5	14.64	60268.5	31901.9	15.329	0.688991				Fail	Pass
308	2A	Standard	2022-09-16 06:21:43	08222022_EPA.dam	13C7_PFUdA	Internal Standards	200	14.64	31901.9		15.1565	0.516486				Pass	Pass
309	2A	Standard	2022-09-16 06:21:43	08222022_EPA.dam	PFDoA	Quantifiers	0.5	15.15	2356.06	222580	15.7161	0.566105				Fail	Pass
310	2A	Standard	2022-09-16 06:21:43	08222022_EPA.dam	13C2_PFDoA	Internal Standards	200	15.15	222580		15.677	0.527001				Pass	Pass
311	2A	Standard	2022-09-16 06:21:43	08222022_EPA.dam	PFTeDA	Quantifiers	0.5	16.32	20435.3	1.1294e+06	16.9457	0.625748		0.709449	141.89	Fail	Pass
312	2A	Standard	2022-09-16 06:21:43	08222022_EPA.dam	13C2_PFTeDA	Internal Standards	200	16.32	1.1294e+06		16.8264	0.506377				Pass	Pass
313	2A	Standard	2022-09-16 06:21:43	08222022_EPA.dam	PFOS	Quantifiers	0.5	13.47	13161.9	1.07467e+06	14.008	0.538024		0.590003	118.001	Fail	Pass
314	2A	Standard	2022-09-16 06:21:43	08222022_EPA.dam	13C8_PFOS	Internal Standards	400	13.47	1.07467e+06		13.9908	0.52084				Pass	Pass
315	2A	Standard	2022-09-16 06:21:43	08222022_EPA.dam	PFHxS	Quantifiers	0.5	12.17	6938.87	1.20696e+06	12.6526	0.48259		0.68073	136.146	Fail	Pass
316	2A	Standard	2022-09-16 06:21:43	08222022_EPA.dam	13C3_PFHxS	Internal Standards	400	12.17	1.20696e+06		12.6573	0.487306				Pass	Pass
317	2A	Standard	2022-09-16 06:21:43	08222022_EPA.dam	PFPeS	Quantifiers	0.5	11.4	2216.87	1.20696e+06	11.9235	0.523502		0.32945	65.8899	Fail	Pass
318	2A	Standard	2022-09-16 06:21:43	08222022_EPA.dam	PFHpS	Quantifiers	0.5	12.82	3142.55	1.07467e+06	13.3313	0.511346		0.450986	90.1971	Pass	Pass
319	2A	Standard	2022-09-16 06:21:43	08222022_EPA.dam	PFNS	Quantifiers	0.5	13.99	4423.5	1.07467e+06	14.5334	0.543428		0.310582	62.1165	Fail	Pass
320	2A	Standard	2022-09-16 06:21:43	08222022_EPA.dam	PFDS	Quantifiers	0.5	14.51	5696.09	1.07467e+06	15.0394	0.529442		0.480857	96.1714	Pass	Pass
321	2A	Standard	2022-09-16 06:21:43	08222022_EPA.dam	PFTrDA	Quantifiers	0.5	15.67	38144.9	1.1294e+06	16.3586	0.688609		0.974848	194.97	Fail	Pass
322	2A	Standard	2022-09-16 06:21:43	08222022_EPA.dam	4:2 FTS	Quantifiers	2	11.27	6234.99	107334	11.7476	0.477614		2.15908	107.954	Pass	Pass
323	2A	Standard	2022-09-16 06:21:43	08222022_EPA.dam	13C2_4:2 FTS	Internal Standards	800	11.27	107334		11.7112	0.441194				Pass	Pass
324	2A	Standard	2022-09-16 06:21:43	08222022_EPA.dam	6:2 FTS	Quantifiers	2	12.82	24984.5	24647.1	13.3541	0.534114		1.83426	91.7132	Pass	Pass
325	2A	Standard	2022-09-16 06:21:43	08222022_EPA.dam	13C2_6:2 FTS	Internal Standards	800	12.82	24647.1		13.3514	0.531434				Pass	Pass
326	2A	Standard	2022-09-16 06:21:43	08222022_EPA.dam	8:2 FTS	Quantifiers	2	14.12	20515	26833.5	14.6405	0.520543		1.86492	93.2459	Pass	Pass
327	2A	Standard	2022-09-16 06:21:43	08222022_EPA.dam	13C2_8:2 FTS	Internal Standards	800	14.12	26833.5		14.638	0.518048				Pass	Pass
328	2A	Standard	2022-09-16 06:21:43	08222022_EPA.dam	N-EtFOSAA	Quantifiers	0.5	14.64	3911.16	3.4525e+06	15.1415	0.501541		0.784323	156.865	Fail	Pass
329	2A	Standard	2022-09-16 06:21:43	08222022_EPA.dam	d3_EtFOSAA	Internal Standards	800	14.64	3.4525e+06		15.1635	0.523455				Pass	Pass
330	2A	Standard	2022-09-16 06:21:43	08222022_EPA.dam	N-MeFOSAA	Quantifiers	0.5	14.38	8415.24	3.22507e+06	15.6708	1.29079				Fail	Pass
331	2A	Standard	2022-09-16 06:21:43	08222022_EPA.dam	d3_MeFOSAA	Internal Standards	800	14.38	3.22507e+06		14.8999	0.519936				Pass	Pass
332	2A	Standard	2022-09-16 06:21:43	08222022_EPA.dam	HFPO-DA	Quantifiers	2	11.53	48134.1	3.12025e+07	12.1038	0.573771		2.1318	106.59	Pass	Pass
333	2A	Standard	2022-09-16 06:21:43	08222022_EPA.dam	M3HFPO-DA	Internal Standards	1600	11.53	3.12025e+07		12.0936	0.563588				Pass	Pass
334	2A	Standard	2022-09-16 06:21:43	08222022_EPA.dam	NaDONA	Quantifiers	2	12.17	23377.1	3.12025e+07	12.7037	0.533653		0.933226	46.6613	Fail	Pass
335	2A	Standard	2022-09-16 06:21:43	08222022_EPA.dam	9CI-PF3ONS	Quantifiers	2	13.73	39692.2	3.12025e+07	14.2475	0.517474		1.97758	98.8791	Pass	Pass
336	2A	Standard	2022-09-16 06:21:43	08222022_EPA.dam	11CI-PF3OUdS	Quantifiers	2	14.77	31232.3	3.12025e+07	15.2878	0.51779		2.18462	109.231	Pass	Pass
337	2A	Standard	2022-09-16 06:21:43	08222022_EPA.dam	N-EtFOSE-M	Quantifiers	2	14.51	6247.21	7462.96	15.1776	0.667607		3.7649	188.245	Fail	Pass
338	2A	Standard	2022-09-16 06:21:43	08222022_EPA.dam	N- EtFOSA	Quantifiers	0.2	14.51		1.33367e+06						Fail	Pass
339	2A	Standard	2022-09-16 06:21:43	08222022_EPA.dam	N-MeFOSA	Quantifiers	0.2	14.25		1.24451e+06						Fail	Pass
340	2A	Standard	2022-09-16 06:21:43	08222022_EPA.dam	N-MeFOSE	Quantifiers	2	14.25	6397.51	3.93177e+06	14.8881	0.63812		5.68609	284.304	Fail	Pass
341	2A	Standard	2022-09-16 06:21:43	08222022_EPA.dam	FPrPA	Quantifiers	0.4	10.36		6.70532e+06						Fail	Pass
342	2A	Standard	2022-09-16 06:21:43	08222022_EPA.dam	FPePA	Quantifiers	2	12.17	3632.11	3.82996e+06	12.7902	0.620177		2.01774	100.887	Pass	Pass
343	2A	Standard	2022-09-16 06:21:43	08222022_EPA.dam	FHpPA	Quantifiers	2	13.6	8128.98	3.82996e+06	14.1425	0.542533		2.81809	140.905	Fail	Pass
344	2A	Standard	2022-09-16 06:21:43	08222022_EPA.dam	PF4OPeA	Quantifiers	2	9.46	27990.5	6.70532e+06	9.9185	0.458496		2.56728	128.364	Fail	Pass
345	2A	Standard	2022-09-16 06:21:43	08222022_EPA.dam	PF5OHxA	Quantifiers	2	10.62	19830.9	6.70532e+06	11.1416	0.52156		2.16042	108.021	Pass	Pass
346	2A	Standard	2022-09-16 06:21:43	08222022_EPA.dam	3,6 OPFHpA	Quantifiers	2	11.14	22030.2	3.82996e+06	11.6382	0.498196		2.47157	123.579	Fail	Pass
347	2A	Standard	2022-09-16 06:21:43	08222022_EPA.dam	PFEESA	Quantifiers	2	10.88	38014.8	3.82996e+06	11.3203	0.440265		2.57078	128.539	Fail	Pass
348	2A	Standard	2022-09-16 06:21:43	08222022_EPA.dam	d5-EtFOSA	Internal Standards	400	14.51	1.33367e+06		15.1516	0.641563				Pass	Pass
349	2A	Standard	2022-09-16 06:21:43	08222022_EPA.dam	PFDoS	Quantifiers	0.5	15.54		1.07467e+06						Fail	Pass
350	2A	Standard	2022-09-16 06:21:43	08222022_EPA.dam	d3 MeFOSA	Internal Standards	400	14.25	1.24451e+06		14.8917	0.641732				Pass	Pass
351	2A	Standard	2022-09-16 06:21:43	08222022_EPA.dam	d7 MeFOSE	Internal Standards	4000	14.25	3.93177e+06		14.8811	0.631052				Pass	Pass
352	2A	Standard	2022-09-16 06:21:43	08222022_EPA.dam	13C3 HFPO-DA	Quantifiers	1600	11.53	33899.4		12.099	0.569048		4.13811	0.258632	Fail	Pass
353	2A	Standard	2022-09-16 06:21:43	08222022_EPA.dam	13C3 PFBA	Quantifiers	800	8.68	7.1e+06		9.08689	0.406894		689.349	86.1687	Pass	Pass
354	2A	Standard	2022-09-16 06:21:43	08222022_EPA.dam	13C2 PFHxA	Quantifiers	400	11.27	3.18283e+06		11.8181	0.548141		265.058	66.2645	Fail	Pass
355	2A	Standard	2022-09-16 06:21:43	08222022_EPA.dam	13C4 PFOA	Quantifiers	400	12.82	99316.9		13.3322	0.512192		131.957	32.9892	Fail	Pass
356	2A	Standard	2022-09-16 06:21:43	08222022_EPA.dam	13C5 PFNA	Quantifiers	200	13.47	1.38904e+06		13.9846	0.51461		83.122	41.561	Fail	Pass
357	2A	Standard	2022-09-16 06:21:43	08222022_EPA.dam	13C2 PFDA	Quantifiers	200	13.99	1.57372e+06		14.5185	0.528531		256.104	128.052	Fail	Pass
358	2A	Standard	2022-09-16 06:21:43	08222022_EPA.dam	18O2 PFHxS	Quantifiers	400	12.05	850990		12.579	0.529045		371.009	92.7522	Pass	Pass
359	2A	Standard	2022-09-16 06:21:43	08222022_EPA.dam	13C4 PFOS	Quantifiers	400	13.34	486124		13.8782	0.538201		218.73	54.6825	Fail	Pass
360	2A	Standard	2022-09-16 06:21:43	08222022_EPA.dam	D-ETFOSE	Internal Standards	1	14.89	7462.96		15.1293	0.239268				Pass	Pass
361	2B	Standard	2022-09-16 06:53:14	08222022_EPA.dam	PFBA	Quantifiers	2	8.81	9130.93	1.97433e+07	10.2418	1.43178		1.45794	72.8971	Fail	Pass
362	2B	Standard	2022-09-16 06:53:14	08222022_EPA.dam	13C4_PFBA	Internal Standards	1600	8.81	1.97433e+07		9.15324	0.343237				Pass	Pass
363	2B	Standard	2022-09-16 06:53:14	08222022_EPA.dam	PFPeA	Quantifiers	1	10.36	66716.7	8.74227e+06	11.1537	0.793702		3.5785	357.85	Fail	Pass
364	2B	Standard	2022-09-16 06:53:14	08222022_EPA.dam	13C5_PFPeA	Internal Standards	800	10.36	8.74227e+06		10.8486	0.488565				Pass	Pass
365	2B	Standard	2022-09-16 06:53:14	08222022_EPA.dam	PFBS	Quantifiers	0.5	10.49	1.01964e+06	2.42473e+06	11.0069	0.516914				Fail	Pass
366	2B	Standard	2022-09-16 06:53:14	08222022_EPA.dam	13C3_PFBS	Internal Standards	400	10.49	2.42473e+06		11.0051	0.515097				Pass	Pass
367	2B	Standard	2022-09-16 06:53:14	08222022_EPA.dam	PFHxA	Quantifiers	0.5	11.4	49534	5.93284e+06	12.0628	0.662773		0.715581	143.116	Fail	Pass
368	2B	Standard	2022-09-16 06:53:14	08222022_EPA.dam	13C5_PFHxA	Internal Standards	400	11.4	5.93284e+06		11.8396	0.439573				Pass	Pass
369	2B	Standard	2022-09-16 06:53:14	08222022_EPA.dam	PFHpA	Quantifiers	0.5	12.17	43316.1	3.26931e+06	12.9101	0.740101		0.492177	98.4354	Pass	Pass
370	2B	Standard	2022-09-16 06:53:14	08222022_EPA.dam	13C4_PFHpA	Internal Standards	400	12.17	3.26931e+06		12.6591	0.489072				Pass	Pass
371	2B	Standard	2022-09-16 06:53:14	08222022_EPA.dam	PFOA	Quantifiers	0.5	12.82	79743.2	5.7117e+06	13.4959	0.675891		0.399761	79.9522	Fail	Pass
372	2B	Standard	2022-09-16 06:53:14	08222022_EPA.dam	13C8-PFOA	Internal Standards	400	12.82	5.7117e+06		13.3621	0.542108				Pass	Pass
373	2B	Standard	2022-09-16 06:53:14	08222022_EPA.dam	PFNA	Quantifiers	0.5	13.47	62321.4	2.08466e+06	14.1765	0.706485		0.302557	60.5114	Fail	Pass
374	2B	Standard	2022-09-16 06:53:14	08222022_EPA.dam	13C9_PFNA	Internal Standards	200	13.47	2.08466e+06		14.0034	0.533398				Pass	Pass
375	2B	Standard	2022-09-16 06:53:14	08222022_EPA.dam	PFOSA	Quantifiers	0.5	13.73	4825.57	1.87786e+06	14.2739	0.543924		0.475594	95.1188	Pass	Pass
376	2B	Standard	2022-09-16 06:53:14	08222022_EPA.dam	13C8_PFOSA	Internal Standards	400	13.73	1.87786e+06		14.2618	0.531809				Pass	Pass
377	2B	Standard	2022-09-16 06:53:14	08222022_EPA.dam	PFDA	Quantifiers	0.5	14.12	59121.5	1.75291e+06	14.8023	0.682297		1.82093	364.187	Fail	Pass
378	2B	Standard	2022-09-16 06:53:14	08222022_EPA.dam	13C6_PFDA	Internal Standards	200	14.12	1.75291e+06		14.6309	0.510869				Pass	Pass
379	2B	Standard	2022-09-16 06:53:14	08222022_EPA.dam	PFUdA	Quantifiers	0.5	14.64	52194.5	27085.3	15.3371	0.697105				Fail	Pass
380	2B	Standard	2022-09-16 06:53:14	08222022_EPA.dam	13C7_PFUdA	Internal Standards	200	14.64	27085.3		15.1563	0.516302				Pass	Pass
381	2B	Standard	2022-09-16 06:53:14	08222022_EPA.dam	PFDoA	Quantifiers	0.5	15.15	3299.46	199410	15.8001	0.650094		0.433099	86.6198	Pass	Pass
382	2B	Standard	2022-09-16 06:53:14	08222022_EPA.dam	13C2_PFDoA	Internal Standards	200	15.15	199410		15.6725	0.522535				Pass	Pass
383	2B	Standard	2022-09-16 06:53:14	08222022_EPA.dam	PFTeDA	Quantifiers	0.5	16.32	22020.3	1.00002e+06	16.9989	0.678905		1.5934	318.68	Fail	Pass
384	2B	Standard	2022-09-16 06:53:14	08222022_EPA.dam	13C2_PFTeDA	Internal Standards	200	16.32	1.00002e+06		16.7647	0.444704				Pass	Pass
385	2B	Standard	2022-09-16 06:53:14	08222022_EPA.dam	PFOS	Quantifiers	0.5	13.47	13141.5	702894	14.0405	0.570537		3.19167	638.334	Fail	Pass
386	2B	Standard	2022-09-16 06:53:14	08222022_EPA.dam	13C8_PFOS	Internal Standards	400	13.47	702894		13.9801	0.51009				Pass	Pass
387	2B	Standard	2022-09-16 06:53:14	08222022_EPA.dam	PFHxS	Quantifiers	0.5	12.17	8542.97	1.53213e+06	12.6199	0.449858		0.614859	122.972	Fail	Pass
388	2B	Standard	2022-09-16 06:53:14	08222022_EPA.dam	13C3_PFHxS	Internal Standards	400	12.17	1.53213e+06		12.6061	0.436132				Pass	Pass
389	2B	Standard	2022-09-16 06:53:14	08222022_EPA.dam	PFPeS	Quantifiers	0.5	11.4	4869.14	1.53213e+06	11.8283	0.428323		0.549223	109.845	Pass	Pass
390	2B	Standard	2022-09-16 06:53:14	08222022_EPA.dam	PFHpS	Quantifiers	0.5	12.82	4417.65	702894	13.3723	0.552296		0.942965	188.593	Fail	Pass
391	2B	Standard	2022-09-16 06:53:14	08222022_EPA.dam	PFNS	Quantifiers	0.5	13.99	7232.28	702894	14.5091	0.519092		1.23159	246.319	Fail	Pass
392	2B	Standard	2022-09-16 06:53:14	08222022_EPA.dam	PFDS	Quantifiers	0.5	14.51	6024.27	702894	15.0356	0.525645		1.20486	240.972	Fail	Pass
393	2B	Standard	2022-09-16 06:53:14	08222022_EPA.dam	PFTrDA	Quantifiers	0.5	15.67	35598.4	1.00002e+06	16.3436	0.673617		1.25539	251.077	Fail	Pass
394	2B	Standard	2022-09-16 06:53:14	08222022_EPA.dam	4:2 FTS	Quantifiers	2	11.27	8857.53	134021	11.7116	0.44163		2.41204	120.602	Fail	Pass
395	2B	Standard	2022-09-16 06:53:14	08222022_EPA.dam	13C2_4:2 FTS	Internal Standards	800	11.27	134021		11.6947	0.424656				Pass	Pass
396	2B	Standard	2022-09-16 06:53:14	08222022_EPA.dam	6:2 FTS	Quantifiers	2	12.82	19329.6	17279.8	13.3361	0.516076		2.62602	131.301	Fail	Pass
397	2B	Standard	2022-09-16 06:53:14	08222022_EPA.dam	13C2_6:2 FTS	Internal Standards	800	12.82	17279.8		13.3373	0.517263				Pass	Pass
398	2B	Standard	2022-09-16 06:53:14	08222022_EPA.dam	8:2 FTS	Quantifiers	2	14.12	15736.8	19468.7	14.6256	0.505588		2.09394	104.697	Pass	Pass
399	2B	Standard	2022-09-16 06:53:14	08222022_EPA.dam	13C2_8:2 FTS	Internal Standards	800	14.12	19468.7		14.6187	0.498684				Pass	Pass
400	2B	Standard	2022-09-16 06:53:14	08222022_EPA.dam	N-EtFOSAA	Quantifiers	0.5	14.64	3001.68	4.11427e+06	15.1423	0.502322		0.411237	82.2474	Fail	Pass
401	2B	Standard	2022-09-16 06:53:14	08222022_EPA.dam	d3_EtFOSAA	Internal Standards	800	14.64	4.11427e+06		15.1555	0.515468				Pass	Pass
402	2B	Standard	2022-09-16 06:53:14	08222022_EPA.dam	N-MeFOSAA	Quantifiers	0.5	14.38	7775.71	2.37006e+06	15.5002	1.12016		0.409291	81.8583	Fail	Pass
403	2B	Standard	2022-09-16 06:53:14	08222022_EPA.dam	d3_MeFOSAA	Internal Standards	800	14.38	2.37006e+06		14.8849	0.504893				Pass	Pass
404	2B	Standard	2022-09-16 06:53:14	08222022_EPA.dam	HFPO-DA	Quantifiers	2	11.53	39225.4	2.15237e+07	12.0896	0.559628		2.57535	128.768	Fail	Pass
405	2B	Standard	2022-09-16 06:53:14	08222022_EPA.dam	M3HFPO-DA	Internal Standards	1600	11.53	2.15237e+07		12.0768	0.546784				Pass	Pass
406	2B	Standard	2022-09-16 06:53:14	08222022_EPA.dam	NaDONA	Quantifiers	2	12.17	22501.5	2.15237e+07	12.6747	0.504724		1.51182	75.591	Fail	Pass
407	2B	Standard	2022-09-16 06:53:14	08222022_EPA.dam	9CI-PF3ONS	Quantifiers	2	13.73	30662.2	2.15237e+07	14.2494	0.519446		2.2751	113.755	Pass	Pass
408	2B	Standard	2022-09-16 06:53:14	08222022_EPA.dam	11CI-PF3OUdS	Quantifiers	2	14.77	28276	2.15237e+07	15.2851	0.515051		3.05477	152.738	Fail	Pass
409	2B	Standard	2022-09-16 06:53:14	08222022_EPA.dam	N-EtFOSE-M	Quantifiers	2	14.51	4311.69	11829.2	15.1683	0.658332		1.0185	50.9248	Fail	Pass
410	2B	Standard	2022-09-16 06:53:14	08222022_EPA.dam	N- EtFOSA	Quantifiers	0.2	14.51	3184.29	995988	15.1426	0.632559				Fail	Pass
411	2B	Standard	2022-09-16 06:53:14	08222022_EPA.dam	N-MeFOSA	Quantifiers	0.2	14.25		782663						Fail	Pass
412	2B	Standard	2022-09-16 06:53:14	08222022_EPA.dam	N-MeFOSE	Quantifiers	2	14.25	3651.14	5.06025e+06	14.7679	0.517899		2.31905	115.952	Fail	Pass
413	2B	Standard	2022-09-16 06:53:14	08222022_EPA.dam	FPrPA	Quantifiers	0.4	10.36		8.74227e+06						Fail	Pass
414	2B	Standard	2022-09-16 06:53:14	08222022_EPA.dam	FPePA	Quantifiers	2	12.17	4558.59	5.93284e+06	12.7497	0.57972		1.7088	85.4401	Pass	Pass
415	2B	Standard	2022-09-16 06:53:14	08222022_EPA.dam	FHpPA	Quantifiers	2	13.6	6203.97	5.93284e+06	14.1405	0.540506		1.27241	63.6203	Fail	Pass
416	2B	Standard	2022-09-16 06:53:14	08222022_EPA.dam	PF4OPeA	Quantifiers	2	9.46	27220.2	8.74227e+06	9.8592	0.399204		1.96474	98.2372	Pass	Pass
417	2B	Standard	2022-09-16 06:53:14	08222022_EPA.dam	PF5OHxA	Quantifiers	2	10.62	23948.9	8.74227e+06	11.0873	0.467282		2.01151	100.575	Pass	Pass
418	2B	Standard	2022-09-16 06:53:14	08222022_EPA.dam	3,6 OPFHpA	Quantifiers	2	11.14	25122.9	5.93284e+06	11.5776	0.437559		1.92904	96.4521	Pass	Pass
419	2B	Standard	2022-09-16 06:53:14	08222022_EPA.dam	PFEESA	Quantifiers	2	10.88	44354.6	5.93284e+06	11.3167	0.436684		2.05558	102.779	Pass	Pass
420	2B	Standard	2022-09-16 06:53:14	08222022_EPA.dam	d5-EtFOSA	Internal Standards	400	14.51	995988		15.1479	0.637906				Pass	Pass
421	2B	Standard	2022-09-16 06:53:14	08222022_EPA.dam	PFDoS	Quantifiers	0.5	15.54		702894						Fail	Pass
422	2B	Standard	2022-09-16 06:53:14	08222022_EPA.dam	d3 MeFOSA	Internal Standards	400	14.25	782663		14.8821	0.632091				Pass	Pass
423	2B	Standard	2022-09-16 06:53:14	08222022_EPA.dam	d7 MeFOSE	Internal Standards	4000	14.25	5.06025e+06		14.7888	0.538789				Pass	Pass
424	2B	Standard	2022-09-16 06:53:14	08222022_EPA.dam	13C3 HFPO-DA	Quantifiers	1600	11.53	32139.6		12.0361	0.506069		3.92329	0.245205	Fail	Pass
425	2B	Standard	2022-09-16 06:53:14	08222022_EPA.dam	13C3 PFBA	Quantifiers	800	8.68	7.08675e+06		9.03537	0.355372		688.541	86.0676	Pass	Pass
426	2B	Standard	2022-09-16 06:53:14	08222022_EPA.dam	13C2 PFHxA	Quantifiers	400	11.27	3.58878e+06		11.7286	0.458627		364.168	91.042	Pass	Pass
427	2B	Standard	2022-09-16 06:53:14	08222022_EPA.dam	13C4 PFOA	Quantifiers	400	12.82	84335.8		13.2777	0.457745		73.4368	18.3592	Fail	Pass
428	2B	Standard	2022-09-16 06:53:14	08222022_EPA.dam	13C5 PFNA	Quantifiers	200	13.47	1.14532e+06		13.9292	0.459156		23.6191	11.8096	Fail	Pass
429	2B	Standard	2022-09-16 06:53:14	08222022_EPA.dam	13C2 PFDA	Quantifiers	200	13.99	1.77276e+06		14.5091	0.519143		280.401	140.2	Fail	Pass
430	2B	Standard	2022-09-16 06:53:14	08222022_EPA.dam	18O2 PFHxS	Quantifiers	400	12.05	755232		12.5495	0.499461		352.306	88.0766	Pass	Pass
431	2B	Standard	2022-09-16 06:53:14	08222022_EPA.dam	13C4 PFOS	Quantifiers	400	13.34	630578		13.8623	0.522294		359.798	89.9496	Pass	Pass
432	2B	Standard	2022-09-16 06:53:14	08222022_EPA.dam	D-ETFOSE	Internal Standards	1	14.89	11829.2		15.0368	0.14679				Pass	Pass
433	5	Standard	2022-09-16 07:24:45	08222022_EPA.dam	PFBA	Quantifiers	5	8.81	42569.6	1.86981e+07	9.22792	0.41792		5.09193	101.839	Pass	Pass
434	5	Standard	2022-09-16 07:24:45	08222022_EPA.dam	13C4_PFBA	Internal Standards	1600	8.81	1.86981e+07		9.23029	0.420294				Pass	Pass
435	5	Standard	2022-09-16 07:24:45	08222022_EPA.dam	PFPeA	Quantifiers	2.5	10.36	76341.6	7.77931e+06	11.085	0.724961		5.27796	211.118	Fail	Pass
436	5	Standard	2022-09-16 07:24:45	08222022_EPA.dam	13C5_PFPeA	Internal Standards	800	10.36	7.77931e+06		10.8642	0.504234				Pass	Pass
437	5	Standard	2022-09-16 07:24:45	08222022_EPA.dam	PFBS	Quantifiers	1.25	10.49	929592	2.19633e+06	11.0244	0.534374				Fail	Pass
438	5	Standard	2022-09-16 07:24:45	08222022_EPA.dam	13C3_PFBS	Internal Standards	400	10.49	2.19633e+06		11.0188	0.528767				Pass	Pass
439	5	Standard	2022-09-16 07:24:45	08222022_EPA.dam	PFHxA	Quantifiers	1.25	11.4	92883.8	5.76528e+06	12.0234	0.623357		4.01087	320.869	Fail	Pass
440	5	Standard	2022-09-16 07:24:45	08222022_EPA.dam	13C5_PFHxA	Internal Standards	400	11.4	5.76528e+06		11.8291	0.429077				Pass	Pass
441	5	Standard	2022-09-16 07:24:45	08222022_EPA.dam	PFHpA	Quantifiers	1.25	12.17	65998.5	3.9291e+06	12.8315	0.661539		1.95611	156.488	Fail	Pass
442	5	Standard	2022-09-16 07:24:45	08222022_EPA.dam	13C4_PFHpA	Internal Standards	400	12.17	3.9291e+06		12.6187	0.448715				Pass	Pass
443	5	Standard	2022-09-16 07:24:45	08222022_EPA.dam	PFOA	Quantifiers	1.25	12.82	91437.3	5.63032e+06	13.4642	0.644203		1.43879	115.103	Fail	Pass
444	5	Standard	2022-09-16 07:24:45	08222022_EPA.dam	13C8-PFOA	Internal Standards	400	12.82	5.63032e+06		13.3438	0.523754				Pass	Pass
445	5	Standard	2022-09-16 07:24:45	08222022_EPA.dam	PFNA	Quantifiers	1.25	13.47	70810.8	2.22814e+06	14.1026	0.632634		0.717686	57.4149	Fail	Pass
446	5	Standard	2022-09-16 07:24:45	08222022_EPA.dam	13C9_PFNA	Internal Standards	200	13.47	2.22814e+06		13.9903	0.520294				Pass	Pass
447	5	Standard	2022-09-16 07:24:45	08222022_EPA.dam	PFOSA	Quantifiers	1.25	13.73	13124.3	2.64294e+06	14.2465	0.516463		1.43666	114.933	Pass	Pass
448	5	Standard	2022-09-16 07:24:45	08222022_EPA.dam	13C8_PFOSA	Internal Standards	400	13.73	2.64294e+06		14.2493	0.519264				Pass	Pass
449	5	Standard	2022-09-16 07:24:45	08222022_EPA.dam	PFDA	Quantifiers	1.25	14.12	54456.1	1.86331e+06	14.7234	0.603359		0.84161	67.3288	Fail	Pass
450	5	Standard	2022-09-16 07:24:45	08222022_EPA.dam	13C6_PFDA	Internal Standards	200	14.12	1.86331e+06		14.5422	0.422195				Pass	Pass
451	5	Standard	2022-09-16 07:24:45	08222022_EPA.dam	PFUdA	Quantifiers	1.25	14.64	61369.1	15859.7	15.2716	0.631603		3.42702	274.162	Fail	Pass
452	5	Standard	2022-09-16 07:24:45	08222022_EPA.dam	13C7_PFUdA	Internal Standards	200	14.64	15859.7		15.1013	0.461336				Pass	Pass
453	5	Standard	2022-09-16 07:24:45	08222022_EPA.dam	PFDoA	Quantifiers	1.25	15.15	3196.37	106928	15.8443	0.694264		3.51378	281.103	Fail	Pass
454	5	Standard	2022-09-16 07:24:45	08222022_EPA.dam	13C2_PFDoA	Internal Standards	200	15.15	106928		15.6247	0.47471				Pass	Pass
455	5	Standard	2022-09-16 07:24:45	08222022_EPA.dam	PFTeDA	Quantifiers	1.25	16.32	25402.2	1.2172e+06	16.8038	0.483816		1.33438	106.75	Pass	Pass
456	5	Standard	2022-09-16 07:24:45	08222022_EPA.dam	13C2_PFTeDA	Internal Standards	200	16.32	1.2172e+06		16.7196	0.39957				Pass	Pass
457	5	Standard	2022-09-16 07:24:45	08222022_EPA.dam	PFOS	Quantifiers	1.25	13.47	8275.74	748901	13.8837	0.413689		0.107165	8.57316	Fail	Pass
458	5	Standard	2022-09-16 07:24:45	08222022_EPA.dam	13C8_PFOS	Internal Standards	400	13.47	748901		13.8886	0.418622				Pass	Pass
459	5	Standard	2022-09-16 07:24:45	08222022_EPA.dam	PFHxS	Quantifiers	1.25	12.17	9784.28	1.32553e+06	12.574	0.403954		1.30166	104.133	Pass	Pass
460	5	Standard	2022-09-16 07:24:45	08222022_EPA.dam	13C3_PFHxS	Internal Standards	400	12.17	1.32553e+06		12.5776	0.407627				Pass	Pass
461	5	Standard	2022-09-16 07:24:45	08222022_EPA.dam	PFPeS	Quantifiers	1.25	11.4	13240.7	1.32553e+06	11.8038	0.403812		1.66523	133.218	Fail	Pass
462	5	Standard	2022-09-16 07:24:45	08222022_EPA.dam	PFHpS	Quantifiers	1.25	12.82	4897.12	748901	13.259	0.438995		0.980165	78.4132	Fail	Pass
463	5	Standard	2022-09-16 07:24:45	08222022_EPA.dam	PFNS	Quantifiers	1.25	13.99	7165.52	748901	14.5063	0.516287		1.12399	89.919	Pass	Pass
464	5	Standard	2022-09-16 07:24:45	08222022_EPA.dam	PFDS	Quantifiers	1.25	14.51	4392.39	748901	15.0233	0.513309		0.605896	48.4717	Fail	Pass
465	5	Standard	2022-09-16 07:24:45	08222022_EPA.dam	PFTrDA	Quantifiers	1.25	15.67	36318.7	1.2172e+06	16.364	0.694035		0.36908	29.5264	Fail	Pass
466	5	Standard	2022-09-16 07:24:45	08222022_EPA.dam	4:2 FTS	Quantifiers	5	11.27	14065.6	106472	11.6959	0.42589		4.49913	89.9825	Pass	Pass
467	5	Standard	2022-09-16 07:24:45	08222022_EPA.dam	13C2_4:2 FTS	Internal Standards	800	11.27	106472		11.694	0.424036				Pass	Pass
468	5	Standard	2022-09-16 07:24:45	08222022_EPA.dam	6:2 FTS	Quantifiers	5	12.82	23904.3	15201.3	13.2782	0.458191		6.05072	121.014	Fail	Pass
469	5	Standard	2022-09-16 07:24:45	08222022_EPA.dam	13C2_6:2 FTS	Internal Standards	800	12.82	15201.3		13.2586	0.438583				Pass	Pass
470	5	Standard	2022-09-16 07:24:45	08222022_EPA.dam	8:2 FTS	Quantifiers	5	14.12	27840.8	18990.4	14.5325	0.412484		5.53423	110.685	Pass	Pass
471	5	Standard	2022-09-16 07:24:45	08222022_EPA.dam	13C2_8:2 FTS	Internal Standards	800	14.12	18990.4		14.535	0.414961				Pass	Pass
472	5	Standard	2022-09-16 07:24:45	08222022_EPA.dam	N-EtFOSAA	Quantifiers	1.25	14.64	3344.53	2.57907e+06	15.1256	0.485562		0.936003	74.8802	Fail	Pass
473	5	Standard	2022-09-16 07:24:45	08222022_EPA.dam	d3_EtFOSAA	Internal Standards	800	14.64	2.57907e+06		15.1162	0.476188				Pass	Pass
474	5	Standard	2022-09-16 07:24:45	08222022_EPA.dam	N-MeFOSAA	Quantifiers	1.25	14.38	10717.2	2.69625e+06	15.442	1.06195		1.01766	81.4124	Fail	Pass
475	5	Standard	2022-09-16 07:24:45	08222022_EPA.dam	d3_MeFOSAA	Internal Standards	800	14.38	2.69625e+06		14.8045	0.424503				Pass	Pass
476	5	Standard	2022-09-16 07:24:45	08222022_EPA.dam	HFPO-DA	Quantifiers	5	11.53	61983.2	1.94621e+07	12.0543	0.524261		4.73518	94.7035	Pass	Pass
477	5	Standard	2022-09-16 07:24:45	08222022_EPA.dam	M3HFPO-DA	Internal Standards	1600	11.53	1.94621e+07		12.0362	0.506218				Pass	Pass
478	5	Standard	2022-09-16 07:24:45	08222022_EPA.dam	NaDONA	Quantifiers	5	12.17	75923.7	1.94621e+07	12.6033	0.433261		7.08967	141.793	Fail	Pass
479	5	Standard	2022-09-16 07:24:45	08222022_EPA.dam	9CI-PF3ONS	Quantifiers	5	13.73	42571	1.94621e+07	14.1971	0.467082		3.76331	75.2662	Fail	Pass
480	5	Standard	2022-09-16 07:24:45	08222022_EPA.dam	11CI-PF3OUdS	Quantifiers	5	14.77	28700.3	1.94621e+07	15.259	0.489011		3.50259	70.0518	Fail	Pass
481	5	Standard	2022-09-16 07:24:45	08222022_EPA.dam	N-EtFOSE-M	Quantifiers	5	14.51	5705.98	16640.6	15.1067	0.596679		0.892977	17.8595	Fail	Pass
482	5	Standard	2022-09-16 07:24:45	08222022_EPA.dam	N- EtFOSA	Quantifiers	0.5	14.51	4164.85	455150	15.1386	0.628637		1.47423	294.846	Fail	Pass
483	5	Standard	2022-09-16 07:24:45	08222022_EPA.dam	N-MeFOSA	Quantifiers	0.5	14.25		467104						Fail	Pass
484	5	Standard	2022-09-16 07:24:45	08222022_EPA.dam	N-MeFOSE	Quantifiers	5	14.25	6747.16	9.01984e+06	14.746	0.496015		2.41759	48.3517	Fail	Pass
485	5	Standard	2022-09-16 07:24:45	08222022_EPA.dam	FPrPA	Quantifiers	1	10.36		7.77931e+06						Fail	Pass
486	5	Standard	2022-09-16 07:24:45	08222022_EPA.dam	FPePA	Quantifiers	5	12.17	15972.8	5.76528e+06	12.7162	0.546235		5.14564	102.913	Pass	Pass
487	5	Standard	2022-09-16 07:24:45	08222022_EPA.dam	FHpPA	Quantifiers	5	13.6	18048	5.76528e+06	14.1154	0.515434		4.26505	85.301	Pass	Pass
488	5	Standard	2022-09-16 07:24:45	08222022_EPA.dam	PF4OPeA	Quantifiers	5	9.46	58472.1	7.77931e+06	9.90862	0.448619		4.46563	89.3127	Pass	Pass
489	5	Standard	2022-09-16 07:24:45	08222022_EPA.dam	PF5OHxA	Quantifiers	5	10.62	55106.7	7.77931e+06	11.0553	0.435255		4.97835	99.5669	Pass	Pass
490	5	Standard	2022-09-16 07:24:45	08222022_EPA.dam	3,6 OPFHpA	Quantifiers	5	11.14	70334.9	5.76528e+06	11.569	0.428974		4.77669	95.5338	Pass	Pass
491	5	Standard	2022-09-16 07:24:45	08222022_EPA.dam	PFEESA	Quantifiers	5	10.88	105701	5.76528e+06	11.3095	0.429526		4.3393	86.786	Pass	Pass
492	5	Standard	2022-09-16 07:24:45	08222022_EPA.dam	d5-EtFOSA	Internal Standards	400	14.51	455150		15.1039	0.593858				Pass	Pass
493	5	Standard	2022-09-16 07:24:45	08222022_EPA.dam	PFDoS	Quantifiers	1.25	15.54		748901						Fail	Pass
494	5	Standard	2022-09-16 07:24:45	08222022_EPA.dam	d3 MeFOSA	Internal Standards	400	14.25	467104		14.8048	0.554848				Pass	Pass
495	5	Standard	2022-09-16 07:24:45	08222022_EPA.dam	d7 MeFOSE	Internal Standards	4000	14.25	9.01984e+06		14.7676	0.517648				Pass	Pass
496	5	Standard	2022-09-16 07:24:45	08222022_EPA.dam	13C3 HFPO-DA	Quantifiers	1600	11.53	75372.9		11.99	0.460022		9.20079	0.575049	Fail	Pass
497	5	Standard	2022-09-16 07:24:45	08222022_EPA.dam	13C3 PFBA	Quantifiers	800	8.68	6.82299e+06		9.11772	0.437716		672.443	84.0553	Pass	Pass
498	5	Standard	2022-09-16 07:24:45	08222022_EPA.dam	13C2 PFHxA	Quantifiers	400	11.27	4.34902e+06		11.7151	0.445105		549.773	137.443	Fail	Pass
499	5	Standard	2022-09-16 07:24:45	08222022_EPA.dam	13C4 PFOA	Quantifiers	400	12.82	95459.5		13.2239	0.403918		116.889	29.2222	Fail	Pass
500	5	Standard	2022-09-16 07:24:45	08222022_EPA.dam	13C5 PFNA	Quantifiers	200	13.47	1.69872e+06		13.8674	0.397361		158.726	79.3631	Fail	Pass
501	5	Standard	2022-09-16 07:24:45	08222022_EPA.dam	13C2 PFDA	Quantifiers	200	13.99	1.04308e+06		14.499	0.508988		191.329	95.6647	Pass	Pass
502	5	Standard	2022-09-16 07:24:45	08222022_EPA.dam	18O2 PFHxS	Quantifiers	400	12.05	879681		12.5009	0.450903		376.613	94.1532	Pass	Pass
503	5	Standard	2022-09-16 07:24:45	08222022_EPA.dam	13C4 PFOS	Quantifiers	400	13.34	416495		13.8555	0.515462		150.733	37.6832	Fail	Pass
504	5	Standard	2022-09-16 07:24:45	08222022_EPA.dam	D-ETFOSE	Internal Standards	1	14.89	16640.6		15.0276	0.137578				Pass	Pass
505	5A	Standard	2022-09-16 07:56:19	08222022_EPA.dam	PFBA	Quantifiers	5	8.81	45728.4	1.85657e+07	9.11729	0.307289		5.46526	109.305	Pass	Pass
506	5A	Standard	2022-09-16 07:56:19	08222022_EPA.dam	13C4_PFBA	Internal Standards	1600	8.81	1.85657e+07		9.08534	0.275343				Pass	Pass
507	5A	Standard	2022-09-16 07:56:19	08222022_EPA.dam	PFPeA	Quantifiers	2.5	10.36	84091.5	6.56883e+06	11.0627	0.702659		7.60541	304.216	Fail	Pass
508	5A	Standard	2022-09-16 07:56:19	08222022_EPA.dam	13C5_PFPeA	Internal Standards	800	10.36	6.56883e+06		10.8122	0.452183				Pass	Pass
509	5A	Standard	2022-09-16 07:56:19	08222022_EPA.dam	PFBS	Quantifiers	1.25	10.49	890710	2.12877e+06	10.9424	0.452362				Fail	Pass
510	5A	Standard	2022-09-16 07:56:19	08222022_EPA.dam	13C3_PFBS	Internal Standards	400	10.49	2.12877e+06		10.9363	0.446347				Pass	Pass
511	5A	Standard	2022-09-16 07:56:19	08222022_EPA.dam	PFHxA	Quantifiers	1.25	11.4	70731.6	3.49656e+06	11.9954	0.595395		5.75918	460.734	Fail	Pass
512	5A	Standard	2022-09-16 07:56:19	08222022_EPA.dam	13C5_PFHxA	Internal Standards	400	11.4	3.49656e+06		11.779	0.378978				Pass	Pass
513	5A	Standard	2022-09-16 07:56:19	08222022_EPA.dam	PFHpA	Quantifiers	1.25	12.17	53872.7	3.79684e+06	12.7844	0.614433		0.874033	69.9226	Fail	Pass
514	5A	Standard	2022-09-16 07:56:19	08222022_EPA.dam	13C4_PFHpA	Internal Standards	400	12.17	3.79684e+06		12.5834	0.413402				Pass	Pass
515	5A	Standard	2022-09-16 07:56:19	08222022_EPA.dam	PFOA	Quantifiers	1.25	12.82	80429.8	4.35235e+06	13.445	0.624974		2.47491	197.993	Fail	Pass
516	5A	Standard	2022-09-16 07:56:19	08222022_EPA.dam	13C8-PFOA	Internal Standards	400	12.82	4.35235e+06		13.317	0.496961				Pass	Pass
517	5A	Standard	2022-09-16 07:56:19	08222022_EPA.dam	PFNA	Quantifiers	1.25	13.47	69373.7	1.46217e+06	14.1234	0.653383		4.16763	333.411	Fail	Pass
518	5A	Standard	2022-09-16 07:56:19	08222022_EPA.dam	13C9_PFNA	Internal Standards	200	13.47	1.46217e+06		13.9743	0.504312				Pass	Pass
519	5A	Standard	2022-09-16 07:56:19	08222022_EPA.dam	PFOSA	Quantifiers	1.25	13.73	9223.81	1.73064e+06	14.2389	0.50892		1.58262	126.61	Fail	Pass
520	5A	Standard	2022-09-16 07:56:19	08222022_EPA.dam	13C8_PFOSA	Internal Standards	400	13.73	1.73064e+06		14.2466	0.516556				Pass	Pass
521	5A	Standard	2022-09-16 07:56:19	08222022_EPA.dam	PFDA	Quantifiers	1.25	14.12	69259	2.65238e+06	14.6715	0.551455		0.164363	13.1491	Fail	Pass
522	5A	Standard	2022-09-16 07:56:19	08222022_EPA.dam	13C6_PFDA	Internal Standards	200	14.12	2.65238e+06		14.5121	0.392123				Pass	Pass
523	5A	Standard	2022-09-16 07:56:19	08222022_EPA.dam	PFUdA	Quantifiers	1.25	14.64	65202.5	31241	15.1777	0.537712				Fail	Pass
524	5A	Standard	2022-09-16 07:56:19	08222022_EPA.dam	13C7_PFUdA	Internal Standards	200	14.64	31241		15.0352	0.395154				Pass	Pass
525	5A	Standard	2022-09-16 07:56:19	08222022_EPA.dam	PFDoA	Quantifiers	1.25	15.15		177540						Fail	Pass
526	5A	Standard	2022-09-16 07:56:19	08222022_EPA.dam	13C2_PFDoA	Internal Standards	200	15.15	177540		15.5605	0.410507				Pass	Pass
527	5A	Standard	2022-09-16 07:56:19	08222022_EPA.dam	PFTeDA	Quantifiers	1.25	16.32	25447.3	1.24609e+06	16.8053	0.485334		1.2336	98.688	Pass	Pass
528	5A	Standard	2022-09-16 07:56:19	08222022_EPA.dam	13C2_PFTeDA	Internal Standards	200	16.32	1.24609e+06		16.7081	0.388093				Pass	Pass
529	5A	Standard	2022-09-16 07:56:19	08222022_EPA.dam	PFOS	Quantifiers	1.25	13.47	15288	1.06262e+06	13.8754	0.405387		1.45321	116.257	Fail	Pass
530	5A	Standard	2022-09-16 07:56:19	08222022_EPA.dam	13C8_PFOS	Internal Standards	400	13.47	1.06262e+06		13.8642	0.394194				Pass	Pass
531	5A	Standard	2022-09-16 07:56:19	08222022_EPA.dam	PFHxS	Quantifiers	1.25	12.17	9946.68	1.12268e+06	12.5512	0.381246		1.864	149.12	Fail	Pass
532	5A	Standard	2022-09-16 07:56:19	08222022_EPA.dam	13C3_PFHxS	Internal Standards	400	12.17	1.12268e+06		12.5484	0.378419				Pass	Pass
533	5A	Standard	2022-09-16 07:56:19	08222022_EPA.dam	PFPeS	Quantifiers	1.25	11.4	7205.9	1.12268e+06	11.7678	0.367762		1.08018	86.4147	Pass	Pass
534	5A	Standard	2022-09-16 07:56:19	08222022_EPA.dam	PFHpS	Quantifiers	1.25	12.82	6978	1.06262e+06	13.2161	0.396121		0.984219	78.7376	Fail	Pass
535	5A	Standard	2022-09-16 07:56:19	08222022_EPA.dam	PFNS	Quantifiers	1.25	13.99	3981.13	1.06262e+06	14.4186	0.428591		0.255433	20.4346	Fail	Pass
536	5A	Standard	2022-09-16 07:56:19	08222022_EPA.dam	PFDS	Quantifiers	1.25	14.51	3775.87	1.06262e+06	14.9435	0.433537		0.0941071	7.52856	Fail	Pass
537	5A	Standard	2022-09-16 07:56:19	08222022_EPA.dam	PFTrDA	Quantifiers	1.25	15.67	44705.6	1.24609e+06	16.2787	0.608739		1.29837	103.869	Pass	Pass
538	5A	Standard	2022-09-16 07:56:19	08222022_EPA.dam	4:2 FTS	Quantifiers	5	11.27	10763.8	68795.5	11.6302	0.360223		5.2691	105.382	Pass	Pass
539	5A	Standard	2022-09-16 07:56:19	08222022_EPA.dam	13C2_4:2 FTS	Internal Standards	800	11.27	68795.5		11.6218	0.351755				Pass	Pass
540	5A	Standard	2022-09-16 07:56:19	08222022_EPA.dam	6:2 FTS	Quantifiers	5	12.82	27743	20619.8	13.2368	0.416789		4.33752	86.7504	Pass	Pass
541	5A	Standard	2022-09-16 07:56:19	08222022_EPA.dam	13C2_6:2 FTS	Internal Standards	800	12.82	20619.8		13.2267	0.406653				Pass	Pass
542	5A	Standard	2022-09-16 07:56:19	08222022_EPA.dam	8:2 FTS	Quantifiers	5	14.12	35772.6	24866.3	14.5118	0.391766		5.39063	107.813	Pass	Pass
543	5A	Standard	2022-09-16 07:56:19	08222022_EPA.dam	13C2_8:2 FTS	Internal Standards	800	14.12	24866.3		14.5126	0.392588				Pass	Pass
544	5A	Standard	2022-09-16 07:56:19	08222022_EPA.dam	N-EtFOSAA	Quantifiers	1.25	14.64	3989.79	2.41218e+06	15.0152	0.375171		1.26649	101.319	Pass	Pass
545	5A	Standard	2022-09-16 07:56:19	08222022_EPA.dam	d3_EtFOSAA	Internal Standards	800	14.64	2.41218e+06		15.0555	0.415538				Pass	Pass
546	5A	Standard	2022-09-16 07:56:19	08222022_EPA.dam	N-MeFOSAA	Quantifiers	1.25	14.38	14873.9	2.98601e+06	15.5413	1.1613		1.89976	151.981	Fail	Pass
547	5A	Standard	2022-09-16 07:56:19	08222022_EPA.dam	d3_MeFOSAA	Internal Standards	800	14.38	2.98601e+06		14.7781	0.398078				Pass	Pass
548	5A	Standard	2022-09-16 07:56:19	08222022_EPA.dam	HFPO-DA	Quantifiers	5	11.53	100125	3.16573e+07	11.982	0.451987		4.70023	94.0047	Pass	Pass
549	5A	Standard	2022-09-16 07:56:19	08222022_EPA.dam	M3HFPO-DA	Internal Standards	1600	11.53	3.16573e+07		11.9689	0.438895				Pass	Pass
550	5A	Standard	2022-09-16 07:56:19	08222022_EPA.dam	NaDONA	Quantifiers	5	12.17	64047.2	3.16573e+07	12.5739	0.403897		3.42154	68.4308	Fail	Pass
551	5A	Standard	2022-09-16 07:56:19	08222022_EPA.dam	9CI-PF3ONS	Quantifiers	5	13.73	72963.2	3.16573e+07	14.1276	0.397637		3.99237	79.8474	Fail	Pass
552	5A	Standard	2022-09-16 07:56:19	08222022_EPA.dam	11CI-PF3OUdS	Quantifiers	5	14.77	45268.1	3.16573e+07	15.1829	0.412898		3.37812	67.5625	Fail	Pass
553	5A	Standard	2022-09-16 07:56:19	08222022_EPA.dam	N-EtFOSE-M	Quantifiers	5	14.51	7567.39	13513.5	15.0539	0.543911		2.15455	43.091	Fail	Pass
554	5A	Standard	2022-09-16 07:56:19	08222022_EPA.dam	N- EtFOSA	Quantifiers	0.5	14.51		802582						Fail	Pass
555	5A	Standard	2022-09-16 07:56:19	08222022_EPA.dam	N-MeFOSA	Quantifiers	0.5	14.25		904397						Fail	Pass
556	5A	Standard	2022-09-16 07:56:19	08222022_EPA.dam	N-MeFOSE	Quantifiers	5	14.25	10970.4	6.77468e+06	14.7626	0.512556		5.65703	113.141	Pass	Pass
557	5A	Standard	2022-09-16 07:56:19	08222022_EPA.dam	FPrPA	Quantifiers	1	10.36		6.56883e+06						Fail	Pass
558	5A	Standard	2022-09-16 07:56:19	08222022_EPA.dam	FPePA	Quantifiers	5	12.17	9856.87	3.49656e+06	12.651	0.480952		5.22888	104.578	Pass	Pass
559	5A	Standard	2022-09-16 07:56:19	08222022_EPA.dam	FHpPA	Quantifiers	5	13.6	10856.4	3.49656e+06	14.0535	0.453452		4.22832	84.5665	Fail	Pass
560	5A	Standard	2022-09-16 07:56:19	08222022_EPA.dam	PF4OPeA	Quantifiers	5	9.46	59129.8	6.56883e+06	9.80244	0.342437		5.30929	106.186	Pass	Pass
561	5A	Standard	2022-09-16 07:56:19	08222022_EPA.dam	PF5OHxA	Quantifiers	5	10.62	46253.6	6.56883e+06	11.0396	0.419603		4.94942	98.9884	Pass	Pass
562	5A	Standard	2022-09-16 07:56:19	08222022_EPA.dam	3,6 OPFHpA	Quantifiers	5	11.14	45551.3	3.49656e+06	11.5434	0.403393		5.07261	101.452	Pass	Pass
563	5A	Standard	2022-09-16 07:56:19	08222022_EPA.dam	PFEESA	Quantifiers	5	10.88	92378	3.49656e+06	11.2189	0.338933		6.0399	120.798	Fail	Pass
564	5A	Standard	2022-09-16 07:56:19	08222022_EPA.dam	d5-EtFOSA	Internal Standards	400	14.51	802582		15.0256	0.515571				Pass	Pass
565	5A	Standard	2022-09-16 07:56:19	08222022_EPA.dam	PFDoS	Quantifiers	1.25	15.54	3640.79	1.06262e+06	15.9425	0.402473		1.74492	139.594	Fail	Pass
566	5A	Standard	2022-09-16 07:56:19	08222022_EPA.dam	d3 MeFOSA	Internal Standards	400	14.25	904397		14.766	0.515984				Pass	Pass
567	5A	Standard	2022-09-16 07:56:19	08222022_EPA.dam	d7 MeFOSE	Internal Standards	4000	14.25	6.77468e+06		14.7666	0.516639				Pass	Pass
568	5A	Standard	2022-09-16 07:56:19	08222022_EPA.dam	13C3 HFPO-DA	Quantifiers	1600	11.53	76066.2		11.96	0.429982		9.28543	0.580339	Fail	Pass
569	5A	Standard	2022-09-16 07:56:19	08222022_EPA.dam	13C3 PFBA	Quantifiers	800	8.68	6.92672e+06		8.97797	0.297972		678.773	84.8467	Pass	Pass
570	5A	Standard	2022-09-16 07:56:19	08222022_EPA.dam	13C2 PFHxA	Quantifiers	400	11.27	3.39137e+06		11.6981	0.428127		315.97	78.9925	Fail	Pass
571	5A	Standard	2022-09-16 07:56:19	08222022_EPA.dam	13C4 PFOA	Quantifiers	400	12.82	94599.4		13.2112	0.391233		113.529	28.3822	Fail	Pass
572	5A	Standard	2022-09-16 07:56:19	08222022_EPA.dam	13C5 PFNA	Quantifiers	200	13.47	1.77296e+06		13.8606	0.390571		176.852	88.4262	Pass	Pass
573	5A	Standard	2022-09-16 07:56:19	08222022_EPA.dam	13C2 PFDA	Quantifiers	200	13.99	1.03421e+06		14.4228	0.43283		190.246	95.123	Pass	Pass
574	5A	Standard	2022-09-16 07:56:19	08222022_EPA.dam	18O2 PFHxS	Quantifiers	400	12.05	1.04132e+06		12.4577	0.407739		408.182	102.045	Pass	Pass
575	5A	Standard	2022-09-16 07:56:19	08222022_EPA.dam	13C4 PFOS	Quantifiers	400	13.34	372545		13.7872	0.447162		107.814	26.9534	Fail	Pass
576	5A	Standard	2022-09-16 07:56:19	08222022_EPA.dam	D-ETFOSE	Internal Standards	1	14.89	13513.5		15.0257	0.135666				Pass	Pass
577	5B	Standard	2022-09-16 08:27:54	08222022_EPA.dam	PFBA	Quantifiers	5	8.81	48556.6	1.90425e+07	9.03314	0.223145		5.63922	112.784	Pass	Pass
578	5B	Standard	2022-09-16 08:27:54	08222022_EPA.dam	13C4_PFBA	Internal Standards	1600	8.81	1.90425e+07		9.05783	0.247829				Pass	Pass
579	5B	Standard	2022-09-16 08:27:54	08222022_EPA.dam	PFPeA	Quantifiers	2.5	10.36	62975.9	6.89296e+06	10.9751	0.615115		4.75053	190.021	Fail	Pass
580	5B	Standard	2022-09-16 08:27:54	08222022_EPA.dam	13C5_PFPeA	Internal Standards	800	10.36	6.89296e+06		10.7535	0.393523				Pass	Pass
581	5B	Standard	2022-09-16 08:27:54	08222022_EPA.dam	PFBS	Quantifiers	1.25	10.49	728444	1.76978e+06	10.9213	0.431267				Fail	Pass
582	5B	Standard	2022-09-16 08:27:54	08222022_EPA.dam	13C3_PFBS	Internal Standards	400	10.49	1.76978e+06		10.9164	0.426435				Pass	Pass
583	5B	Standard	2022-09-16 08:27:54	08222022_EPA.dam	PFHxA	Quantifiers	1.25	11.4	68062.7	4.14815e+06	11.9256	0.525554		4.13698	330.959	Fail	Pass
584	5B	Standard	2022-09-16 08:27:54	08222022_EPA.dam	13C5_PFHxA	Internal Standards	400	11.4	4.14815e+06		11.7399	0.339934				Pass	Pass
585	5B	Standard	2022-09-16 08:27:54	08222022_EPA.dam	PFHpA	Quantifiers	1.25	12.17	53645.7	3.22251e+06	12.7867	0.616701		1.89321	151.457	Fail	Pass
586	5B	Standard	2022-09-16 08:27:54	08222022_EPA.dam	13C4_PFHpA	Internal Standards	400	12.17	3.22251e+06		12.5764	0.406418				Pass	Pass
587	5B	Standard	2022-09-16 08:27:54	08222022_EPA.dam	PFOA	Quantifiers	1.25	12.82	78129	4.46535e+06	13.427	0.60699		2.01894	161.515	Fail	Pass
588	5B	Standard	2022-09-16 08:27:54	08222022_EPA.dam	13C8-PFOA	Internal Standards	400	12.82	4.46535e+06		13.2943	0.474315				Pass	Pass
589	5B	Standard	2022-09-16 08:27:54	08222022_EPA.dam	PFNA	Quantifiers	1.25	13.47	67539	1.5606e+06	14.136	0.665986		3.2497	259.976	Fail	Pass
590	5B	Standard	2022-09-16 08:27:54	08222022_EPA.dam	13C9_PFNA	Internal Standards	200	13.47	1.5606e+06		13.9634	0.493389				Pass	Pass
591	5B	Standard	2022-09-16 08:27:54	08222022_EPA.dam	PFOSA	Quantifiers	1.25	13.73	7382.23	1.6782e+06	14.241	0.511033		1.20927	96.742	Pass	Pass
592	5B	Standard	2022-09-16 08:27:54	08222022_EPA.dam	13C8_PFOSA	Internal Standards	400	13.73	1.6782e+06		14.245	0.515048				Pass	Pass
593	5B	Standard	2022-09-16 08:27:54	08222022_EPA.dam	PFDA	Quantifiers	1.25	14.12	72825.1	3.08826e+06	14.6614	0.541441				Fail	Pass
594	5B	Standard	2022-09-16 08:27:54	08222022_EPA.dam	13C6_PFDA	Internal Standards	200	14.12	3.08826e+06		14.5107	0.390712				Pass	Pass
595	5B	Standard	2022-09-16 08:27:54	08222022_EPA.dam	PFUdA	Quantifiers	1.25	14.64	68671.4	29125.2	15.1856	0.545559				Fail	Pass
596	5B	Standard	2022-09-16 08:27:54	08222022_EPA.dam	13C7_PFUdA	Internal Standards	200	14.64	29125.2		15.0397	0.399732				Pass	Pass
597	5B	Standard	2022-09-16 08:27:54	08222022_EPA.dam	PFDoA	Quantifiers	1.25	15.15	5856.75	181234	15.6471	0.497087		4.07313	325.85	Fail	Pass
598	5B	Standard	2022-09-16 08:27:54	08222022_EPA.dam	13C2_PFDoA	Internal Standards	200	15.15	181234		15.5611	0.411061				Pass	Pass
599	5B	Standard	2022-09-16 08:27:54	08222022_EPA.dam	PFTeDA	Quantifiers	1.25	16.32	25231.4	1.20302e+06	16.8011	0.481078		1.3578	108.624	Pass	Pass
600	5B	Standard	2022-09-16 08:27:54	08222022_EPA.dam	13C2_PFTeDA	Internal Standards	200	16.32	1.20302e+06		16.7088	0.388803				Pass	Pass
601	5B	Standard	2022-09-16 08:27:54	08222022_EPA.dam	PFOS	Quantifiers	1.25	13.47	11977.3	1.09533e+06	13.8756	0.405567		0.0605162	4.84129	Fail	Pass
602	5B	Standard	2022-09-16 08:27:54	08222022_EPA.dam	13C8_PFOS	Internal Standards	400	13.47	1.09533e+06		13.8629	0.392881				Pass	Pass
603	5B	Standard	2022-09-16 08:27:54	08222022_EPA.dam	PFHxS	Quantifiers	1.25	12.17	9271.9	1.26017e+06	12.5185	0.348499		1.29263	103.41	Pass	Pass
604	5B	Standard	2022-09-16 08:27:54	08222022_EPA.dam	13C3_PFHxS	Internal Standards	400	12.17	1.26017e+06		12.5238	0.353814				Pass	Pass
605	5B	Standard	2022-09-16 08:27:54	08222022_EPA.dam	PFPeS	Quantifiers	1.25	11.4	8317.9	1.26017e+06	11.7188	0.318792		1.11003	88.8024	Pass	Pass
606	5B	Standard	2022-09-16 08:27:54	08222022_EPA.dam	PFHpS	Quantifiers	1.25	12.82	8146.42	1.09533e+06	13.2181	0.398065		1.11167	88.9339	Pass	Pass
607	5B	Standard	2022-09-16 08:27:54	08222022_EPA.dam	PFNS	Quantifiers	1.25	13.99	4125.21	1.09533e+06	14.408	0.417968		0.258369	20.6695	Fail	Pass
608	5B	Standard	2022-09-16 08:27:54	08222022_EPA.dam	PFDS	Quantifiers	1.25	14.51	6177.63	1.09533e+06	14.9542	0.444242		0.556053	44.4843	Fail	Pass
609	5B	Standard	2022-09-16 08:27:54	08222022_EPA.dam	PFTrDA	Quantifiers	1.25	15.67	43537.8	1.20302e+06	16.2113	0.541276		1.34664	107.731	Pass	Pass
610	5B	Standard	2022-09-16 08:27:54	08222022_EPA.dam	4:2 FTS	Quantifiers	5	11.27	12957.5	91414.9	11.584	0.314001		4.80381	96.0762	Pass	Pass
611	5B	Standard	2022-09-16 08:27:54	08222022_EPA.dam	13C2_4:2 FTS	Internal Standards	800	11.27	91414.9		11.58	0.309978				Pass	Pass
612	5B	Standard	2022-09-16 08:27:54	08222022_EPA.dam	6:2 FTS	Quantifiers	5	12.82	29420.2	16905.9	13.2312	0.411228		7.31617	146.323	Fail	Pass
613	5B	Standard	2022-09-16 08:27:54	08222022_EPA.dam	13C2_6:2 FTS	Internal Standards	800	12.82	16905.9		13.2173	0.397304				Pass	Pass
614	5B	Standard	2022-09-16 08:27:54	08222022_EPA.dam	8:2 FTS	Quantifiers	5	14.12	35346	27039.8	14.5095	0.389531		4.7033	94.066	Pass	Pass
615	5B	Standard	2022-09-16 08:27:54	08222022_EPA.dam	13C2_8:2 FTS	Internal Standards	800	14.12	27039.8		14.51	0.39005				Pass	Pass
616	5B	Standard	2022-09-16 08:27:54	08222022_EPA.dam	N-EtFOSAA	Quantifiers	1.25	14.64	3696.64	2.4363e+06	15.0149	0.374893		1.14001	91.2012	Pass	Pass
617	5B	Standard	2022-09-16 08:27:54	08222022_EPA.dam	d3_EtFOSAA	Internal Standards	800	14.64	2.4363e+06		15.0558	0.415814				Pass	Pass
618	5B	Standard	2022-09-16 08:27:54	08222022_EPA.dam	N-MeFOSAA	Quantifiers	1.25	14.38	14280.1	3.02982e+06	15.5356	1.15556		1.66483	133.187	Fail	Pass
619	5B	Standard	2022-09-16 08:27:54	08222022_EPA.dam	d3_MeFOSAA	Internal Standards	800	14.38	3.02982e+06		14.7765	0.396455				Pass	Pass
620	5B	Standard	2022-09-16 08:27:54	08222022_EPA.dam	HFPO-DA	Quantifiers	5	11.53	100356	2.93274e+07	11.9672	0.437224		5.11107	102.221	Pass	Pass
621	5B	Standard	2022-09-16 08:27:54	08222022_EPA.dam	M3HFPO-DA	Internal Standards	1600	11.53	2.93274e+07		11.9641	0.434148				Pass	Pass
622	5B	Standard	2022-09-16 08:27:54	08222022_EPA.dam	NaDONA	Quantifiers	5	12.17	72152.7	2.93274e+07	12.5725	0.402465		4.27532	85.5064	Pass	Pass
623	5B	Standard	2022-09-16 08:27:54	08222022_EPA.dam	9CI-PF3ONS	Quantifiers	5	13.73	82830.4	2.93274e+07	14.1253	0.395345		5.00602	100.12	Pass	Pass
624	5B	Standard	2022-09-16 08:27:54	08222022_EPA.dam	11CI-PF3OUdS	Quantifiers	5	14.77	47349.3	2.93274e+07	15.174	0.404038		3.89162	77.8324	Fail	Pass
625	5B	Standard	2022-09-16 08:27:54	08222022_EPA.dam	N-EtFOSE-M	Quantifiers	5	14.51	7801.52	10954.3	15.0281	0.518092		3.03904	60.7809	Fail	Pass
626	5B	Standard	2022-09-16 08:27:54	08222022_EPA.dam	N- EtFOSA	Quantifiers	0.5	14.51		715340						Fail	Pass
627	5B	Standard	2022-09-16 08:27:54	08222022_EPA.dam	N-MeFOSA	Quantifiers	0.5	14.25		878145						Fail	Pass
628	5B	Standard	2022-09-16 08:27:54	08222022_EPA.dam	N-MeFOSE	Quantifiers	5	14.25	9931.65	6.69683e+06	14.7729	0.522855		5.15034	103.007	Pass	Pass
629	5B	Standard	2022-09-16 08:27:54	08222022_EPA.dam	FPrPA	Quantifiers	1	10.36		6.89296e+06						Fail	Pass
630	5B	Standard	2022-09-16 08:27:54	08222022_EPA.dam	FPePA	Quantifiers	5	12.17	12699.5	4.14815e+06	12.6413	0.471318		5.64509	112.902	Pass	Pass
631	5B	Standard	2022-09-16 08:27:54	08222022_EPA.dam	FHpPA	Quantifiers	5	13.6	15057.7	4.14815e+06	14.0411	0.441088		4.98211	99.6421	Pass	Pass
632	5B	Standard	2022-09-16 08:27:54	08222022_EPA.dam	PF4OPeA	Quantifiers	5	9.46	67724.2	6.89296e+06	9.8047	0.344701		5.77709	115.542	Fail	Pass
633	5B	Standard	2022-09-16 08:27:54	08222022_EPA.dam	PF5OHxA	Quantifiers	5	10.62	56217.6	6.89296e+06	10.9983	0.378275		5.71048	114.21	Pass	Pass
634	5B	Standard	2022-09-16 08:27:54	08222022_EPA.dam	3,6 OPFHpA	Quantifiers	5	11.14	52223.5	4.14815e+06	11.4928	0.352814		4.91606	98.3213	Pass	Pass
635	5B	Standard	2022-09-16 08:27:54	08222022_EPA.dam	PFEESA	Quantifiers	5	10.88	90399.8	4.14815e+06	11.202	0.322024		5.06675	101.335	Pass	Pass
636	5B	Standard	2022-09-16 08:27:54	08222022_EPA.dam	d5-EtFOSA	Internal Standards	400	14.51	715340		15.0302	0.520222				Pass	Pass
637	5B	Standard	2022-09-16 08:27:54	08222022_EPA.dam	PFDoS	Quantifiers	1.25	15.54	2545	1.09533e+06	15.902	0.361992		1.18276	94.6211	Pass	Pass
638	5B	Standard	2022-09-16 08:27:54	08222022_EPA.dam	d3 MeFOSA	Internal Standards	400	14.25	878145		14.766	0.516019				Pass	Pass
639	5B	Standard	2022-09-16 08:27:54	08222022_EPA.dam	d7 MeFOSE	Internal Standards	4000	14.25	6.69683e+06		14.7666	0.516634				Pass	Pass
640	5B	Standard	2022-09-16 08:27:54	08222022_EPA.dam	13C3 HFPO-DA	Quantifiers	1600	11.53	62505.8		11.9567	0.426723		7.63011	0.476882	Fail	Pass
641	5B	Standard	2022-09-16 08:27:54	08222022_EPA.dam	13C3 PFBA	Quantifiers	800	8.68	6.80602e+06		8.94868	0.268677		671.407	83.9258	Pass	Pass
642	5B	Standard	2022-09-16 08:27:54	08222022_EPA.dam	13C2 PFHxA	Quantifiers	400	11.27	3.06074e+06		11.6736	0.403618		235.251	58.8127	Fail	Pass
643	5B	Standard	2022-09-16 08:27:54	08222022_EPA.dam	13C4 PFOA	Quantifiers	400	12.82	94607.9		13.2082	0.388163		113.562	28.3905	Fail	Pass
644	5B	Standard	2022-09-16 08:27:54	08222022_EPA.dam	13C5 PFNA	Quantifiers	200	13.47	1.60747e+06		13.8593	0.389281		136.45	68.2248	Fail	Pass
645	5B	Standard	2022-09-16 08:27:54	08222022_EPA.dam	13C2 PFDA	Quantifiers	200	13.99	1.07756e+06		14.4143	0.424285		195.538	97.7692	Pass	Pass
646	5B	Standard	2022-09-16 08:27:54	08222022_EPA.dam	18O2 PFHxS	Quantifiers	400	12.05	875873		12.4511	0.401051		375.869	93.9672	Pass	Pass
647	5B	Standard	2022-09-16 08:27:54	08222022_EPA.dam	13C4 PFOS	Quantifiers	400	13.34	399528		13.7703	0.430337		134.164	33.5411	Fail	Pass
648	5B	Standard	2022-09-16 08:27:54	08222022_EPA.dam	D-ETFOSE	Internal Standards	1	14.89	10954.3		15.0251	0.135125				Pass	Pass
649	10	Standard	2022-09-16 08:59:29	08222022_EPA.dam	PFBA	Quantifiers	10	8.81	114011	1.97857e+07	9.18469	0.374687		12.0739	120.739	Fail	Pass
650	10	Standard	2022-09-16 08:59:29	08222022_EPA.dam	13C4_PFBA	Internal Standards	1600	8.81	1.97857e+07		9.1604	0.350401				Pass	Pass
651	10	Standard	2022-09-16 08:59:29	08222022_EPA.dam	PFPeA	Quantifiers	5	10.36	93534.6	6.73144e+06	10.9071	0.547071		8.45719	169.144	Fail	Pass
652	10	Standard	2022-09-16 08:59:29	08222022_EPA.dam	13C5_PFPeA	Internal Standards	800	10.36	6.73144e+06		10.7865	0.426513				Pass	Pass
653	10	Standard	2022-09-16 08:59:29	08222022_EPA.dam	PFBS	Quantifiers	2.5	10.49	991347	2.28778e+06	10.9228	0.432779		1.42675	57.07	Fail	Pass
654	10	Standard	2022-09-16 08:59:29	08222022_EPA.dam	13C3_PFBS	Internal Standards	400	10.49	2.28778e+06		10.9218	0.431849				Pass	Pass
655	10	Standard	2022-09-16 08:59:29	08222022_EPA.dam	PFHxA	Quantifiers	2.5	11.4	62275.5	3.82515e+06	11.8735	0.473514		4.08287	163.315	Fail	Pass
656	10	Standard	2022-09-16 08:59:29	08222022_EPA.dam	13C5_PFHxA	Internal Standards	400	11.4	3.82515e+06		11.7486	0.348569				Pass	Pass
657	10	Standard	2022-09-16 08:59:29	08222022_EPA.dam	PFHpA	Quantifiers	2.5	12.17	57803.6	3.02679e+06	12.7649	0.594913		2.92552	117.021	Fail	Pass
658	10	Standard	2022-09-16 08:59:29	08222022_EPA.dam	13C4_PFHpA	Internal Standards	400	12.17	3.02679e+06		12.5701	0.400061				Pass	Pass
659	10	Standard	2022-09-16 08:59:29	08222022_EPA.dam	PFOA	Quantifiers	2.5	12.82	85475.5	4.28329e+06	13.3809	0.560936		3.16235	126.494	Fail	Pass
660	10	Standard	2022-09-16 08:59:29	08222022_EPA.dam	13C8-PFOA	Internal Standards	400	12.82	4.28329e+06		13.2768	0.456778				Pass	Pass
661	10	Standard	2022-09-16 08:59:29	08222022_EPA.dam	PFNA	Quantifiers	2.5	13.47	44071.2	1.39335e+06	14.0336	0.563553		0.684524	27.3809	Fail	Pass
662	10	Standard	2022-09-16 08:59:29	08222022_EPA.dam	13C9_PFNA	Internal Standards	200	13.47	1.39335e+06		13.9349	0.464867				Pass	Pass
663	10	Standard	2022-09-16 08:59:29	08222022_EPA.dam	PFOSA	Quantifiers	2.5	13.73	9564.26	1.33992e+06	14.2334	0.503413		2.30789	92.3156	Pass	Pass
664	10	Standard	2022-09-16 08:59:29	08222022_EPA.dam	13C8_PFOSA	Internal Standards	400	13.73	1.33992e+06		14.235	0.505047				Pass	Pass
665	10	Standard	2022-09-16 08:59:29	08222022_EPA.dam	PFDA	Quantifiers	2.5	14.12	90402.6	2.88548e+06	14.6134	0.49344		1.29943	51.9772	Fail	Pass
666	10	Standard	2022-09-16 08:59:29	08222022_EPA.dam	13C6_PFDA	Internal Standards	200	14.12	2.88548e+06		14.5097	0.389688				Pass	Pass
667	10	Standard	2022-09-16 08:59:29	08222022_EPA.dam	PFUdA	Quantifiers	2.5	14.64	80517.3	33912.9	15.1306	0.490622		0.0222548	0.89019	Fail	Pass
668	10	Standard	2022-09-16 08:59:29	08222022_EPA.dam	13C7_PFUdA	Internal Standards	200	14.64	33912.9		15.0301	0.390149				Pass	Pass
669	10	Standard	2022-09-16 08:59:29	08222022_EPA.dam	PFDoA	Quantifiers	2.5	15.15	4821.29	209342	15.5958	0.44581		1.92987	77.1947	Fail	Pass
670	10	Standard	2022-09-16 08:59:29	08222022_EPA.dam	13C2_PFDoA	Internal Standards	200	15.15	209342		15.5519	0.401894				Pass	Pass
671	10	Standard	2022-09-16 08:59:29	08222022_EPA.dam	PFTeDA	Quantifiers	2.5	16.32	31548.3	1.26213e+06	16.7844	0.464396		2.26355	90.542	Pass	Pass
672	10	Standard	2022-09-16 08:59:29	08222022_EPA.dam	13C2_PFTeDA	Internal Standards	200	16.32	1.26213e+06		16.7052	0.38518				Pass	Pass
673	10	Standard	2022-09-16 08:59:29	08222022_EPA.dam	PFOS	Quantifiers	2.5	13.47	13049.5	1.08333e+06	13.871	0.401002		0.508672	20.3469	Fail	Pass
674	10	Standard	2022-09-16 08:59:29	08222022_EPA.dam	13C8_PFOS	Internal Standards	400	13.47	1.08333e+06		13.8614	0.391367				Pass	Pass
675	10	Standard	2022-09-16 08:59:29	08222022_EPA.dam	PFHxS	Quantifiers	2.5	12.17	11480	1.20411e+06	12.5006	0.330562		2.12049	84.8197	Fail	Pass
676	10	Standard	2022-09-16 08:59:29	08222022_EPA.dam	13C3_PFHxS	Internal Standards	400	12.17	1.20411e+06		12.5216	0.351622				Pass	Pass
677	10	Standard	2022-09-16 08:59:29	08222022_EPA.dam	PFPeS	Quantifiers	2.5	11.4	14758.6	1.20411e+06	11.7566	0.356619		2.03682	81.4729	Fail	Pass
678	10	Standard	2022-09-16 08:59:29	08222022_EPA.dam	PFHpS	Quantifiers	2.5	12.82	18979.4	1.08333e+06	13.2178	0.39781		2.58758	103.503	Pass	Pass
679	10	Standard	2022-09-16 08:59:29	08222022_EPA.dam	PFNS	Quantifiers	2.5	13.99	12735.7	1.08333e+06	14.3941	0.404148		1.45043	58.017	Fail	Pass
680	10	Standard	2022-09-16 08:59:29	08222022_EPA.dam	PFDS	Quantifiers	2.5	14.51	6201.55	1.08333e+06	14.9724	0.46244		0.574768	22.9907	Fail	Pass
681	10	Standard	2022-09-16 08:59:29	08222022_EPA.dam	PFTrDA	Quantifiers	2.5	15.67	50717.9	1.26213e+06	16.168	0.498038		1.96123	78.4494	Fail	Pass
682	10	Standard	2022-09-16 08:59:29	08222022_EPA.dam	4:2 FTS	Quantifiers	10	11.27	30702.4	100907	11.5741	0.304051		9.94187	99.4187	Pass	Pass
683	10	Standard	2022-09-16 08:59:29	08222022_EPA.dam	13C2_4:2 FTS	Internal Standards	800	11.27	100907		11.5858	0.315792				Pass	Pass
684	10	Standard	2022-09-16 08:59:29	08222022_EPA.dam	6:2 FTS	Quantifiers	10	12.82	44092	26013.8	13.2192	0.399184		6.97446	69.7446	Fail	Pass
685	10	Standard	2022-09-16 08:59:29	08222022_EPA.dam	13C2_6:2 FTS	Internal Standards	800	12.82	26013.8		13.2151	0.395135				Pass	Pass
686	10	Standard	2022-09-16 08:59:29	08222022_EPA.dam	8:2 FTS	Quantifiers	10	14.12	52099.8	19066	14.5129	0.392856		12.159	121.59	Fail	Pass
687	10	Standard	2022-09-16 08:59:29	08222022_EPA.dam	13C2_8:2 FTS	Internal Standards	800	14.12	19066		14.5092	0.389166				Pass	Pass
688	10	Standard	2022-09-16 08:59:29	08222022_EPA.dam	N-EtFOSAA	Quantifiers	2.5	14.64	7548.43	3.09592e+06	15.0342	0.394214		1.99196	79.6785	Fail	Pass
689	10	Standard	2022-09-16 08:59:29	08222022_EPA.dam	d3_EtFOSAA	Internal Standards	800	14.64	3.09592e+06		15.0433	0.403327				Pass	Pass
690	10	Standard	2022-09-16 08:59:29	08222022_EPA.dam	N-MeFOSAA	Quantifiers	2.5	14.38	15536.6	3.12338e+06	15.4955	1.11553		1.8937	75.748	Fail	Pass
691	10	Standard	2022-09-16 08:59:29	08222022_EPA.dam	d3_MeFOSAA	Internal Standards	800	14.38	3.12338e+06		14.7729	0.392857				Pass	Pass
692	10	Standard	2022-09-16 08:59:29	08222022_EPA.dam	HFPO-DA	Quantifiers	10	11.53	196856	3.0871e+07	11.9611	0.431142		9.7954	97.954	Pass	Pass
693	10	Standard	2022-09-16 08:59:29	08222022_EPA.dam	M3HFPO-DA	Internal Standards	1600	11.53	3.0871e+07		11.954	0.42396				Pass	Pass
694	10	Standard	2022-09-16 08:59:29	08222022_EPA.dam	NaDONA	Quantifiers	10	12.17	135178	3.0871e+07	12.5688	0.398828		8.02274	80.2274	Fail	Pass
695	10	Standard	2022-09-16 08:59:29	08222022_EPA.dam	9CI-PF3ONS	Quantifiers	10	13.73	214876	3.0871e+07	14.1228	0.392758		13.0756	130.756	Fail	Pass
696	10	Standard	2022-09-16 08:59:29	08222022_EPA.dam	11CI-PF3OUdS	Quantifiers	10	14.77	115979	3.0871e+07	15.1675	0.39747		9.85212	98.5212	Pass	Pass
697	10	Standard	2022-09-16 08:59:29	08222022_EPA.dam	N-EtFOSE-M	Quantifiers	10	14.51	24881.8	11232.7	15.0333	0.523285		11.773	117.73	Fail	Pass
698	10	Standard	2022-09-16 08:59:29	08222022_EPA.dam	N- EtFOSA	Quantifiers	1	14.51		993893						Fail	Pass
699	10	Standard	2022-09-16 08:59:29	08222022_EPA.dam	N-MeFOSA	Quantifiers	1	14.25		1.08828e+06						Fail	Pass
700	10	Standard	2022-09-16 08:59:29	08222022_EPA.dam	N-MeFOSE	Quantifiers	10	14.25	20432	5.87616e+06	14.7724	0.522378		12.5643	125.643	Fail	Pass
701	10	Standard	2022-09-16 08:59:29	08222022_EPA.dam	FPrPA	Quantifiers	2	10.36		6.73144e+06						Fail	Pass
702	10	Standard	2022-09-16 08:59:29	08222022_EPA.dam	FPePA	Quantifiers	10	12.17	24942.4	3.82515e+06	12.6293	0.459294		11.5829	115.829	Fail	Pass
703	10	Standard	2022-09-16 08:59:29	08222022_EPA.dam	FHpPA	Quantifiers	10	13.6	35568.1	3.82515e+06	14.0201	0.420116		13.1192	131.192	Fail	Pass
704	10	Standard	2022-09-16 08:59:29	08222022_EPA.dam	PF4OPeA	Quantifiers	10	9.46	152063	6.73144e+06	9.81118	0.351177		13.0279	130.279	Fail	Pass
705	10	Standard	2022-09-16 08:59:29	08222022_EPA.dam	PF5OHxA	Quantifiers	10	10.62	105034	6.73144e+06	11.0339	0.413874		10.7967	107.967	Pass	Pass
706	10	Standard	2022-09-16 08:59:29	08222022_EPA.dam	3,6 OPFHpA	Quantifiers	10	11.14	86847.9	3.82515e+06	11.5088	0.368782		8.53223	85.3223	Pass	Pass
707	10	Standard	2022-09-16 08:59:29	08222022_EPA.dam	PFEESA	Quantifiers	10	10.88	206722	3.82515e+06	11.1918	0.311839		11.8498	118.498	Fail	Pass
708	10	Standard	2022-09-16 08:59:29	08222022_EPA.dam	d5-EtFOSA	Internal Standards	400	14.51	993893		15.0275	0.517505				Pass	Pass
709	10	Standard	2022-09-16 08:59:29	08222022_EPA.dam	PFDoS	Quantifiers	2.5	15.54	4533.39	1.08333e+06	15.9388	0.398765		2.13157	85.2629	Pass	Pass
710	10	Standard	2022-09-16 08:59:29	08222022_EPA.dam	d3 MeFOSA	Internal Standards	400	14.25	1.08828e+06		14.7646	0.514554				Pass	Pass
711	10	Standard	2022-09-16 08:59:29	08222022_EPA.dam	d7 MeFOSE	Internal Standards	4000	14.25	5.87616e+06		14.7664	0.516414				Pass	Pass
712	10	Standard	2022-09-16 08:59:29	08222022_EPA.dam	13C3 HFPO-DA	Quantifiers	1600	11.53	118746		11.9419	0.411852		14.4953	0.905957	Fail	Pass
713	10	Standard	2022-09-16 08:59:29	08222022_EPA.dam	13C3 PFBA	Quantifiers	800	8.68	7.0129e+06		9.03247	0.352472		684.034	85.5042	Pass	Pass
714	10	Standard	2022-09-16 08:59:29	08222022_EPA.dam	13C2 PFHxA	Quantifiers	400	11.27	2.87503e+06		11.6723	0.402259		189.913	47.4781	Fail	Pass
715	10	Standard	2022-09-16 08:59:29	08222022_EPA.dam	13C4 PFOA	Quantifiers	400	12.82	81099.1		13.205	0.384955		60.7933	15.1983	Fail	Pass
716	10	Standard	2022-09-16 08:59:29	08222022_EPA.dam	13C5 PFNA	Quantifiers	200	13.47	1.46384e+06		13.857	0.387013		101.383	50.6917	Fail	Pass
717	10	Standard	2022-09-16 08:59:29	08222022_EPA.dam	13C2 PFDA	Quantifiers	200	13.99	1.41786e+06		14.3947	0.404657		237.078	118.539	Pass	Pass
718	10	Standard	2022-09-16 08:59:29	08222022_EPA.dam	18O2 PFHxS	Quantifiers	400	12.05	897985		12.4446	0.394567		380.188	95.0469	Pass	Pass
719	10	Standard	2022-09-16 08:59:29	08222022_EPA.dam	13C4 PFOS	Quantifiers	400	13.34	489443		13.7505	0.410471		221.972	55.493	Fail	Pass
720	10	Standard	2022-09-16 08:59:29	08222022_EPA.dam	D-ETFOSE	Internal Standards	1	14.89	11232.7		15.0272	0.137171				Pass	Pass
721	10A	Standard	2022-09-16 09:31:08	08222022_EPA.dam	PFBA	Quantifiers	10	8.81	98063.1	1.90885e+07	9.05732	0.24732		10.822	108.22	Pass	Pass
722	10A	Standard	2022-09-16 09:31:08	08222022_EPA.dam	13C4_PFBA	Internal Standards	1600	8.81	1.90885e+07		9.07772	0.267717				Pass	Pass
723	10A	Standard	2022-09-16 09:31:08	08222022_EPA.dam	PFPeA	Quantifiers	5	10.36	96496.3	6.68517e+06	10.9677	0.607685		8.87717	177.543	Fail	Pass
724	10A	Standard	2022-09-16 09:31:08	08222022_EPA.dam	13C5_PFPeA	Internal Standards	800	10.36	6.68517e+06		10.7931	0.433071				Pass	Pass
725	10A	Standard	2022-09-16 09:31:08	08222022_EPA.dam	PFBS	Quantifiers	2.5	10.49	846270	1.9983e+06	10.9432	0.453248				Fail	Pass
726	10A	Standard	2022-09-16 09:31:08	08222022_EPA.dam	13C3_PFBS	Internal Standards	400	10.49	1.9983e+06		10.9403	0.450317				Pass	Pass
727	10A	Standard	2022-09-16 09:31:08	08222022_EPA.dam	PFHxA	Quantifiers	2.5	11.4	57137.2	3.73206e+06	11.925	0.524952		3.67076	146.83	Fail	Pass
728	10A	Standard	2022-09-16 09:31:08	08222022_EPA.dam	13C5_PFHxA	Internal Standards	400	11.4	3.73206e+06		11.7653	0.365346				Pass	Pass
729	10A	Standard	2022-09-16 09:31:08	08222022_EPA.dam	PFHpA	Quantifiers	2.5	12.17	56888.8	3.09533e+06	12.7786	0.60863		2.62158	104.863	Pass	Pass
730	10A	Standard	2022-09-16 09:31:08	08222022_EPA.dam	13C4_PFHpA	Internal Standards	400	12.17	3.09533e+06		12.578	0.408019				Pass	Pass
731	10A	Standard	2022-09-16 09:31:08	08222022_EPA.dam	PFOA	Quantifiers	2.5	12.82	101565	4.70278e+06	13.3882	0.568231		3.92994	157.197	Fail	Pass
732	10A	Standard	2022-09-16 09:31:08	08222022_EPA.dam	13C8-PFOA	Internal Standards	400	12.82	4.70278e+06		13.288	0.468012				Pass	Pass
733	10A	Standard	2022-09-16 09:31:08	08222022_EPA.dam	PFNA	Quantifiers	2.5	13.47	75937.3	1.49958e+06	14.0867	0.616685		4.87092	194.837	Fail	Pass
734	10A	Standard	2022-09-16 09:31:08	08222022_EPA.dam	13C9_PFNA	Internal Standards	200	13.47	1.49958e+06		13.9405	0.470494				Pass	Pass
735	10A	Standard	2022-09-16 09:31:08	08222022_EPA.dam	PFOSA	Quantifiers	2.5	13.73	11827.8	1.44833e+06	14.2417	0.511693		2.72046	108.818	Pass	Pass
736	10A	Standard	2022-09-16 09:31:08	08222022_EPA.dam	13C8_PFOSA	Internal Standards	400	13.73	1.44833e+06		14.2338	0.503828				Pass	Pass
737	10A	Standard	2022-09-16 09:31:08	08222022_EPA.dam	PFDA	Quantifiers	2.5	14.12	85854	2.80623e+06	14.6207	0.500737		1.13931	45.5723	Fail	Pass
738	10A	Standard	2022-09-16 09:31:08	08222022_EPA.dam	13C6_PFDA	Internal Standards	200	14.12	2.80623e+06		14.5104	0.390377				Pass	Pass
739	10A	Standard	2022-09-16 09:31:08	08222022_EPA.dam	PFUdA	Quantifiers	2.5	14.64	116705	32489.6	15.14	0.50003		2.79534	111.814	Pass	Pass
740	10A	Standard	2022-09-16 09:31:08	08222022_EPA.dam	13C7_PFUdA	Internal Standards	200	14.64	32489.6		15.0388	0.398753				Pass	Pass
741	10A	Standard	2022-09-16 09:31:08	08222022_EPA.dam	PFDoA	Quantifiers	2.5	15.15	7086.34	214330	15.5802	0.430162		4.24551	169.82	Fail	Pass
742	10A	Standard	2022-09-16 09:31:08	08222022_EPA.dam	13C2_PFDoA	Internal Standards	200	15.15	214330		15.551	0.401048				Pass	Pass
743	10A	Standard	2022-09-16 09:31:08	08222022_EPA.dam	PFTeDA	Quantifiers	2.5	16.32	33119.9	1.14648e+06	16.7765	0.456478		3.13995	125.598	Fail	Pass
744	10A	Standard	2022-09-16 09:31:08	08222022_EPA.dam	13C2_PFTeDA	Internal Standards	200	16.32	1.14648e+06		16.695	0.374985				Pass	Pass
745	10A	Standard	2022-09-16 09:31:08	08222022_EPA.dam	PFOS	Quantifiers	2.5	13.47	14505.3	1.1086e+06	13.8528	0.382825		0.92764	37.1056	Fail	Pass
746	10A	Standard	2022-09-16 09:31:08	08222022_EPA.dam	13C8_PFOS	Internal Standards	400	13.47	1.1086e+06		13.8623	0.392278				Pass	Pass
747	10A	Standard	2022-09-16 09:31:08	08222022_EPA.dam	PFHxS	Quantifiers	2.5	12.17	12206	1.26499e+06	12.5143	0.344348		2.16425	86.5701	Pass	Pass
748	10A	Standard	2022-09-16 09:31:08	08222022_EPA.dam	13C3_PFHxS	Internal Standards	400	12.17	1.26499e+06		12.5293	0.359282				Pass	Pass
749	10A	Standard	2022-09-16 09:31:08	08222022_EPA.dam	PFPeS	Quantifiers	2.5	11.4	13927.3	1.26499e+06	11.7762	0.376179		1.83249	73.2994	Fail	Pass
750	10A	Standard	2022-09-16 09:31:08	08222022_EPA.dam	PFHpS	Quantifiers	2.5	12.82	14030.8	1.1086e+06	13.2186	0.398566		1.87566	75.0266	Fail	Pass
751	10A	Standard	2022-09-16 09:31:08	08222022_EPA.dam	PFNS	Quantifiers	2.5	13.99	14923.3	1.1086e+06	14.3923	0.402333		1.70485	68.1941	Fail	Pass
752	10A	Standard	2022-09-16 09:31:08	08222022_EPA.dam	PFDS	Quantifiers	2.5	14.51	10429.1	1.1086e+06	14.9305	0.420473		1.3901	55.6038	Fail	Pass
753	10A	Standard	2022-09-16 09:31:08	08222022_EPA.dam	PFTrDA	Quantifiers	2.5	15.67	62424.9	1.14648e+06	16.1331	0.463145		4.15641	166.257	Fail	Pass
754	10A	Standard	2022-09-16 09:31:08	08222022_EPA.dam	4:2 FTS	Quantifiers	10	11.27	29673.9	105271	11.6084	0.338357		9.23426	92.3426	Pass	Pass
755	10A	Standard	2022-09-16 09:31:08	08222022_EPA.dam	13C2_4:2 FTS	Internal Standards	800	11.27	105271		11.5869	0.316939				Pass	Pass
756	10A	Standard	2022-09-16 09:31:08	08222022_EPA.dam	6:2 FTS	Quantifiers	10	12.82	49906.9	23059.9	13.2238	0.403838		10.5153	105.153	Pass	Pass
757	10A	Standard	2022-09-16 09:31:08	08222022_EPA.dam	13C2_6:2 FTS	Internal Standards	800	12.82	23059.9		13.2212	0.401206				Pass	Pass
758	10A	Standard	2022-09-16 09:31:08	08222022_EPA.dam	8:2 FTS	Quantifiers	10	14.12	62333.3	28927.8	14.5108	0.390783		9.13669	91.3669	Pass	Pass
759	10A	Standard	2022-09-16 09:31:08	08222022_EPA.dam	13C2_8:2 FTS	Internal Standards	800	14.12	28927.8		14.5088	0.388792				Pass	Pass
760	10A	Standard	2022-09-16 09:31:08	08222022_EPA.dam	N-EtFOSAA	Quantifiers	2.5	14.64	6765.3	3.07013e+06	15.0413	0.401252		1.77492	70.9969	Fail	Pass
761	10A	Standard	2022-09-16 09:31:08	08222022_EPA.dam	d3_EtFOSAA	Internal Standards	800	14.64	3.07013e+06		15.0413	0.401284				Pass	Pass
762	10A	Standard	2022-09-16 09:31:08	08222022_EPA.dam	N-MeFOSAA	Quantifiers	2.5	14.38	18232.7	2.91574e+06	15.2984	0.91841		3.01471	120.589	Fail	Pass
763	10A	Standard	2022-09-16 09:31:08	08222022_EPA.dam	d3_MeFOSAA	Internal Standards	800	14.38	2.91574e+06		14.7744	0.394408				Pass	Pass
764	10A	Standard	2022-09-16 09:31:08	08222022_EPA.dam	HFPO-DA	Quantifiers	10	11.53	196328	3.08423e+07	11.9698	0.43984		9.77765	97.7765	Pass	Pass
765	10A	Standard	2022-09-16 09:31:08	08222022_EPA.dam	M3HFPO-DA	Internal Standards	1600	11.53	3.08423e+07		11.9679	0.4379				Pass	Pass
766	10A	Standard	2022-09-16 09:31:08	08222022_EPA.dam	NaDONA	Quantifiers	10	12.17	126891	3.08423e+07	12.5743	0.404259		7.50588	75.0588	Fail	Pass
767	10A	Standard	2022-09-16 09:31:08	08222022_EPA.dam	9CI-PF3ONS	Quantifiers	10	13.73	195469	3.08423e+07	14.1234	0.393383		11.8606	118.606	Fail	Pass
768	10A	Standard	2022-09-16 09:31:08	08222022_EPA.dam	11CI-PF3OUdS	Quantifiers	10	14.77	132975	3.08423e+07	15.1667	0.396719		11.395	113.95	Pass	Pass
769	10A	Standard	2022-09-16 09:31:08	08222022_EPA.dam	N-EtFOSE-M	Quantifiers	10	14.51	28540	10332	15.0225	0.512486		14.9527	149.527	Fail	Pass
770	10A	Standard	2022-09-16 09:31:08	08222022_EPA.dam	N- EtFOSA	Quantifiers	1	14.51	2226.75	1.09989e+06	15.0878	0.577769				Fail	Pass
771	10A	Standard	2022-09-16 09:31:08	08222022_EPA.dam	N-MeFOSA	Quantifiers	1	14.25		1.1332e+06						Fail	Pass
772	10A	Standard	2022-09-16 09:31:08	08222022_EPA.dam	N-MeFOSE	Quantifiers	10	14.25	26205.8	5.38845e+06	14.7688	0.518847		17.7183	177.183	Fail	Pass
773	10A	Standard	2022-09-16 09:31:08	08222022_EPA.dam	FPrPA	Quantifiers	2	10.36	2345.88	6.68517e+06	10.6976	0.337637		3.49547	174.773	Fail	Pass
774	10A	Standard	2022-09-16 09:31:08	08222022_EPA.dam	FPePA	Quantifiers	10	12.17	20409.3	3.73206e+06	12.6367	0.466675		9.77712	97.7712	Pass	Pass
775	10A	Standard	2022-09-16 09:31:08	08222022_EPA.dam	FHpPA	Quantifiers	10	13.6	34905.8	3.73206e+06	14.0176	0.417648		13.1973	131.973	Fail	Pass
776	10A	Standard	2022-09-16 09:31:08	08222022_EPA.dam	PF4OPeA	Quantifiers	10	9.46	122865	6.68517e+06	9.79602	0.336015		10.6359	106.359	Pass	Pass
777	10A	Standard	2022-09-16 09:31:08	08222022_EPA.dam	PF5OHxA	Quantifiers	10	10.62	118893	6.68517e+06	11.0238	0.403799		12.2862	122.862	Fail	Pass
778	10A	Standard	2022-09-16 09:31:08	08222022_EPA.dam	3,6 OPFHpA	Quantifiers	10	11.14	105821	3.73206e+06	11.528	0.387967		10.5522	105.522	Pass	Pass
779	10A	Standard	2022-09-16 09:31:08	08222022_EPA.dam	PFEESA	Quantifiers	10	10.88	215846	3.73206e+06	11.2081	0.328137		12.6475	126.475	Fail	Pass
780	10A	Standard	2022-09-16 09:31:08	08222022_EPA.dam	d5-EtFOSA	Internal Standards	400	14.51	1.09989e+06		15.025	0.514973				Pass	Pass
781	10A	Standard	2022-09-16 09:31:08	08222022_EPA.dam	PFDoS	Quantifiers	2.5	15.54	5924.42	1.1086e+06	15.9322	0.392155		2.72261	108.904	Pass	Pass
782	10A	Standard	2022-09-16 09:31:08	08222022_EPA.dam	d3 MeFOSA	Internal Standards	400	14.25	1.1332e+06		14.7637	0.513711				Pass	Pass
783	10A	Standard	2022-09-16 09:31:08	08222022_EPA.dam	d7 MeFOSE	Internal Standards	4000	14.25	5.38845e+06		14.7661	0.516059				Pass	Pass
784	10A	Standard	2022-09-16 09:31:08	08222022_EPA.dam	13C3 HFPO-DA	Quantifiers	1600	11.53	118447		11.956	0.42595		14.4589	0.90368	Fail	Pass
785	10A	Standard	2022-09-16 09:31:08	08222022_EPA.dam	13C3 PFBA	Quantifiers	800	8.68	7.16976e+06		8.96619	0.286187		693.607	86.7009	Pass	Pass
786	10A	Standard	2022-09-16 09:31:08	08222022_EPA.dam	13C2 PFHxA	Quantifiers	400	11.27	3.09102e+06		11.6923	0.422311		242.643	60.6608	Fail	Pass
787	10A	Standard	2022-09-16 09:31:08	08222022_EPA.dam	13C4 PFOA	Quantifiers	400	12.82	98651.1		13.2045	0.384545		129.356	32.339	Fail	Pass
788	10A	Standard	2022-09-16 09:31:08	08222022_EPA.dam	13C5 PFNA	Quantifiers	200	13.47	1.50893e+06		13.8576	0.387635		112.39	56.195	Fail	Pass
789	10A	Standard	2022-09-16 09:31:08	08222022_EPA.dam	13C2 PFDA	Quantifiers	200	13.99	1.39362e+06		14.3987	0.408747		234.12	117.06	Pass	Pass
790	10A	Standard	2022-09-16 09:31:08	08222022_EPA.dam	18O2 PFHxS	Quantifiers	400	12.05	841237		12.4522	0.402211		369.104	92.276	Pass	Pass
791	10A	Standard	2022-09-16 09:31:08	08222022_EPA.dam	13C4 PFOS	Quantifiers	400	13.34	522719		13.7553	0.415325		254.468	63.617	Fail	Pass
792	10A	Standard	2022-09-16 09:31:08	08222022_EPA.dam	D-ETFOSE	Internal Standards	1	14.89	10332		15.028	0.138047				Pass	Pass
793	10B	Standard	2022-09-16 10:02:45	08222022_EPA.dam	PFBA	Quantifiers	10	8.81	93580	1.95845e+07	9.13031	0.320311		10.1028	101.028	Pass	Pass
794	10B	Standard	2022-09-16 10:02:45	08222022_EPA.dam	13C4_PFBA	Internal Standards	1600	8.81	1.95845e+07		9.0586	0.248599				Pass	Pass
795	10B	Standard	2022-09-16 10:02:45	08222022_EPA.dam	PFPeA	Quantifiers	5	10.36	99638.3	8.48568e+06	10.8517	0.491671		6.78005	135.601	Fail	Pass
796	10B	Standard	2022-09-16 10:02:45	08222022_EPA.dam	13C5_PFPeA	Internal Standards	800	10.36	8.48568e+06		10.7236	0.363575				Pass	Pass
797	10B	Standard	2022-09-16 10:02:45	08222022_EPA.dam	PFBS	Quantifiers	2.5	10.49	993043	2.2436e+06	10.8755	0.38551		5.30268	212.107	Fail	Pass
798	10B	Standard	2022-09-16 10:02:45	08222022_EPA.dam	13C3_PFBS	Internal Standards	400	10.49	2.2436e+06		10.8777	0.387693				Pass	Pass
799	10B	Standard	2022-09-16 10:02:45	08222022_EPA.dam	PFHxA	Quantifiers	2.5	11.4	65059	5.33207e+06	11.8325	0.432498		2.3511	94.0439	Pass	Pass
800	10B	Standard	2022-09-16 10:02:45	08222022_EPA.dam	13C5_PFHxA	Internal Standards	400	11.4	5.33207e+06		11.7133	0.313318				Pass	Pass
801	10B	Standard	2022-09-16 10:02:45	08222022_EPA.dam	PFHpA	Quantifiers	2.5	12.17	58029.1	3.10224e+06	12.691	0.520975		2.75965	110.386	Pass	Pass
802	10B	Standard	2022-09-16 10:02:45	08222022_EPA.dam	13C4_PFHpA	Internal Standards	400	12.17	3.10224e+06		12.5285	0.358538				Pass	Pass
803	10B	Standard	2022-09-16 10:02:45	08222022_EPA.dam	PFOA	Quantifiers	2.5	12.82	103503	5.54165e+06	13.3322	0.512235		2.56681	102.673	Pass	Pass
804	10B	Standard	2022-09-16 10:02:45	08222022_EPA.dam	13C8-PFOA	Internal Standards	400	12.82	5.54165e+06		13.233	0.413042				Pass	Pass
805	10B	Standard	2022-09-16 10:02:45	08222022_EPA.dam	PFNA	Quantifiers	2.5	13.47	85049.8	1.91523e+06	13.9896	0.519555		3.49845	139.938	Fail	Pass
806	10B	Standard	2022-09-16 10:02:45	08222022_EPA.dam	13C9_PFNA	Internal Standards	200	13.47	1.91523e+06		13.8763	0.406289				Pass	Pass
807	10B	Standard	2022-09-16 10:02:45	08222022_EPA.dam	PFOSA	Quantifiers	2.5	13.73	10713.3	1.48739e+06	14.1709	0.44093		2.3339	93.3559	Pass	Pass
808	10B	Standard	2022-09-16 10:02:45	08222022_EPA.dam	13C8_PFOSA	Internal Standards	400	13.73	1.48739e+06		14.1507	0.420673				Pass	Pass
809	10B	Standard	2022-09-16 10:02:45	08222022_EPA.dam	PFDA	Quantifiers	2.5	14.12	68283.7	1.95877e+06	14.6197	0.499724		2.06734	82.6935	Fail	Pass
810	10B	Standard	2022-09-16 10:02:45	08222022_EPA.dam	13C6_PFDA	Internal Standards	200	14.12	1.95877e+06		14.5058	0.385817				Pass	Pass
811	10B	Standard	2022-09-16 10:02:45	08222022_EPA.dam	PFUdA	Quantifiers	2.5	14.64	76591.4	29317.3	15.1188	0.478764		0.564794	22.5918	Fail	Pass
812	10B	Standard	2022-09-16 10:02:45	08222022_EPA.dam	13C7_PFUdA	Internal Standards	200	14.64	29317.3		15.027	0.387023				Pass	Pass
813	10B	Standard	2022-09-16 10:02:45	08222022_EPA.dam	PFDoA	Quantifiers	2.5	15.15	2922.33	225092	15.6369	0.486876				Fail	Pass
814	10B	Standard	2022-09-16 10:02:45	08222022_EPA.dam	13C2_PFDoA	Internal Standards	200	15.15	225092		15.5446	0.394633				Pass	Pass
815	10B	Standard	2022-09-16 10:02:45	08222022_EPA.dam	PFTeDA	Quantifiers	2.5	16.32	27791.2	1.07582e+06	16.7013	0.38135		2.45191	98.0766	Pass	Pass
816	10B	Standard	2022-09-16 10:02:45	08222022_EPA.dam	13C2_PFTeDA	Internal Standards	200	16.32	1.07582e+06		16.6378	0.317758				Pass	Pass
817	10B	Standard	2022-09-16 10:02:45	08222022_EPA.dam	PFOS	Quantifiers	2.5	13.47	15683.1	731021	13.8557	0.385668		4.30409	172.163	Fail	Pass
818	10B	Standard	2022-09-16 10:02:45	08222022_EPA.dam	13C8_PFOS	Internal Standards	400	13.47	731021		13.8535	0.383468				Pass	Pass
[truncated: 5,662 more rows]

## Sheet: Guelfo10032022 NEIS
	Index	Sample Name	Acquisition Date & Time	Component Name	Area	Retention Time									13C3 PFBA	13C2 PFHxA	13C4 PFOA	13C5 PFNA	13C2 PFDA	18O2 PFHxS	13C4 PFOS
[truncated: 595 more rows]

[truncated: 23 more sheets: Axys, Guelfo Instrument 10_03, Guelfo10032022, Guelfo Instrument 10_03 IS%, Guelfo 1003 IS Recovery, Blanks and QCs, EPA Method 09192022, EPA IS Recovery 09192022 , 09162022EPA SOIL, PFAS 09192022_EPA_SOIL_upda (2), PFAS 09192022_EPA_SOIL_updated, Sheet2, EPA Method 09062022, EPA IS Recovery 09062022, Guelfo Method 09062022, Summary_Both Methods, 09062022EPA SOILEE, 09062022EPA SOIL, Sheet1, 08302022epa …]
